# Supplementary material for: The impact of de novo lipogenesis on predicting survival and clinical therapy: an exploration based on a multigene prognostic model in hepatocellular carcinoma
Source: J Transl Med. 2025 Jun 18;23:679. doi: 10.1186/s12967-025-06704-y (PMC12178006; doi:10.1186/s12967-025-06704-y)
Supplement: Supplementary file 1 — Supplementary Material 1: Table S1. The list of de novo lipogenesis-related genes. [file 12967_2025_6704_MOESM1_ESM.csv]

Gene Symbol	Description	Category	Uniprot ID	Gifts	GC Id	Relevance score	GeneCards Link
SLC17A5	Solute Carrier Family 17 Member 5	Protein Coding	Q9NRA2	54	GC06M073593	130.2465363	https://www.genecards.org/cgi-bin/carddisp.pl?gene=SLC17A5
GAA	Alpha Glucosidase	Protein Coding	P10253	58	GC17P080101	122.1578445	https://www.genecards.org/cgi-bin/carddisp.pl?gene=GAA
FADS1	Fatty Acid Desaturase 1	Protein Coding	O60427	50	GC11M061799	118.5091248	https://www.genecards.org/cgi-bin/carddisp.pl?gene=FADS1
FASN	Fatty Acid Synthase	Protein Coding	P49327	57	GC17M082078	109.5532532	https://www.genecards.org/cgi-bin/carddisp.pl?gene=FASN
LIPA	Lipase A, Lysosomal Acid Type	Protein Coding	P38571	57	GC10M089213	104.7253494	https://www.genecards.org/cgi-bin/carddisp.pl?gene=LIPA
ACADM	Acyl-CoA Dehydrogenase Medium Chain	Protein Coding	P11310	55	GC01P075724	103.3657684	https://www.genecards.org/cgi-bin/carddisp.pl?gene=ACADM
INS	Insulin	Protein Coding	P01308	56	GC11M002159	100.7477264	https://www.genecards.org/cgi-bin/carddisp.pl?gene=INS
FABP2	Fatty Acid Binding Protein 2	Protein Coding	P12104	49	GC04M119317	100.6018753	https://www.genecards.org/cgi-bin/carddisp.pl?gene=FABP2
DDC	Dopa Decarboxylase	Protein Coding	P20711	58	GC07M050458	94.54962921	https://www.genecards.org/cgi-bin/carddisp.pl?gene=DDC
FABP4	Fatty Acid Binding Protein 4	Protein Coding	P15090	51	GC08M081478	91.09181976	https://www.genecards.org/cgi-bin/carddisp.pl?gene=FABP4
FADS2	Fatty Acid Desaturase 2	Protein Coding	O95864	52	GC11P061792	90.76029205	https://www.genecards.org/cgi-bin/carddisp.pl?gene=FADS2
HADHA	Hydroxyacyl-CoA Dehydrogenase Trifunctional Multienzyme Complex Subunit Alpha	Protein Coding	P40939	55	GC02M026190	87.14530945	https://www.genecards.org/cgi-bin/carddisp.pl?gene=HADHA
APOE	Apolipoprotein E	Protein Coding	P02649	58	GC19P103269	86.87135315	https://www.genecards.org/cgi-bin/carddisp.pl?gene=APOE
FABP1	Fatty Acid Binding Protein 1	Protein Coding	P07148	51	GC02M088122	86.48001099	https://www.genecards.org/cgi-bin/carddisp.pl?gene=FABP1
PPARG	Peroxisome Proliferator Activated Receptor Gamma	Protein Coding	P37231	61	GC03P012287	85.41658783	https://www.genecards.org/cgi-bin/carddisp.pl?gene=PPARG
ACADVL	Acyl-CoA Dehydrogenase Very Long Chain	Protein Coding	P49748	54	GC17P100426	85.09338379	https://www.genecards.org/cgi-bin/carddisp.pl?gene=ACADVL
CPT2	Carnitine Palmitoyltransferase 2	Protein Coding	P23786	58	GC01P053196	81.19673157	https://www.genecards.org/cgi-bin/carddisp.pl?gene=CPT2
LPL	Lipoprotein Lipase	Protein Coding	P06858	58	GC08P019901	80.34068298	https://www.genecards.org/cgi-bin/carddisp.pl?gene=LPL
ALB	Albumin	Protein Coding	P02768	57	GC04P073397	80.30747223	https://www.genecards.org/cgi-bin/carddisp.pl?gene=ALB
FABP3	Fatty Acid Binding Protein 3	Protein Coding	P05413	51	GC01M031365	80.10495758	https://www.genecards.org/cgi-bin/carddisp.pl?gene=FABP3
PPARA	Peroxisome Proliferator Activated Receptor Alpha	Protein Coding	Q07869	53	GC22P046150	79.72563171	https://www.genecards.org/cgi-bin/carddisp.pl?gene=PPARA
CPT1A	Carnitine Palmitoyltransferase 1A	Protein Coding	P50416	57	GC11M068754	78.59680939	https://www.genecards.org/cgi-bin/carddisp.pl?gene=CPT1A
MTR	5-Methyltetrahydrofolate-Homocysteine Methyltransferase	Protein Coding	Q99707	56	GC01P236795	76.43695831	https://www.genecards.org/cgi-bin/carddisp.pl?gene=MTR
LIPC	Lipase C, Hepatic Type	Protein Coding	P11150	54	GC15P058410	76.27160645	https://www.genecards.org/cgi-bin/carddisp.pl?gene=LIPC
GNE	Glucosamine (UDP-N-Acetyl)-2-Epimerase/N-Acetylmannosamine Kinase	Protein Coding	Q9Y223	51	GC09M036214	75.51278687	https://www.genecards.org/cgi-bin/carddisp.pl?gene=GNE
FABP5	Fatty Acid Binding Protein 5	Protein Coding	Q01469	49	GC08P081282	73.61911011	https://www.genecards.org/cgi-bin/carddisp.pl?gene=FABP5
LIAS	Lipoic Acid Synthetase	Protein Coding	O43766	50	GC04P039519	73.454216	https://www.genecards.org/cgi-bin/carddisp.pl?gene=LIAS
FAAH	Fatty Acid Amide Hydrolase	Protein Coding	O00519	56	GC01P046394	72.07820892	https://www.genecards.org/cgi-bin/carddisp.pl?gene=FAAH
APOB	Apolipoprotein B	Protein Coding	P04114	55	GC02M020956	70.86516571	https://www.genecards.org/cgi-bin/carddisp.pl?gene=APOB
LDLR	Low Density Lipoprotein Receptor	Protein Coding	P01130	60	GC19P102336	69.82830811	https://www.genecards.org/cgi-bin/carddisp.pl?gene=LDLR
SCD	Stearoyl-CoA Desaturase	Protein Coding	O00767	58	GC10P100347	69.49466705	https://www.genecards.org/cgi-bin/carddisp.pl?gene=SCD
CD36	CD36 Molecule	Protein Coding	P16671	58	GC07P080369	69.44991302	https://www.genecards.org/cgi-bin/carddisp.pl?gene=CD36
CETP	Cholesteryl Ester Transfer Protein	Protein Coding	P11597	55	GC16P056961	69.43263245	https://www.genecards.org/cgi-bin/carddisp.pl?gene=CETP
CYP2D6	Cytochrome P450 Family 2 Subfamily D Member 6	Protein Coding	P10635	55	GC22M042126	69.39736938	https://www.genecards.org/cgi-bin/carddisp.pl?gene=CYP2D6
FA2H	Fatty Acid 2-Hydroxylase	Protein Coding	Q7L5A8	53	GC16M074712	69.37247467	https://www.genecards.org/cgi-bin/carddisp.pl?gene=FA2H
ABCD1	ATP Binding Cassette Subfamily D Member 1	Protein Coding	P33897	54	GC0XP153724	69.33508301	https://www.genecards.org/cgi-bin/carddisp.pl?gene=ABCD1
PNPLA3	Patatin Like Phospholipase Domain Containing 3	Protein Coding	Q9NST1	50	GC22P043923	68.79883575	https://www.genecards.org/cgi-bin/carddisp.pl?gene=PNPLA3
CBS	Cystathionine Beta-Synthase	Protein Coding	P35520	60	GC21M043053	68.62406921	https://www.genecards.org/cgi-bin/carddisp.pl?gene=CBS
ADIPOQ	Adiponectin, C1Q And Collagen Domain Containing	Protein Coding	Q15848	55	GC03P186842	68.4969101	https://www.genecards.org/cgi-bin/carddisp.pl?gene=ADIPOQ
CYP2C19	Cytochrome P450 Family 2 Subfamily C Member 19	Protein Coding	P33261	53	GC10P094762	67.62025452	https://www.genecards.org/cgi-bin/carddisp.pl?gene=CYP2C19
CYP3A4	Cytochrome P450 Family 3 Subfamily A Member 4	Protein Coding	P08684	56	GC07M099985	67.44281769	https://www.genecards.org/cgi-bin/carddisp.pl?gene=CYP3A4
HADHB	Hydroxyacyl-CoA Dehydrogenase Trifunctional Multienzyme Complex Subunit Beta	Protein Coding	P55084	55	GC02P026243	67.02498627	https://www.genecards.org/cgi-bin/carddisp.pl?gene=HADHB
BAAT	Bile Acid-CoA:Amino Acid N-Acyltransferase	Protein Coding	Q14032	50	GC09M101354	66.88687897	https://www.genecards.org/cgi-bin/carddisp.pl?gene=BAAT
FABP12	Fatty Acid Binding Protein 12	Protein Coding	A6NFH5	41	GC08M081524	66.6733551	https://www.genecards.org/cgi-bin/carddisp.pl?gene=FABP12
MMACHC	Metabolism Of Cobalamin Associated C	Protein Coding	Q9Y4U1	52	GC01P045500	66.5528717	https://www.genecards.org/cgi-bin/carddisp.pl?gene=MMACHC
ACADS	Acyl-CoA Dehydrogenase Short Chain	Protein Coding	P16219	52	GC12P131036	65.99521637	https://www.genecards.org/cgi-bin/carddisp.pl?gene=ACADS
FABP6	Fatty Acid Binding Protein 6	Protein Coding	P51161	50	GC05P160187	65.63614655	https://www.genecards.org/cgi-bin/carddisp.pl?gene=FABP6
AMACR	Alpha-Methylacyl-CoA Racemase	Protein Coding	Q9UHK6	54	GC05M033986	64.8205719	https://www.genecards.org/cgi-bin/carddisp.pl?gene=AMACR
SLC27A1	Solute Carrier Family 27 Member 1	Protein Coding	Q6PCB7	48	GC19P102633	64.64352417	https://www.genecards.org/cgi-bin/carddisp.pl?gene=SLC27A1
SLC27A2	Solute Carrier Family 27 Member 2	Protein Coding	O14975	52	GC15P050182	63.32526398	https://www.genecards.org/cgi-bin/carddisp.pl?gene=SLC27A2
SMPD1	Sphingomyelin Phosphodiesterase 1	Protein Coding	P17405	57	GC11P006390	63.2925415	https://www.genecards.org/cgi-bin/carddisp.pl?gene=SMPD1
ACOX1	Acyl-CoA Oxidase 1	Protein Coding	Q15067	54	GC17M075941	62.87254715	https://www.genecards.org/cgi-bin/carddisp.pl?gene=ACOX1
MTHFR	Methylenetetrahydrofolate Reductase	Protein Coding	P42898	56	GC01M011785	62.39561462	https://www.genecards.org/cgi-bin/carddisp.pl?gene=MTHFR
AKR1D1	Aldo-Keto Reductase Family 1 Member D1	Protein Coding	P51857	52	GC07P138045	62.1871376	https://www.genecards.org/cgi-bin/carddisp.pl?gene=AKR1D1
LEP	Leptin	Protein Coding	P41159	55	GC07P128241	61.50711823	https://www.genecards.org/cgi-bin/carddisp.pl?gene=LEP
ELOVL2	ELOVL Fatty Acid Elongase 2	Protein Coding	Q9NXB9	42	GC06M010980	61.12657928	https://www.genecards.org/cgi-bin/carddisp.pl?gene=ELOVL2
IL6	Interleukin 6	Protein Coding	P05231	60	GC07P022725	60.36316681	https://www.genecards.org/cgi-bin/carddisp.pl?gene=IL6
FABP7	Fatty Acid Binding Protein 7	Protein Coding	O15540	51	GC06P126903	60.17982864	https://www.genecards.org/cgi-bin/carddisp.pl?gene=FABP7
PHYH	Phytanoyl-CoA 2-Hydroxylase	Protein Coding	O14832	52	GC10M013277	60.15889359	https://www.genecards.org/cgi-bin/carddisp.pl?gene=PHYH
TNF	Tumor Necrosis Factor	Protein Coding	P01375	61	GC06P125492	60.15229034	https://www.genecards.org/cgi-bin/carddisp.pl?gene=TNF
FADS3	Fatty Acid Desaturase 3	Protein Coding	Q9Y5Q0	44	GC11M061873	59.80939102	https://www.genecards.org/cgi-bin/carddisp.pl?gene=FADS3
ELOVL4	ELOVL Fatty Acid Elongase 4	Protein Coding	Q9GZR5	53	GC06M079914	59.73447418	https://www.genecards.org/cgi-bin/carddisp.pl?gene=ELOVL4
CYP2C9	Cytochrome P450 Family 2 Subfamily C Member 9	Protein Coding	P11712	55	GC10P094938	59.46355057	https://www.genecards.org/cgi-bin/carddisp.pl?gene=CYP2C9
NR1H4	Nuclear Receptor Subfamily 1 Group H Member 4	Protein Coding	Q96RI1	56	GC12P100473	58.84410858	https://www.genecards.org/cgi-bin/carddisp.pl?gene=NR1H4
ELOVL1	ELOVL Fatty Acid Elongase 1	Protein Coding	Q9BW60	49	GC01M043363	57.45245361	https://www.genecards.org/cgi-bin/carddisp.pl?gene=ELOVL1
FFAR1	Free Fatty Acid Receptor 1	Protein Coding	O14842	48	GC19P104095	57.31710815	https://www.genecards.org/cgi-bin/carddisp.pl?gene=FFAR1
SLC27A5	Solute Carrier Family 27 Member 5	Protein Coding	Q9Y2P5	47	GC19M058479	57.14025879	https://www.genecards.org/cgi-bin/carddisp.pl?gene=SLC27A5
SLC10A2	Solute Carrier Family 10 Member 2	Protein Coding	Q12908	50	GC13M103043	57.02187729	https://www.genecards.org/cgi-bin/carddisp.pl?gene=SLC10A2
ALOX5	Arachidonate 5-Lipoxygenase	Protein Coding	P09917	57	GC10P045374	56.75554657	https://www.genecards.org/cgi-bin/carddisp.pl?gene=ALOX5
FFAR4	Free Fatty Acid Receptor 4	Protein Coding	Q5NUL3	47	GC10P093566	56.58679199	https://www.genecards.org/cgi-bin/carddisp.pl?gene=FFAR4
ELOVL6	ELOVL Fatty Acid Elongase 6	Protein Coding	Q9H5J4	46	GC04M110045	56.44829178	https://www.genecards.org/cgi-bin/carddisp.pl?gene=ELOVL6
CYP2E1	Cytochrome P450 Family 2 Subfamily E Member 1	Protein Coding	P05181	54	GC10P133520	56.44683075	https://www.genecards.org/cgi-bin/carddisp.pl?gene=CYP2E1
ALDH3A2	Aldehyde Dehydrogenase 3 Family Member A2	Protein Coding	P51648	55	GC17P019648	56.36355591	https://www.genecards.org/cgi-bin/carddisp.pl?gene=ALDH3A2
ELOVL5	ELOVL Fatty Acid Elongase 5	Protein Coding	Q9NYP7	50	GC06M053267	56.09846497	https://www.genecards.org/cgi-bin/carddisp.pl?gene=ELOVL5
HSD17B4	Hydroxysteroid 17-Beta Dehydrogenase 4	Protein Coding	P51659	55	GC05P119452	55.89369965	https://www.genecards.org/cgi-bin/carddisp.pl?gene=HSD17B4
ABCA3	ATP Binding Cassette Subfamily A Member 3	Protein Coding	Q99758	56	GC16M002275	55.75184631	https://www.genecards.org/cgi-bin/carddisp.pl?gene=ABCA3
GCDH	Glutaryl-CoA Dehydrogenase	Protein Coding	Q92947	54	GC19P012891	54.78161621	https://www.genecards.org/cgi-bin/carddisp.pl?gene=GCDH
FFAR2	Free Fatty Acid Receptor 2	Protein Coding	O15552	48	GC19P102949	54.64630127	https://www.genecards.org/cgi-bin/carddisp.pl?gene=FFAR2
SLC25A20	Solute Carrier Family 25 Member 20	Protein Coding	O43772	53	GC03M048933	54.51284027	https://www.genecards.org/cgi-bin/carddisp.pl?gene=SLC25A20
SLC27A4	Solute Carrier Family 27 Member 4	Protein Coding	Q6P1M0	51	GC09P128340	54.41156387	https://www.genecards.org/cgi-bin/carddisp.pl?gene=SLC27A4
ABCD3	ATP Binding Cassette Subfamily D Member 3	Protein Coding	P28288	52	GC01P094385	54.18015671	https://www.genecards.org/cgi-bin/carddisp.pl?gene=ABCD3
APOA1	Apolipoprotein A1	Protein Coding	P02647	59	GC11M116835	54.06801605	https://www.genecards.org/cgi-bin/carddisp.pl?gene=APOA1
ACACA	Acetyl-CoA Carboxylase Alpha	Protein Coding	Q13085	57	GC17M037084	53.89517593	https://www.genecards.org/cgi-bin/carddisp.pl?gene=ACACA
BCKDHB	Branched Chain Keto Acid Dehydrogenase E1 Subunit Beta	Protein Coding	P21953	51	GC06P080106	53.7918396	https://www.genecards.org/cgi-bin/carddisp.pl?gene=BCKDHB
ACADL	Acyl-CoA Dehydrogenase Long Chain	Protein Coding	P28330	49	GC02M210187	53.65502167	https://www.genecards.org/cgi-bin/carddisp.pl?gene=ACADL
ACOX2	Acyl-CoA Oxidase 2	Protein Coding	Q99424	51	GC03M058506	53.52235794	https://www.genecards.org/cgi-bin/carddisp.pl?gene=ACOX2
CYP1A2	Cytochrome P450 Family 1 Subfamily A Member 2	Protein Coding	P05177	54	GC15P074748	53.52141571	https://www.genecards.org/cgi-bin/carddisp.pl?gene=CYP1A2
GGT1	Gamma-Glutamyltransferase 1	Protein Coding	P19440	57	GC22P024583	53.50035477	https://www.genecards.org/cgi-bin/carddisp.pl?gene=GGT1
ACSL1	Acyl-CoA Synthetase Long Chain Family Member 1	Protein Coding	P33121	52	GC04M184755	53.33011627	https://www.genecards.org/cgi-bin/carddisp.pl?gene=ACSL1
HADH	Hydroxyacyl-CoA Dehydrogenase	Protein Coding	Q16836	55	GC04P107989	52.96241379	https://www.genecards.org/cgi-bin/carddisp.pl?gene=HADH
FAR1	Fatty Acyl-CoA Reductase 1	Protein Coding	Q8WVX9	49	GC11P013668	52.95088577	https://www.genecards.org/cgi-bin/carddisp.pl?gene=FAR1
PPARD	Peroxisome Proliferator Activated Receptor Delta	Protein Coding	Q03181	54	GC06P125613	52.79597092	https://www.genecards.org/cgi-bin/carddisp.pl?gene=PPARD
LIPE	Lipase E, Hormone Sensitive Type	Protein Coding	Q05469	56	GC19M042401	52.60775757	https://www.genecards.org/cgi-bin/carddisp.pl?gene=LIPE
PTGS2	Prostaglandin-Endoperoxide Synthase 2	Protein Coding	P35354	58	GC01M186671	52.57907486	https://www.genecards.org/cgi-bin/carddisp.pl?gene=PTGS2
HMGCL	3-Hydroxy-3-Methylglutaryl-CoA Lyase	Protein Coding	P35914	54	GC01M023801	52.56547546	https://www.genecards.org/cgi-bin/carddisp.pl?gene=HMGCL
MTTP	Microsomal Triglyceride Transfer Protein	Protein Coding	P55157	53	GC04P099563	52.23553467	https://www.genecards.org/cgi-bin/carddisp.pl?gene=MTTP
RARA	Retinoic Acid Receptor Alpha	Protein Coding	P10276	58	GC17P040309	51.97467804	https://www.genecards.org/cgi-bin/carddisp.pl?gene=RARA
BCKDHA	Branched Chain Keto Acid Dehydrogenase E1 Subunit Alpha	Protein Coding	P12694	51	GC19P103138	51.96607971	https://www.genecards.org/cgi-bin/carddisp.pl?gene=BCKDHA
ELOVL7	ELOVL Fatty Acid Elongase 7	Protein Coding	A1L3X0	43	GC05M060751	51.43577194	https://www.genecards.org/cgi-bin/carddisp.pl?gene=ELOVL7
PAH	Phenylalanine Hydroxylase	Protein Coding	P00439	56	GC12M102836	50.92396545	https://www.genecards.org/cgi-bin/carddisp.pl?gene=PAH
ACSL4	Acyl-CoA Synthetase Long Chain Family Member 4	Protein Coding	O60488	54	GC0XM109624	50.87149811	https://www.genecards.org/cgi-bin/carddisp.pl?gene=ACSL4
CYP1A1	Cytochrome P450 Family 1 Subfamily A Member 1	Protein Coding	P04798	55	GC15M074719	50.70552826	https://www.genecards.org/cgi-bin/carddisp.pl?gene=CYP1A1
PNPLA2	Patatin Like Phospholipase Domain Containing 2	Protein Coding	Q96AD5	53	GC11P007403	50.60907745	https://www.genecards.org/cgi-bin/carddisp.pl?gene=PNPLA2
SREBF1	Sterol Regulatory Element Binding Transcription Factor 1	Protein Coding	P36956	57	GC17M017810	50.42549133	https://www.genecards.org/cgi-bin/carddisp.pl?gene=SREBF1
SCP2	Sterol Carrier Protein 2	Protein Coding	P22307	54	GC01P052927	50.37606812	https://www.genecards.org/cgi-bin/carddisp.pl?gene=SCP2
OTC	Ornithine Transcarbamylase	Protein Coding	P00480	55	GC0XP038331	49.95399475	https://www.genecards.org/cgi-bin/carddisp.pl?gene=OTC
SLC22A5	Solute Carrier Family 22 Member 5	Protein Coding	O76082	55	GC05P132369	49.93751144	https://www.genecards.org/cgi-bin/carddisp.pl?gene=SLC22A5
CYP7A1	Cytochrome P450 Family 7 Subfamily A Member 1	Protein Coding	P22680	50	GC08M058490	49.7108078	https://www.genecards.org/cgi-bin/carddisp.pl?gene=CYP7A1
ABCG5	ATP Binding Cassette Subfamily G Member 5	Protein Coding	Q9H222	54	GC02M043806	49.64692688	https://www.genecards.org/cgi-bin/carddisp.pl?gene=ABCG5
ETFDH	Electron Transfer Flavoprotein Dehydrogenase	Protein Coding	Q16134	54	GC04P158672	49.6277771	https://www.genecards.org/cgi-bin/carddisp.pl?gene=ETFDH
INSR	Insulin Receptor	Protein Coding	P06213	62	GC19M007112	49.54245377	https://www.genecards.org/cgi-bin/carddisp.pl?gene=INSR
UCP2	Uncoupling Protein 2	Protein Coding	P55851	55	GC11M073974	49.47344589	https://www.genecards.org/cgi-bin/carddisp.pl?gene=UCP2
HSD17B10	Hydroxysteroid 17-Beta Dehydrogenase 10	Protein Coding	Q99714	55	GC0XM053431	49.06874847	https://www.genecards.org/cgi-bin/carddisp.pl?gene=HSD17B10
HNF4A	Hepatocyte Nuclear Factor 4 Alpha	Protein Coding	P41235	57	GC20P044355	49.04680634	https://www.genecards.org/cgi-bin/carddisp.pl?gene=HNF4A
CYP4A11	Cytochrome P450 Family 4 Subfamily A Member 11	Protein Coding	Q02928	50	GC01M046929	48.98197937	https://www.genecards.org/cgi-bin/carddisp.pl?gene=CYP4A11
TP53	Tumor Protein P53	Protein Coding	P04637	62	GC17M007661	48.82073593	https://www.genecards.org/cgi-bin/carddisp.pl?gene=TP53
EHHADH	Enoyl-CoA Hydratase And 3-Hydroxyacyl CoA Dehydrogenase	Protein Coding	Q08426	51	GC03M185190	48.78694916	https://www.genecards.org/cgi-bin/carddisp.pl?gene=EHHADH
NR1H2	Nuclear Receptor Subfamily 1 Group H Member 2	Protein Coding	P55055	54	GC19P050329	48.62085342	https://www.genecards.org/cgi-bin/carddisp.pl?gene=NR1H2
MMADHC	Metabolism Of Cobalamin Associated D	Protein Coding	Q9H3L0	50	GC02M149569	47.89613724	https://www.genecards.org/cgi-bin/carddisp.pl?gene=MMADHC
ASAH1	N-Acylsphingosine Amidohydrolase 1	Protein Coding	Q13510	57	GC08M018055	47.73623276	https://www.genecards.org/cgi-bin/carddisp.pl?gene=ASAH1
GPT	Glutamic--Pyruvic Transaminase	Protein Coding	P24298	50	GC08P144502	47.64163208	https://www.genecards.org/cgi-bin/carddisp.pl?gene=GPT
ABCG8	ATP Binding Cassette Subfamily G Member 8	Protein Coding	Q9H221	50	GC02P043828	47.6186142	https://www.genecards.org/cgi-bin/carddisp.pl?gene=ABCG8
GBA1	Glucosylceramidase Beta 1	Protein Coding	P04062	58	GC01M159917	47.56661606	https://www.genecards.org/cgi-bin/carddisp.pl?gene=GBA1
ABCA1	ATP Binding Cassette Subfamily A Member 1	Protein Coding	O95477	56	GC09M104781	47.55153656	https://www.genecards.org/cgi-bin/carddisp.pl?gene=ABCA1
PPARGC1A	PPARG Coactivator 1 Alpha	Protein Coding	Q9UBK2	55	GC04M023755	47.38887787	https://www.genecards.org/cgi-bin/carddisp.pl?gene=PPARGC1A
CRP	C-Reactive Protein	Protein Coding	P02741	54	GC01M160321	47.37349701	https://www.genecards.org/cgi-bin/carddisp.pl?gene=CRP
AKT1	AKT Serine/Threonine Kinase 1	Protein Coding	P31749	62	GC14M104769	47.20415497	https://www.genecards.org/cgi-bin/carddisp.pl?gene=AKT1
FFAR3	Free Fatty Acid Receptor 3	Protein Coding	O14843	43	GC19P104096	47.20258331	https://www.genecards.org/cgi-bin/carddisp.pl?gene=FFAR3
MMUT	Methylmalonyl-CoA Mutase	Protein Coding	P22033	54	GC06M049430	47.13935089	https://www.genecards.org/cgi-bin/carddisp.pl?gene=MMUT
ABCB11	ATP Binding Cassette Subfamily B Member 11	Protein Coding	O95342	55	GC02M168922	47.04176331	https://www.genecards.org/cgi-bin/carddisp.pl?gene=ABCB11
ELOVL3	ELOVL Fatty Acid Elongase 3	Protein Coding	Q9HB03	40	GC10P107012	46.63479233	https://www.genecards.org/cgi-bin/carddisp.pl?gene=ELOVL3
HMGCR	3-Hydroxy-3-Methylglutaryl-CoA Reductase	Protein Coding	P04035	56	GC05P075336	46.62525558	https://www.genecards.org/cgi-bin/carddisp.pl?gene=HMGCR
SFTPB	Surfactant Protein B	Protein Coding	P07988	52	GC02M085657	46.49930191	https://www.genecards.org/cgi-bin/carddisp.pl?gene=SFTPB
CYP2C8	Cytochrome P450 Family 2 Subfamily C Member 8	Protein Coding	P10632	55	GC10M095038	46.2811203	https://www.genecards.org/cgi-bin/carddisp.pl?gene=CYP2C8
SLC7A7	Solute Carrier Family 7 Member 7	Protein Coding	Q9UM01	53	GC14M022773	46.05836868	https://www.genecards.org/cgi-bin/carddisp.pl?gene=SLC7A7
CYP7B1	Cytochrome P450 Family 7 Subfamily B Member 1	Protein Coding	O75881	53	GC08M064587	46.03517151	https://www.genecards.org/cgi-bin/carddisp.pl?gene=CYP7B1
ACSL3	Acyl-CoA Synthetase Long Chain Family Member 3	Protein Coding	O95573	48	GC02P222860	45.91606903	https://www.genecards.org/cgi-bin/carddisp.pl?gene=ACSL3
MMAA	Metabolism Of Cobalamin Associated A	Protein Coding	Q8IVH4	47	GC04P145631	45.76378632	https://www.genecards.org/cgi-bin/carddisp.pl?gene=MMAA
HSD3B7	Hydroxy-Delta-5-Steroid Dehydrogenase, 3 Beta- And Steroid Delta-Isomerase 7	Protein Coding	Q9H2F3	49	GC16P030985	45.69740295	https://www.genecards.org/cgi-bin/carddisp.pl?gene=HSD3B7
IGF1	Insulin Like Growth Factor 1	Protein Coding	P05019	57	GC12M102395	45.68306732	https://www.genecards.org/cgi-bin/carddisp.pl?gene=IGF1
ACSL5	Acyl-CoA Synthetase Long Chain Family Member 5	Protein Coding	Q9ULC5	49	GC10P112374	45.67225647	https://www.genecards.org/cgi-bin/carddisp.pl?gene=ACSL5
PLA2G4A	Phospholipase A2 Group IVA	Protein Coding	P47712	56	GC01P186798	45.45690536	https://www.genecards.org/cgi-bin/carddisp.pl?gene=PLA2G4A
LCAT	Lecithin-Cholesterol Acyltransferase	Protein Coding	P04180	56	GC16M067939	45.4260788	https://www.genecards.org/cgi-bin/carddisp.pl?gene=LCAT
CYP2A6	Cytochrome P450 Family 2 Subfamily A Member 6	Protein Coding	P11509	55	GC19M040843	45.38182068	https://www.genecards.org/cgi-bin/carddisp.pl?gene=CYP2A6
CES1	Carboxylesterase 1	Protein Coding	P23141	57	GC16M055836	45.05998993	https://www.genecards.org/cgi-bin/carddisp.pl?gene=CES1
ETFA	Electron Transfer Flavoprotein Subunit Alpha	Protein Coding	P13804	54	GC15M144559	44.7974472	https://www.genecards.org/cgi-bin/carddisp.pl?gene=ETFA
PC	Pyruvate Carboxylase	Protein Coding	P11498	55	GC11M066848	44.66220093	https://www.genecards.org/cgi-bin/carddisp.pl?gene=PC
PCCB	Propionyl-CoA Carboxylase Subunit Beta	Protein Coding	P05166	55	GC03P136250	44.65827179	https://www.genecards.org/cgi-bin/carddisp.pl?gene=PCCB
SLC27A6	Solute Carrier Family 27 Member 6	Protein Coding	Q9Y2P4	48	GC05P128538	44.35799408	https://www.genecards.org/cgi-bin/carddisp.pl?gene=SLC27A6
CYP2B6	Cytochrome P450 Family 2 Subfamily B Member 6	Protein Coding	P20813	54	GC19P040991	44.27210999	https://www.genecards.org/cgi-bin/carddisp.pl?gene=CYP2B6
XDH	Xanthine Dehydrogenase	Protein Coding	P47989	56	GC02M031334	44.24460602	https://www.genecards.org/cgi-bin/carddisp.pl?gene=XDH
FAAH2	Fatty Acid Amide Hydrolase 2	Protein Coding	Q6GMR7	40	GC0XP057121	43.68981171	https://www.genecards.org/cgi-bin/carddisp.pl?gene=FAAH2
DBT	Dihydrolipoamide Branched Chain Transacylase E2	Protein Coding	P11182	51	GC01M100186	43.5743866	https://www.genecards.org/cgi-bin/carddisp.pl?gene=DBT
TPK1	Thiamin Pyrophosphokinase 1	Protein Coding	Q9H3S4	53	GC07M144451	43.36347198	https://www.genecards.org/cgi-bin/carddisp.pl?gene=TPK1
CRABP2	Cellular Retinoic Acid Binding Protein 2	Protein Coding	P29373	52	GC01M160017	43.19524002	https://www.genecards.org/cgi-bin/carddisp.pl?gene=CRABP2
VDR	Vitamin D Receptor	Protein Coding	P11473	57	GC12M047841	43.15026855	https://www.genecards.org/cgi-bin/carddisp.pl?gene=VDR
RXRA	Retinoid X Receptor Alpha	Protein Coding	P19793	57	GC09P134317	43.12081909	https://www.genecards.org/cgi-bin/carddisp.pl?gene=RXRA
MLYCD	Malonyl-CoA Decarboxylase	Protein Coding	O95822	50	GC16P083899	43.11140823	https://www.genecards.org/cgi-bin/carddisp.pl?gene=MLYCD
SFTPC	Surfactant Protein C	Protein Coding	P11686	50	GC08P022156	43.07292175	https://www.genecards.org/cgi-bin/carddisp.pl?gene=SFTPC
ALOX12	Arachidonate 12-Lipoxygenase, 12S Type	Protein Coding	P18054	53	GC17P100409	42.92599487	https://www.genecards.org/cgi-bin/carddisp.pl?gene=ALOX12
IL1B	Interleukin 1 Beta	Protein Coding	P01584	56	GC02M112829	42.89755249	https://www.genecards.org/cgi-bin/carddisp.pl?gene=IL1B
CAT	Catalase	Protein Coding	P04040	60	GC11P034460	42.78135681	https://www.genecards.org/cgi-bin/carddisp.pl?gene=CAT
MMAB	Metabolism Of Cobalamin Associated B	Protein Coding	Q96EY8	52	GC12M109553	42.43582153	https://www.genecards.org/cgi-bin/carddisp.pl?gene=MMAB
SLC10A1	Solute Carrier Family 10 Member 1	Protein Coding	Q14973	50	GC14M069775	42.33419037	https://www.genecards.org/cgi-bin/carddisp.pl?gene=SLC10A1
ECHS1	Enoyl-CoA Hydratase, Short Chain 1	Protein Coding	P30084	54	GC10M133362	42.32164001	https://www.genecards.org/cgi-bin/carddisp.pl?gene=ECHS1
GHRL	Ghrelin And Obestatin Prepropeptide	Protein Coding	Q9UBU3	50	GC03M010285	42.15120697	https://www.genecards.org/cgi-bin/carddisp.pl?gene=GHRL
UGT1A1	UDP Glucuronosyltransferase Family 1 Member A1	Protein Coding	P22309	59	GC02P233760	42.14974976	https://www.genecards.org/cgi-bin/carddisp.pl?gene=UGT1A1
ETFB	Electron Transfer Flavoprotein Subunit Beta	Protein Coding	P38117	51	GC19M051345	42.14775848	https://www.genecards.org/cgi-bin/carddisp.pl?gene=ETFB
APOC3	Apolipoprotein C3	Protein Coding	P02656	54	GC11P116829	42.08209229	https://www.genecards.org/cgi-bin/carddisp.pl?gene=APOC3
SLC3A1	Solute Carrier Family 3 Member 1	Protein Coding	Q07837	56	GC02P044275	42.01833725	https://www.genecards.org/cgi-bin/carddisp.pl?gene=SLC3A1
CSF2RA	Colony Stimulating Factor 2 Receptor Subunit Alpha	Protein Coding	P15509	53	GC0XP002325	42.00151062	https://www.genecards.org/cgi-bin/carddisp.pl?gene=CSF2RA
ASL	Argininosuccinate Lyase	Protein Coding	P04424	54	GC07P066075	41.9850769	https://www.genecards.org/cgi-bin/carddisp.pl?gene=ASL
DLD	Dihydrolipoamide Dehydrogenase	Protein Coding	P09622	57	GC07P107901	41.52070618	https://www.genecards.org/cgi-bin/carddisp.pl?gene=DLD
ACACB	Acetyl-CoA Carboxylase Beta	Protein Coding	O00763	51	GC12P109116	41.36820602	https://www.genecards.org/cgi-bin/carddisp.pl?gene=ACACB
PEX5	Peroxisomal Biogenesis Factor 5	Protein Coding	P50542	52	GC12P035974	41.17966461	https://www.genecards.org/cgi-bin/carddisp.pl?gene=PEX5
PIK3CA	Phosphatidylinositol-4,5-Bisphosphate 3-Kinase Catalytic Subunit Alpha	Protein Coding	P42336	61	GC03P179148	41.1690979	https://www.genecards.org/cgi-bin/carddisp.pl?gene=PIK3CA
G6PD	Glucose-6-Phosphate Dehydrogenase	Protein Coding	P11413	59	GC0XM154593	41.14739609	https://www.genecards.org/cgi-bin/carddisp.pl?gene=G6PD
PLA2G6	Phospholipase A2 Group VI	Protein Coding	O60733	56	GC22M076500	40.98762512	https://www.genecards.org/cgi-bin/carddisp.pl?gene=PLA2G6
RARB	Retinoic Acid Receptor Beta	Protein Coding	P10826	58	GC03P024689	40.94690704	https://www.genecards.org/cgi-bin/carddisp.pl?gene=RARB
IRS1	Insulin Receptor Substrate 1	Protein Coding	P35568	56	GC02M226731	40.71677399	https://www.genecards.org/cgi-bin/carddisp.pl?gene=IRS1
PRKAA2	Protein Kinase AMP-Activated Catalytic Subunit Alpha 2	Protein Coding	P54646	58	GC01P056645	40.68769455	https://www.genecards.org/cgi-bin/carddisp.pl?gene=PRKAA2
SLC27A3	Solute Carrier Family 27 Member 3	Protein Coding	Q5K4L6	45	GC01P160523	40.64934158	https://www.genecards.org/cgi-bin/carddisp.pl?gene=SLC27A3
SLC25A13	Solute Carrier Family 25 Member 13	Protein Coding	Q9UJS0	54	GC07M096120	40.6400032	https://www.genecards.org/cgi-bin/carddisp.pl?gene=SLC25A13
ASS1	Argininosuccinate Synthase 1	Protein Coding	P00966	57	GC09P130444	40.55273056	https://www.genecards.org/cgi-bin/carddisp.pl?gene=ASS1
ACSF3	Acyl-CoA Synthetase Family Member 3	Protein Coding	Q4G176	51	GC16P089088	40.46941757	https://www.genecards.org/cgi-bin/carddisp.pl?gene=ACSF3
SLC2A1	Solute Carrier Family 2 Member 1	Protein Coding	P11166	61	GC01M042925	40.37252808	https://www.genecards.org/cgi-bin/carddisp.pl?gene=SLC2A1
GSTP1	Glutathione S-Transferase Pi 1	Protein Coding	P09211	58	GC11P067583	40.23377228	https://www.genecards.org/cgi-bin/carddisp.pl?gene=GSTP1
HPD	4-Hydroxyphenylpyruvate Dioxygenase	Protein Coding	P32754	55	GC12M121839	40.14215088	https://www.genecards.org/cgi-bin/carddisp.pl?gene=HPD
UCP1	Uncoupling Protein 1	Protein Coding	P25874	51	GC04M140559	40.0343399	https://www.genecards.org/cgi-bin/carddisp.pl?gene=UCP1
ALDH5A1	Aldehyde Dehydrogenase 5 Family Member A1	Protein Coding	P51649	56	GC06P024494	39.7665596	https://www.genecards.org/cgi-bin/carddisp.pl?gene=ALDH5A1
ABCD4	ATP Binding Cassette Subfamily D Member 4	Protein Coding	O14678	50	GC14M074285	39.7241745	https://www.genecards.org/cgi-bin/carddisp.pl?gene=ABCD4
BCAT2	Branched Chain Amino Acid Transaminase 2	Protein Coding	O15382	52	GC19M048795	39.72157288	https://www.genecards.org/cgi-bin/carddisp.pl?gene=BCAT2
SLC16A1	Solute Carrier Family 16 Member 1	Protein Coding	P53985	55	GC01M113088	39.68056488	https://www.genecards.org/cgi-bin/carddisp.pl?gene=SLC16A1
PCCA	Propionyl-CoA Carboxylase Subunit Alpha	Protein Coding	P05165	55	GC13P100089	39.51001358	https://www.genecards.org/cgi-bin/carddisp.pl?gene=PCCA
ACADSB	Acyl-CoA Dehydrogenase Short/Branched Chain	Protein Coding	P45954	52	GC10P123008	39.37515259	https://www.genecards.org/cgi-bin/carddisp.pl?gene=ACADSB
ACP5	Acid Phosphatase 5, Tartrate Resistant	Protein Coding	P13686	55	GC19M011574	39.37406158	https://www.genecards.org/cgi-bin/carddisp.pl?gene=ACP5
CYP27A1	Cytochrome P450 Family 27 Subfamily A Member 1	Protein Coding	Q02318	55	GC02P218781	39.33349228	https://www.genecards.org/cgi-bin/carddisp.pl?gene=CYP27A1
IVD	Isovaleryl-CoA Dehydrogenase	Protein Coding	P26440	51	GC15P040405	39.17129135	https://www.genecards.org/cgi-bin/carddisp.pl?gene=IVD
SLCO1B1	Solute Carrier Organic Anion Transporter Family Member 1B1	Protein Coding	Q9Y6L6	55	GC12P036294	39.16753387	https://www.genecards.org/cgi-bin/carddisp.pl?gene=SLCO1B1
UCP3	Uncoupling Protein 3	Protein Coding	P55916	50	GC11M074000	38.95271683	https://www.genecards.org/cgi-bin/carddisp.pl?gene=UCP3
HPRT1	Hypoxanthine Phosphoribosyltransferase 1	Protein Coding	P00492	57	GC0XP134460	38.93361664	https://www.genecards.org/cgi-bin/carddisp.pl?gene=HPRT1
BGLAP	Bone Gamma-Carboxyglutamate Protein	Protein Coding	P02818	49	GC01P156242	38.91604996	https://www.genecards.org/cgi-bin/carddisp.pl?gene=BGLAP
GCG	Glucagon	Protein Coding	P01275	50	GC02M162142	38.69316864	https://www.genecards.org/cgi-bin/carddisp.pl?gene=GCG
ACSBG1	Acyl-CoA Synthetase Bubblegum Family Member 1	Protein Coding	Q96GR2	48	GC15M078167	38.60803223	https://www.genecards.org/cgi-bin/carddisp.pl?gene=ACSBG1
GCK	Glucokinase	Protein Coding	P35557	57	GC07M045266	38.46725464	https://www.genecards.org/cgi-bin/carddisp.pl?gene=GCK
PEX7	Peroxisomal Biogenesis Factor 7	Protein Coding	O00628	52	GC06P136822	38.4263382	https://www.genecards.org/cgi-bin/carddisp.pl?gene=PEX7
LMNA	Lamin A/C	Protein Coding	P02545	58	GC01P156082	38.36943436	https://www.genecards.org/cgi-bin/carddisp.pl?gene=LMNA
CRABP1	Cellular Retinoic Acid Binding Protein 1	Protein Coding	P29762	50	GC15P078340	38.29327774	https://www.genecards.org/cgi-bin/carddisp.pl?gene=CRABP1
PLA2G2A	Phospholipase A2 Group IIA	Protein Coding	P14555	55	GC01M019975	38.26026535	https://www.genecards.org/cgi-bin/carddisp.pl?gene=PLA2G2A
FH	Fumarate Hydratase	Protein Coding	P07954	55	GC01M241499	38.20563507	https://www.genecards.org/cgi-bin/carddisp.pl?gene=FH
PON1	Paraoxonase 1	Protein Coding	P27169	56	GC07M095297	38.11000061	https://www.genecards.org/cgi-bin/carddisp.pl?gene=PON1
ACSL6	Acyl-CoA Synthetase Long Chain Family Member 6	Protein Coding	Q9UKU0	47	GC05M131949	38.05226517	https://www.genecards.org/cgi-bin/carddisp.pl?gene=ACSL6
CYP1B1	Cytochrome P450 Family 1 Subfamily B Member 1	Protein Coding	Q16678	56	GC02M038066	37.98131561	https://www.genecards.org/cgi-bin/carddisp.pl?gene=CYP1B1
DAO	D-Amino Acid Oxidase	Protein Coding	P14920	54	GC12P108862	37.96209717	https://www.genecards.org/cgi-bin/carddisp.pl?gene=DAO
SLC7A5	Solute Carrier Family 7 Member 5	Protein Coding	Q01650	52	GC16M087830	37.95525742	https://www.genecards.org/cgi-bin/carddisp.pl?gene=SLC7A5
FAS	Fas Cell Surface Death Receptor	Protein Coding	P25445	58	GC10P106652	37.93349457	https://www.genecards.org/cgi-bin/carddisp.pl?gene=FAS
GPBAR1	G Protein-Coupled Bile Acid Receptor 1	Protein Coding	Q8TDU6	48	GC02P218259	37.90884399	https://www.genecards.org/cgi-bin/carddisp.pl?gene=GPBAR1
ABCG2	ATP Binding Cassette Subfamily G Member 2 (JR Blood Group)	Protein Coding	Q9UNQ0	58	GC04M088090	37.87279129	https://www.genecards.org/cgi-bin/carddisp.pl?gene=ABCG2
SOD1	Superoxide Dismutase 1	Protein Coding	P00441	61	GC21P031659	37.86968994	https://www.genecards.org/cgi-bin/carddisp.pl?gene=SOD1
ACE	Angiotensin I Converting Enzyme	Protein Coding	P12821	60	GC17P063477	37.83888245	https://www.genecards.org/cgi-bin/carddisp.pl?gene=ACE
ALDH2	Aldehyde Dehydrogenase 2 Family Member	Protein Coding	P05091	59	GC12P111766	37.82619858	https://www.genecards.org/cgi-bin/carddisp.pl?gene=ALDH2
ACAD8	Acyl-CoA Dehydrogenase Family Member 8	Protein Coding	Q9UKU7	51	GC11P134253	37.77604294	https://www.genecards.org/cgi-bin/carddisp.pl?gene=ACAD8
CNR1	Cannabinoid Receptor 1	Protein Coding	P21554	55	GC06M088139	37.71255493	https://www.genecards.org/cgi-bin/carddisp.pl?gene=CNR1
PCSK9	Proprotein Convertase Subtilisin/Kexin Type 9	Protein Coding	Q8NBP7	58	GC01P055039	37.71233368	https://www.genecards.org/cgi-bin/carddisp.pl?gene=PCSK9
FABP9	Fatty Acid Binding Protein 9	Protein Coding	Q0Z7S8	37	GC08M081458	37.71085739	https://www.genecards.org/cgi-bin/carddisp.pl?gene=FABP9
BTD	Biotinidase	Protein Coding	P43251	54	GC03P020404	37.66682434	https://www.genecards.org/cgi-bin/carddisp.pl?gene=BTD
ALOX15	Arachidonate 15-Lipoxygenase	Protein Coding	P16050	54	GC17M004630	37.30003738	https://www.genecards.org/cgi-bin/carddisp.pl?gene=ALOX15
G6PC1	Glucose-6-Phosphatase Catalytic Subunit 1	Protein Coding	P35575	52	GC17P102970	37.05964661	https://www.genecards.org/cgi-bin/carddisp.pl?gene=G6PC1
PEX2	Peroxisomal Biogenesis Factor 2	Protein Coding	P28328	52	GC08M076980	36.98337173	https://www.genecards.org/cgi-bin/carddisp.pl?gene=PEX2
DGAT1	Diacylglycerol O-Acyltransferase 1	Protein Coding	O75907	55	GC08M146475	36.91170502	https://www.genecards.org/cgi-bin/carddisp.pl?gene=DGAT1
CYP4F2	Cytochrome P450 Family 4 Subfamily F Member 2	Protein Coding	P78329	51	GC19M015878	36.87711334	https://www.genecards.org/cgi-bin/carddisp.pl?gene=CYP4F2
ABCC8	ATP Binding Cassette Subfamily C Member 8	Protein Coding	Q09428	55	GC11M017392	36.86512756	https://www.genecards.org/cgi-bin/carddisp.pl?gene=ABCC8
RETN	Resistin	Protein Coding	Q9HD89	51	GC19P007669	36.73741531	https://www.genecards.org/cgi-bin/carddisp.pl?gene=RETN
SIRT1	Sirtuin 1	Protein Coding	Q96EB6	57	GC10P067884	36.719841	https://www.genecards.org/cgi-bin/carddisp.pl?gene=SIRT1
LEPR	Leptin Receptor	Protein Coding	P48357	58	GC01P065435	36.67895508	https://www.genecards.org/cgi-bin/carddisp.pl?gene=LEPR
PEX6	Peroxisomal Biogenesis Factor 6	Protein Coding	Q13608	50	GC06M042963	36.66777039	https://www.genecards.org/cgi-bin/carddisp.pl?gene=PEX6
POLG	DNA Polymerase Gamma, Catalytic Subunit	Protein Coding	P54098	56	GC15M144938	36.54485321	https://www.genecards.org/cgi-bin/carddisp.pl?gene=POLG
ACAD9	Acyl-CoA Dehydrogenase Family Member 9	Protein Coding	Q9H845	52	GC03P138077	36.52602386	https://www.genecards.org/cgi-bin/carddisp.pl?gene=ACAD9
SLC2A4	Solute Carrier Family 2 Member 4	Protein Coding	P14672	55	GC17P100440	36.49910355	https://www.genecards.org/cgi-bin/carddisp.pl?gene=SLC2A4
CCL2	C-C Motif Chemokine Ligand 2	Protein Coding	P13500	58	GC17P034255	36.37413406	https://www.genecards.org/cgi-bin/carddisp.pl?gene=CCL2
PEX1	Peroxisomal Biogenesis Factor 1	Protein Coding	O43933	53	GC07M092487	36.34194183	https://www.genecards.org/cgi-bin/carddisp.pl?gene=PEX1
NOS3	Nitric Oxide Synthase 3	Protein Coding	P29474	58	GC07P156074	36.20346832	https://www.genecards.org/cgi-bin/carddisp.pl?gene=NOS3
CFTR	CF Transmembrane Conductance Regulator	Protein Coding	P13569	60	GC07P117287	36.16014099	https://www.genecards.org/cgi-bin/carddisp.pl?gene=CFTR
ABHD5	Abhydrolase Domain Containing 5, Lysophosphatidic Acid Acyltransferase	Protein Coding	Q8WTS1	53	GC03P043761	36.1145134	https://www.genecards.org/cgi-bin/carddisp.pl?gene=ABHD5
PTEN	Phosphatase And Tensin Homolog	Protein Coding	P60484	60	GC10P106636	36.02985382	https://www.genecards.org/cgi-bin/carddisp.pl?gene=PTEN
APOA5	Apolipoprotein A5	Protein Coding	Q6Q788	51	GC11M116789	35.94548798	https://www.genecards.org/cgi-bin/carddisp.pl?gene=APOA5
PDHA1	Pyruvate Dehydrogenase E1 Subunit Alpha 1	Protein Coding	P08559	56	GC0XP019343	35.79280853	https://www.genecards.org/cgi-bin/carddisp.pl?gene=PDHA1
SERPINE1	Serpin Family E Member 1	Protein Coding	P05121	59	GC07P101127	35.75218964	https://www.genecards.org/cgi-bin/carddisp.pl?gene=SERPINE1
TLR4	Toll Like Receptor 4	Protein Coding	O00206	60	GC09P117704	35.64542389	https://www.genecards.org/cgi-bin/carddisp.pl?gene=TLR4
HFE	Homeostatic Iron Regulator	Protein Coding	Q30201	54	GC06P026087	35.57591248	https://www.genecards.org/cgi-bin/carddisp.pl?gene=HFE
NPC1	NPC Intracellular Cholesterol Transporter 1	Protein Coding	O15118	58	GC18M023506	35.56795502	https://www.genecards.org/cgi-bin/carddisp.pl?gene=NPC1
PTGS1	Prostaglandin-Endoperoxide Synthase 1	Protein Coding	P23219	55	GC09P122370	35.46979141	https://www.genecards.org/cgi-bin/carddisp.pl?gene=PTGS1
ACOT8	Acyl-CoA Thioesterase 8	Protein Coding	O14734	44	GC20M045841	35.4002533	https://www.genecards.org/cgi-bin/carddisp.pl?gene=ACOT8
OGDH	Oxoglutarate Dehydrogenase	Protein Coding	Q02218	55	GC07P044606	35.26303101	https://www.genecards.org/cgi-bin/carddisp.pl?gene=OGDH
HNF1A	HNF1 Homeobox A	Protein Coding	P20823	55	GC12P120978	35.17299271	https://www.genecards.org/cgi-bin/carddisp.pl?gene=HNF1A
MTOR	Mechanistic Target Of Rapamycin Kinase	Protein Coding	P42345	64	GC01M011106	35.07756424	https://www.genecards.org/cgi-bin/carddisp.pl?gene=MTOR
LIPG	Lipase G, Endothelial Type	Protein Coding	Q9Y5X9	50	GC18P049560	35.03310394	https://www.genecards.org/cgi-bin/carddisp.pl?gene=LIPG
RBP4	Retinol Binding Protein 4	Protein Coding	P02753	54	GC10M093591	34.9946022	https://www.genecards.org/cgi-bin/carddisp.pl?gene=RBP4
HIF1A	Hypoxia Inducible Factor 1 Subunit Alpha	Protein Coding	Q16665	57	GC14P061695	34.97969437	https://www.genecards.org/cgi-bin/carddisp.pl?gene=HIF1A
TAT	Tyrosine Aminotransferase	Protein Coding	P17735	54	GC16M071565	34.89025116	https://www.genecards.org/cgi-bin/carddisp.pl?gene=TAT
PEX12	Peroxisomal Biogenesis Factor 12	Protein Coding	O00623	48	GC17M035574	34.8141098	https://www.genecards.org/cgi-bin/carddisp.pl?gene=PEX12
PEX10	Peroxisomal Biogenesis Factor 10	Protein Coding	O60683	50	GC01M002403	34.75748062	https://www.genecards.org/cgi-bin/carddisp.pl?gene=PEX10
GFAP	Glial Fibrillary Acidic Protein	Protein Coding	P14136	57	GC17M071851	34.54561234	https://www.genecards.org/cgi-bin/carddisp.pl?gene=GFAP
CPS1	Carbamoyl-Phosphate Synthase 1	Protein Coding	P31327	57	GC02P210477	34.50433731	https://www.genecards.org/cgi-bin/carddisp.pl?gene=CPS1
ACP1	Acid Phosphatase 1	Protein Coding	P24666	52	GC02P000750	34.43330002	https://www.genecards.org/cgi-bin/carddisp.pl?gene=ACP1
APOC2	Apolipoprotein C2	Protein Coding	P02655	52	GC19P103272	34.42861557	https://www.genecards.org/cgi-bin/carddisp.pl?gene=APOC2
FADS6	Fatty Acid Desaturase 6	Protein Coding	Q8N9I5	37	GC17M074876	34.36651611	https://www.genecards.org/cgi-bin/carddisp.pl?gene=FADS6
ESR1	Estrogen Receptor 1	Protein Coding	P03372	62	GC06P151656	34.2664032	https://www.genecards.org/cgi-bin/carddisp.pl?gene=ESR1
NR1I2	Nuclear Receptor Subfamily 1 Group I Member 2	Protein Coding	O75469	51	GC03P119780	34.24490356	https://www.genecards.org/cgi-bin/carddisp.pl?gene=NR1I2
FAR2	Fatty Acyl-CoA Reductase 2	Protein Coding	Q96K12	47	GC12P036425	34.23628616	https://www.genecards.org/cgi-bin/carddisp.pl?gene=FAR2
FLAD1	Flavin Adenine Dinucleotide Synthetase 1	Protein Coding	Q8NFF5	50	GC01P154983	34.22207642	https://www.genecards.org/cgi-bin/carddisp.pl?gene=FLAD1
IL10	Interleukin 10	Protein Coding	P22301	56	GC01M206767	34.15760422	https://www.genecards.org/cgi-bin/carddisp.pl?gene=IL10
TH	Tyrosine Hydroxylase	Protein Coding	P07101	59	GC11M002163	34.0072403	https://www.genecards.org/cgi-bin/carddisp.pl?gene=TH
MCEE	Methylmalonyl-CoA Epimerase	Protein Coding	Q96PE7	48	GC02M071110	33.9749527	https://www.genecards.org/cgi-bin/carddisp.pl?gene=MCEE
HGD	Homogentisate 1,2-Dioxygenase	Protein Coding	Q93099	52	GC03M120628	33.9721489	https://www.genecards.org/cgi-bin/carddisp.pl?gene=HGD
CPT1B	Carnitine Palmitoyltransferase 1B	Protein Coding	Q92523	52	GC22M075030	33.91743469	https://www.genecards.org/cgi-bin/carddisp.pl?gene=CPT1B
OAT	Ornithine Aminotransferase	Protein Coding	P04181	56	GC10M124397	33.90159988	https://www.genecards.org/cgi-bin/carddisp.pl?gene=OAT
TTR	Transthyretin	Protein Coding	P02766	57	GC18P031557	33.86719513	https://www.genecards.org/cgi-bin/carddisp.pl?gene=TTR
CYP3A5	Cytochrome P450 Family 3 Subfamily A Member 5	Protein Coding	P20815	54	GC07M099648	33.82538223	https://www.genecards.org/cgi-bin/carddisp.pl?gene=CYP3A5
CYP2J2	Cytochrome P450 Family 2 Subfamily J Member 2	Protein Coding	P51589	49	GC01M059893	33.81243896	https://www.genecards.org/cgi-bin/carddisp.pl?gene=CYP2J2
CYP19A1	Cytochrome P450 Family 19 Subfamily A Member 1	Protein Coding	P11511	56	GC15M051208	33.79190445	https://www.genecards.org/cgi-bin/carddisp.pl?gene=CYP19A1
F2	Coagulation Factor II, Thrombin	Protein Coding	P00734	58	GC11P047386	33.77726746	https://www.genecards.org/cgi-bin/carddisp.pl?gene=F2
EPHX2	Epoxide Hydrolase 2	Protein Coding	P34913	56	GC08P027490	33.77379608	https://www.genecards.org/cgi-bin/carddisp.pl?gene=EPHX2
ACAT1	Acetyl-CoA Acetyltransferase 1	Protein Coding	P24752	57	GC11P108121	33.70608521	https://www.genecards.org/cgi-bin/carddisp.pl?gene=ACAT1
GSTM1	Glutathione S-Transferase Mu 1	Protein Coding	P09488	51	GC01P109687	33.62083054	https://www.genecards.org/cgi-bin/carddisp.pl?gene=GSTM1
ACP2	Acid Phosphatase 2, Lysosomal	Protein Coding	P11117	48	GC11M120840	33.59513092	https://www.genecards.org/cgi-bin/carddisp.pl?gene=ACP2
RARG	Retinoic Acid Receptor Gamma	Protein Coding	P13631	56	GC12M053210	33.57693481	https://www.genecards.org/cgi-bin/carddisp.pl?gene=RARG
EPHX1	Epoxide Hydrolase 1	Protein Coding	P07099	54	GC01P225810	33.43764496	https://www.genecards.org/cgi-bin/carddisp.pl?gene=EPHX1
ACSM2B	Acyl-CoA Synthetase Medium Chain Family Member 2B	Protein Coding	Q68CK6	40	GC16M020547	33.43717194	https://www.genecards.org/cgi-bin/carddisp.pl?gene=ACSM2B
HBB	Hemoglobin Subunit Beta	Protein Coding	P68871	54	GC11M010416	33.33419037	https://www.genecards.org/cgi-bin/carddisp.pl?gene=HBB
HLCS	Holocarboxylase Synthetase	Protein Coding	P50747	51	GC21M036750	33.29107666	https://www.genecards.org/cgi-bin/carddisp.pl?gene=HLCS
HACL1	2-Hydroxyacyl-CoA Lyase 1	Protein Coding	Q9UJ83	47	GC03M025573	33.20576477	https://www.genecards.org/cgi-bin/carddisp.pl?gene=HACL1
SLC25A19	Solute Carrier Family 25 Member 19	Protein Coding	Q9HC21	51	GC17M075331	33.18247986	https://www.genecards.org/cgi-bin/carddisp.pl?gene=SLC25A19
DHFR	Dihydrofolate Reductase	Protein Coding	P00374	57	GC05M080626	33.17444611	https://www.genecards.org/cgi-bin/carddisp.pl?gene=DHFR
COX5A	Cytochrome C Oxidase Subunit 5A	Protein Coding	P20674	52	GC15M074919	33.11516571	https://www.genecards.org/cgi-bin/carddisp.pl?gene=COX5A
MPO	Myeloperoxidase	Protein Coding	P05164	61	GC17M058269	33.0245285	https://www.genecards.org/cgi-bin/carddisp.pl?gene=MPO
APP	Amyloid Beta Precursor Protein	Protein Coding	P05067	59	GC21M025880	32.99147034	https://www.genecards.org/cgi-bin/carddisp.pl?gene=APP
MYC	MYC Proto-Oncogene, BHLH Transcription Factor	Protein Coding	P01106	61	GC08P127735	32.98718262	https://www.genecards.org/cgi-bin/carddisp.pl?gene=MYC
EGFR	Epidermal Growth Factor Receptor	Protein Coding	P00533	63	GC07P055019	32.97602081	https://www.genecards.org/cgi-bin/carddisp.pl?gene=EGFR
ABCB1	ATP Binding Cassette Subfamily B Member 1	Protein Coding	P08183	60	GC07M087504	32.97441101	https://www.genecards.org/cgi-bin/carddisp.pl?gene=ABCB1
GOT2	Glutamic-Oxaloacetic Transaminase 2	Protein Coding	P00505	56	GC16M058707	32.90800476	https://www.genecards.org/cgi-bin/carddisp.pl?gene=GOT2
CASR	Calcium Sensing Receptor	Protein Coding	P41180	60	GC03P122183	32.88156891	https://www.genecards.org/cgi-bin/carddisp.pl?gene=CASR
MECR	Mitochondrial Trans-2-Enoyl-CoA Reductase	Protein Coding	Q9BV79	51	GC01M029167	32.81028748	https://www.genecards.org/cgi-bin/carddisp.pl?gene=MECR
MAPK1	Mitogen-Activated Protein Kinase 1	Protein Coding	P28482	61	GC22M021759	32.67681885	https://www.genecards.org/cgi-bin/carddisp.pl?gene=MAPK1
FAH	Fumarylacetoacetate Hydrolase	Protein Coding	P16930	55	GC15P080152	32.65802002	https://www.genecards.org/cgi-bin/carddisp.pl?gene=FAH
TAFAZZIN	Tafazzin, Phospholipid-Lysophospholipid Transacylase	Protein Coding	Q16635	50	GC0XP154425	32.60530472	https://www.genecards.org/cgi-bin/carddisp.pl?gene=TAFAZZIN
LMBRD1	LMBR1 Domain Containing 1	Protein Coding	Q9NUN5	48	GC06M091226	32.5353508	https://www.genecards.org/cgi-bin/carddisp.pl?gene=LMBRD1
BCAT1	Branched Chain Amino Acid Transaminase 1	Protein Coding	P54687	52	GC12M024810	32.42738342	https://www.genecards.org/cgi-bin/carddisp.pl?gene=BCAT1
OPA3	Outer Mitochondrial Membrane Lipid Metabolism Regulator OPA3	Protein Coding	Q9H6K4	47	GC19M045527	32.36301804	https://www.genecards.org/cgi-bin/carddisp.pl?gene=OPA3
NAAA	N-Acylethanolamine Acid Amidase	Protein Coding	Q02083	49	GC04M075910	32.24135971	https://www.genecards.org/cgi-bin/carddisp.pl?gene=NAAA
POMC	Proopiomelanocortin	Protein Coding	P01189	56	GC02M025160	32.16661835	https://www.genecards.org/cgi-bin/carddisp.pl?gene=POMC
NAGS	N-Acetylglutamate Synthase	Protein Coding	Q8N159	50	GC17P044004	32.16629028	https://www.genecards.org/cgi-bin/carddisp.pl?gene=NAGS
MAT1A	Methionine Adenosyltransferase 1A	Protein Coding	Q00266	54	GC10M080271	32.15625381	https://www.genecards.org/cgi-bin/carddisp.pl?gene=MAT1A
ABCC2	ATP Binding Cassette Subfamily C Member 2	Protein Coding	Q92887	57	GC10P099782	32.1548233	https://www.genecards.org/cgi-bin/carddisp.pl?gene=ABCC2
PEX13	Peroxisomal Biogenesis Factor 13	Protein Coding	Q92968	48	GC02P061017	32.11551285	https://www.genecards.org/cgi-bin/carddisp.pl?gene=PEX13
ACOX3	Acyl-CoA Oxidase 3, Pristanoyl	Protein Coding	O15254	48	GC04M008451	32.02158737	https://www.genecards.org/cgi-bin/carddisp.pl?gene=ACOX3
PRKAA1	Protein Kinase AMP-Activated Catalytic Subunit Alpha 1	Protein Coding	Q13131	55	GC05M040759	32.00986099	https://www.genecards.org/cgi-bin/carddisp.pl?gene=PRKAA1
CRAT	Carnitine O-Acetyltransferase	Protein Coding	P43155	54	GC09M129094	31.99514008	https://www.genecards.org/cgi-bin/carddisp.pl?gene=CRAT
ACSBG2	Acyl-CoA Synthetase Bubblegum Family Member 2	Protein Coding	Q5FVE4	43	GC19P006135	31.97513199	https://www.genecards.org/cgi-bin/carddisp.pl?gene=ACSBG2
SLC1A1	Solute Carrier Family 1 Member 1	Protein Coding	P43005	57	GC09P004490	31.94551086	https://www.genecards.org/cgi-bin/carddisp.pl?gene=SLC1A1
CYP4F3	Cytochrome P450 Family 4 Subfamily F Member 3	Protein Coding	Q08477	47	GC19P015640	31.89807892	https://www.genecards.org/cgi-bin/carddisp.pl?gene=CYP4F3
LPA	Lipoprotein(A)	Protein Coding	P08519	50	GC06M160531	31.73252487	https://www.genecards.org/cgi-bin/carddisp.pl?gene=LPA
HSD11B1	Hydroxysteroid 11-Beta Dehydrogenase 1	Protein Coding	P28845	59	GC01P209686	31.65950203	https://www.genecards.org/cgi-bin/carddisp.pl?gene=HSD11B1
MCCC2	Methylcrotonyl-CoA Carboxylase Subunit 2	Protein Coding	Q9HCC0	52	GC05P076636	31.65866089	https://www.genecards.org/cgi-bin/carddisp.pl?gene=MCCC2
MLXIPL	MLX Interacting Protein Like	Protein Coding	Q9NP71	51	GC07M073593	31.65511131	https://www.genecards.org/cgi-bin/carddisp.pl?gene=MLXIPL
SLC3A2	Solute Carrier Family 3 Member 2	Protein Coding	P08195	50	GC11P062856	31.65382957	https://www.genecards.org/cgi-bin/carddisp.pl?gene=SLC3A2
ALDH6A1	Aldehyde Dehydrogenase 6 Family Member A1	Protein Coding	Q02252	52	GC14M074059	31.6231823	https://www.genecards.org/cgi-bin/carddisp.pl?gene=ALDH6A1
NR1H3	Nuclear Receptor Subfamily 1 Group H Member 3	Protein Coding	Q13133	55	GC11P047248	31.61359787	https://www.genecards.org/cgi-bin/carddisp.pl?gene=NR1H3
GLUD1	Glutamate Dehydrogenase 1	Protein Coding	P00367	58	GC10M087050	31.59243202	https://www.genecards.org/cgi-bin/carddisp.pl?gene=GLUD1
SLC2A9	Solute Carrier Family 2 Member 9	Protein Coding	Q9NRM0	54	GC04M009772	31.51317978	https://www.genecards.org/cgi-bin/carddisp.pl?gene=SLC2A9
SLC19A1	Solute Carrier Family 19 Member 1	Protein Coding	P41440	55	GC21M045493	31.46072388	https://www.genecards.org/cgi-bin/carddisp.pl?gene=SLC19A1
PEX16	Peroxisomal Biogenesis Factor 16	Protein Coding	Q9Y5Y5	48	GC11M120820	31.38178825	https://www.genecards.org/cgi-bin/carddisp.pl?gene=PEX16
PRKAB1	Protein Kinase AMP-Activated Non-Catalytic Subunit Beta 1	Protein Coding	Q9Y478	56	GC12P119667	31.375494	https://www.genecards.org/cgi-bin/carddisp.pl?gene=PRKAB1
NFE2L2	NFE2 Like BZIP Transcription Factor 2	Protein Coding	Q16236	60	GC02M177227	31.3400383	https://www.genecards.org/cgi-bin/carddisp.pl?gene=NFE2L2
CAV1	Caveolin 1	Protein Coding	Q03135	57	GC07P116524	31.32572937	https://www.genecards.org/cgi-bin/carddisp.pl?gene=CAV1
NEU1	Neuraminidase 1	Protein Coding	Q99519	55	GC06M031857	31.26955032	https://www.genecards.org/cgi-bin/carddisp.pl?gene=NEU1
GSS	Glutathione Synthetase	Protein Coding	P48637	54	GC20M034928	31.2673912	https://www.genecards.org/cgi-bin/carddisp.pl?gene=GSS
TPMT	Thiopurine S-Methyltransferase	Protein Coding	P51580	55	GC06M018128	31.20368767	https://www.genecards.org/cgi-bin/carddisp.pl?gene=TPMT
GATM	Glycine Amidinotransferase	Protein Coding	P50440	54	GC15M045361	31.15182877	https://www.genecards.org/cgi-bin/carddisp.pl?gene=GATM
GAPDH	Glyceraldehyde-3-Phosphate Dehydrogenase	Protein Coding	P04406	59	GC12P035940	31.11554337	https://www.genecards.org/cgi-bin/carddisp.pl?gene=GAPDH
CYP26A1	Cytochrome P450 Family 26 Subfamily A Member 1	Protein Coding	O43174	51	GC10P093073	31.05569458	https://www.genecards.org/cgi-bin/carddisp.pl?gene=CYP26A1
SREBF2	Sterol Regulatory Element Binding Transcription Factor 2	Protein Coding	Q12772	52	GC22P041833	31.05368042	https://www.genecards.org/cgi-bin/carddisp.pl?gene=SREBF2
IFNG	Interferon Gamma	Protein Coding	P01579	59	GC12M068154	31.03609085	https://www.genecards.org/cgi-bin/carddisp.pl?gene=IFNG
ALAD	Aminolevulinate Dehydratase	Protein Coding	P13716	54	GC09M113386	31.01584625	https://www.genecards.org/cgi-bin/carddisp.pl?gene=ALAD
TGFB1	Transforming Growth Factor Beta 1	Protein Coding	P01137	61	GC19M041301	31.00165558	https://www.genecards.org/cgi-bin/carddisp.pl?gene=TGFB1
CCK	Cholecystokinin	Protein Coding	P06307	51	GC03M042274	30.97405434	https://www.genecards.org/cgi-bin/carddisp.pl?gene=CCK
PNLIP	Pancreatic Lipase	Protein Coding	P16233	56	GC10P116545	30.92412567	https://www.genecards.org/cgi-bin/carddisp.pl?gene=PNLIP
FGF21	Fibroblast Growth Factor 21	Protein Coding	Q9NSA1	48	GC19P103408	30.88898468	https://www.genecards.org/cgi-bin/carddisp.pl?gene=FGF21
MVK	Mevalonate Kinase	Protein Coding	Q03426	56	GC12P109573	30.79769897	https://www.genecards.org/cgi-bin/carddisp.pl?gene=MVK
ALDH9A1	Aldehyde Dehydrogenase 9 Family Member A1	Protein Coding	P49189	49	GC01M165687	30.77297401	https://www.genecards.org/cgi-bin/carddisp.pl?gene=ALDH9A1
SCARB1	Scavenger Receptor Class B Member 1	Protein Coding	Q8WTV0	56	GC12M124776	30.73180008	https://www.genecards.org/cgi-bin/carddisp.pl?gene=SCARB1
BCL2	BCL2 Apoptosis Regulator	Protein Coding	P10415	59	GC18M063123	30.71810532	https://www.genecards.org/cgi-bin/carddisp.pl?gene=BCL2
PTS	6-Pyruvoyltetrahydropterin Synthase	Protein Coding	Q03393	55	GC11P112226	30.71468163	https://www.genecards.org/cgi-bin/carddisp.pl?gene=PTS
CS	Citrate Synthase	Protein Coding	O75390	53	GC12M056271	30.71063232	https://www.genecards.org/cgi-bin/carddisp.pl?gene=CS
DGAT2	Diacylglycerol O-Acyltransferase 2	Protein Coding	Q96PD7	50	GC11P075759	30.63090324	https://www.genecards.org/cgi-bin/carddisp.pl?gene=DGAT2
NR3C1	Nuclear Receptor Subfamily 3 Group C Member 1	Protein Coding	P04150	58	GC05M143277	30.57579994	https://www.genecards.org/cgi-bin/carddisp.pl?gene=NR3C1
GAD1	Glutamate Decarboxylase 1	Protein Coding	Q99259	58	GC02P170813	30.56796837	https://www.genecards.org/cgi-bin/carddisp.pl?gene=GAD1
TF	Transferrin	Protein Coding	P02787	59	GC03P138152	30.55073166	https://www.genecards.org/cgi-bin/carddisp.pl?gene=TF
SDHB	Succinate Dehydrogenase Complex Iron Sulfur Subunit B	Protein Coding	P21912	57	GC01M019059	30.54395294	https://www.genecards.org/cgi-bin/carddisp.pl?gene=SDHB
ARG1	Arginase 1	Protein Coding	P05089	58	GC06P133532	30.53740692	https://www.genecards.org/cgi-bin/carddisp.pl?gene=ARG1
GLUL	Glutamate-Ammonia Ligase	Protein Coding	P15104	57	GC01M182378	30.49106979	https://www.genecards.org/cgi-bin/carddisp.pl?gene=GLUL
SLC25A4	Solute Carrier Family 25 Member 4	Protein Coding	P12235	57	GC04P185143	30.4753933	https://www.genecards.org/cgi-bin/carddisp.pl?gene=SLC25A4
PEX19	Peroxisomal Biogenesis Factor 19	Protein Coding	P40855	52	GC01M160276	30.4289093	https://www.genecards.org/cgi-bin/carddisp.pl?gene=PEX19
UGT1A9	UDP Glucuronosyltransferase Family 1 Member A9	Protein Coding	O60656	52	GC02P233671	30.33676529	https://www.genecards.org/cgi-bin/carddisp.pl?gene=UGT1A9
CASP3	Caspase 3	Protein Coding	P42574	58	GC04M184627	30.24814606	https://www.genecards.org/cgi-bin/carddisp.pl?gene=CASP3
SOAT1	Sterol O-Acyltransferase 1	Protein Coding	P35610	52	GC01P179294	30.12527084	https://www.genecards.org/cgi-bin/carddisp.pl?gene=SOAT1
PEX14	Peroxisomal Biogenesis Factor 14	Protein Coding	O75381	51	GC01P010472	30.08473587	https://www.genecards.org/cgi-bin/carddisp.pl?gene=PEX14
MB	Myoglobin	Protein Coding	P02144	54	GC22M035606	30.0319252	https://www.genecards.org/cgi-bin/carddisp.pl?gene=MB
PDK4	Pyruvate Dehydrogenase Kinase 4	Protein Coding	Q16654	51	GC07M095583	30.0291214	https://www.genecards.org/cgi-bin/carddisp.pl?gene=PDK4
COMT	Catechol-O-Methyltransferase	Protein Coding	P21964	60	GC22P019941	30.01486588	https://www.genecards.org/cgi-bin/carddisp.pl?gene=COMT
CYP4V2	Cytochrome P450 Family 4 Subfamily V Member 2	Protein Coding	Q6ZWL3	48	GC04P186191	29.99784851	https://www.genecards.org/cgi-bin/carddisp.pl?gene=CYP4V2
MCCC1	Methylcrotonyl-CoA Carboxylase Subunit 1	Protein Coding	Q96RQ3	52	GC03M183015	29.93972015	https://www.genecards.org/cgi-bin/carddisp.pl?gene=MCCC1
SNCA	Synuclein Alpha	Protein Coding	P37840	60	GC04M089724	29.9207058	https://www.genecards.org/cgi-bin/carddisp.pl?gene=SNCA
CYP2U1	Cytochrome P450 Family 2 Subfamily U Member 1	Protein Coding	Q7Z449	51	GC04P107931	29.79484749	https://www.genecards.org/cgi-bin/carddisp.pl?gene=CYP2U1
PSAP	Prosaposin	Protein Coding	P07602	56	GC10M071816	29.68642044	https://www.genecards.org/cgi-bin/carddisp.pl?gene=PSAP
AKT2	AKT Serine/Threonine Kinase 2	Protein Coding	P31751	62	GC19M040230	29.66392517	https://www.genecards.org/cgi-bin/carddisp.pl?gene=AKT2
PDP1	Pyruvate Dehydrogenase Phosphatase Catalytic Subunit 1	Protein Coding	Q9P0J1	56	GC08P093857	29.61169052	https://www.genecards.org/cgi-bin/carddisp.pl?gene=PDP1
ADIPOR2	Adiponectin Receptor 2	Protein Coding	Q86V24	49	GC12P001670	29.50313568	https://www.genecards.org/cgi-bin/carddisp.pl?gene=ADIPOR2
CYP4F11	Cytochrome P450 Family 4 Subfamily F Member 11	Protein Coding	Q9HBI6	45	GC19M015912	29.50033188	https://www.genecards.org/cgi-bin/carddisp.pl?gene=CYP4F11
ALOX15B	Arachidonate 15-Lipoxygenase Type B	Protein Coding	O15296	49	GC17P008039	29.45556068	https://www.genecards.org/cgi-bin/carddisp.pl?gene=ALOX15B
ADSL	Adenylosuccinate Lyase	Protein Coding	P30566	56	GC22P040346	29.42916489	https://www.genecards.org/cgi-bin/carddisp.pl?gene=ADSL
HMOX1	Heme Oxygenase 1	Protein Coding	P09601	61	GC22P035380	29.38126373	https://www.genecards.org/cgi-bin/carddisp.pl?gene=HMOX1
GSR	Glutathione-Disulfide Reductase	Protein Coding	P00390	58	GC08M030678	29.34155655	https://www.genecards.org/cgi-bin/carddisp.pl?gene=GSR
RARRES2	Retinoic Acid Receptor Responder 2	Protein Coding	Q99969	48	GC07M150333	29.28495026	https://www.genecards.org/cgi-bin/carddisp.pl?gene=RARRES2
CP	Ceruloplasmin	Protein Coding	P00450	57	GC03M149162	29.26482582	https://www.genecards.org/cgi-bin/carddisp.pl?gene=CP
PCK1	Phosphoenolpyruvate Carboxykinase 1	Protein Coding	P35558	56	GC20P057561	29.25254822	https://www.genecards.org/cgi-bin/carddisp.pl?gene=PCK1
CTNNB1	Catenin Beta 1	Protein Coding	P35222	62	GC03P041194	29.23150253	https://www.genecards.org/cgi-bin/carddisp.pl?gene=CTNNB1
DECR1	2,4-Dienoyl-CoA Reductase 1	Protein Coding	Q16698	47	GC08P090001	29.16811371	https://www.genecards.org/cgi-bin/carddisp.pl?gene=DECR1
ATG7	Autophagy Related 7	Protein Coding	O95352	52	GC03P020252	29.15621376	https://www.genecards.org/cgi-bin/carddisp.pl?gene=ATG7
ARV1	ARV1 Homolog, Fatty Acid Homeostasis Modulator	Protein Coding	Q9H2C2	43	GC01P230978	29.0382309	https://www.genecards.org/cgi-bin/carddisp.pl?gene=ARV1
AR	Androgen Receptor	Protein Coding	P10275	60	GC0XP067544	29.01874352	https://www.genecards.org/cgi-bin/carddisp.pl?gene=AR
KRAS	KRAS Proto-Oncogene, GTPase	Protein Coding	P01116	61	GC12M028437	28.99297905	https://www.genecards.org/cgi-bin/carddisp.pl?gene=KRAS
MTHFD1	Methylenetetrahydrofolate Dehydrogenase, Cyclohydrolase And Formyltetrahydrofolate Synthetase 1	Protein Coding	P11586	54	GC14P064388	28.96853065	https://www.genecards.org/cgi-bin/carddisp.pl?gene=MTHFD1
IGFBP3	Insulin Like Growth Factor Binding Protein 3	Protein Coding	P17936	55	GC07M045912	28.95472908	https://www.genecards.org/cgi-bin/carddisp.pl?gene=IGFBP3
PDHX	Pyruvate Dehydrogenase Complex Component X	Protein Coding	O00330	53	GC11P034894	28.93317795	https://www.genecards.org/cgi-bin/carddisp.pl?gene=PDHX
AHCY	Adenosylhomocysteinase	Protein Coding	P23526	57	GC20M035675	28.8915062	https://www.genecards.org/cgi-bin/carddisp.pl?gene=AHCY
MSR1	Macrophage Scavenger Receptor 1	Protein Coding	P21757	54	GC08M016107	28.87210846	https://www.genecards.org/cgi-bin/carddisp.pl?gene=MSR1
KCNJ11	Potassium Inwardly Rectifying Channel Subfamily J Member 11	Protein Coding	Q14654	54	GC11M017905	28.83797073	https://www.genecards.org/cgi-bin/carddisp.pl?gene=KCNJ11
PCK2	Phosphoenolpyruvate Carboxykinase 2, Mitochondrial	Protein Coding	Q16822	54	GC14P024094	28.7576561	https://www.genecards.org/cgi-bin/carddisp.pl?gene=PCK2
SUCLG1	Succinate-CoA Ligase GDP/ADP-Forming Subunit Alpha	Protein Coding	P53597	53	GC02M084423	28.75495529	https://www.genecards.org/cgi-bin/carddisp.pl?gene=SUCLG1
CYP17A1	Cytochrome P450 Family 17 Subfamily A Member 1	Protein Coding	P05093	57	GC10M102830	28.75035667	https://www.genecards.org/cgi-bin/carddisp.pl?gene=CYP17A1
LPAR1	Lysophosphatidic Acid Receptor 1	Protein Coding	Q92633	55	GC09M110873	28.68502998	https://www.genecards.org/cgi-bin/carddisp.pl?gene=LPAR1
ABCD2	ATP Binding Cassette Subfamily D Member 2	Protein Coding	Q9UBJ2	49	GC12M039530	28.67787361	https://www.genecards.org/cgi-bin/carddisp.pl?gene=ABCD2
ACLY	ATP Citrate Lyase	Protein Coding	P53396	53	GC17M041866	28.65227509	https://www.genecards.org/cgi-bin/carddisp.pl?gene=ACLY
BRCA1	BRCA1 DNA Repair Associated	Protein Coding	P38398	59	GC17M043044	28.64115524	https://www.genecards.org/cgi-bin/carddisp.pl?gene=BRCA1
DNM1L	Dynamin 1 Like	Protein Coding	O00429	57	GC12P032679	28.63437843	https://www.genecards.org/cgi-bin/carddisp.pl?gene=DNM1L
EGF	Epidermal Growth Factor	Protein Coding	P01133	60	GC04P109912	28.6151371	https://www.genecards.org/cgi-bin/carddisp.pl?gene=EGF
PEX3	Peroxisomal Biogenesis Factor 3	Protein Coding	P56589	50	GC06P143450	28.57594109	https://www.genecards.org/cgi-bin/carddisp.pl?gene=PEX3
SLC1A2	Solute Carrier Family 1 Member 2	Protein Coding	P43004	58	GC11M035267	28.55467796	https://www.genecards.org/cgi-bin/carddisp.pl?gene=SLC1A2
SLC51B	SLC51 Subunit Beta	Protein Coding	Q86UW2	42	GC15P148654	28.54956245	https://www.genecards.org/cgi-bin/carddisp.pl?gene=SLC51B
CYCS	Cytochrome C, Somatic	Protein Coding	P99999	57	GC07M025118	28.52849388	https://www.genecards.org/cgi-bin/carddisp.pl?gene=CYCS
IGF2	Insulin Like Growth Factor 2	Protein Coding	P01344	57	GC11M010286	28.50669861	https://www.genecards.org/cgi-bin/carddisp.pl?gene=IGF2
ASPA	Aspartoacylase	Protein Coding	P45381	51	GC17P003472	28.49250031	https://www.genecards.org/cgi-bin/carddisp.pl?gene=ASPA
UGT1A6	UDP Glucuronosyltransferase Family 1 Member A6	Protein Coding	P19224	50	GC02P233691	28.4767971	https://www.genecards.org/cgi-bin/carddisp.pl?gene=UGT1A6
GH1	Growth Hormone 1	Protein Coding	P01241	52	GC17M063917	28.43892288	https://www.genecards.org/cgi-bin/carddisp.pl?gene=GH1
GLS	Glutaminase	Protein Coding	O94925	58	GC02P190880	28.40907669	https://www.genecards.org/cgi-bin/carddisp.pl?gene=GLS
ACBD5	Acyl-CoA Binding Domain Containing 5	Protein Coding	Q5T8D3	49	GC10M027182	28.40629578	https://www.genecards.org/cgi-bin/carddisp.pl?gene=ACBD5
ALDH1A2	Aldehyde Dehydrogenase 1 Family Member A2	Protein Coding	O94788	57	GC15M144174	28.37971497	https://www.genecards.org/cgi-bin/carddisp.pl?gene=ALDH1A2
SLC1A5	Solute Carrier Family 1 Member 5	Protein Coding	Q15758	52	GC19M089107	28.37791443	https://www.genecards.org/cgi-bin/carddisp.pl?gene=SLC1A5
ADA	Adenosine Deaminase	Protein Coding	P00813	60	GC20M044620	28.35437584	https://www.genecards.org/cgi-bin/carddisp.pl?gene=ADA
ACSM1	Acyl-CoA Synthetase Medium Chain Family Member 1	Protein Coding	Q08AH1	45	GC16M020634	28.32213783	https://www.genecards.org/cgi-bin/carddisp.pl?gene=ACSM1
GLDC	Glycine Decarboxylase	Protein Coding	P23378	56	GC09M006522	28.27602959	https://www.genecards.org/cgi-bin/carddisp.pl?gene=GLDC
UGT1A8	UDP Glucuronosyltransferase Family 1 Member A8	Protein Coding	Q9HAW9	45	GC02P233618	28.27523994	https://www.genecards.org/cgi-bin/carddisp.pl?gene=UGT1A8
SDHA	Succinate Dehydrogenase Complex Flavoprotein Subunit A	Protein Coding	P31040	57	GC05P000223	28.24468231	https://www.genecards.org/cgi-bin/carddisp.pl?gene=SDHA
AGPAT2	1-Acylglycerol-3-Phosphate O-Acyltransferase 2	Protein Coding	O15120	52	GC09M136673	28.24182129	https://www.genecards.org/cgi-bin/carddisp.pl?gene=AGPAT2
MAPK14	Mitogen-Activated Protein Kinase 14	Protein Coding	Q16539	59	GC06P125627	28.198452	https://www.genecards.org/cgi-bin/carddisp.pl?gene=MAPK14
ACAA1	Acetyl-CoA Acyltransferase 1	Protein Coding	P09110	49	GC03M038103	28.17153931	https://www.genecards.org/cgi-bin/carddisp.pl?gene=ACAA1
GPD1	Glycerol-3-Phosphate Dehydrogenase 1	Protein Coding	P21695	53	GC12P051420	28.13905334	https://www.genecards.org/cgi-bin/carddisp.pl?gene=GPD1
LIPF	Lipase F, Gastric Type	Protein Coding	P07098	50	GC10P088664	28.08203888	https://www.genecards.org/cgi-bin/carddisp.pl?gene=LIPF
CEL	Carboxyl Ester Lipase	Protein Coding	P19835	54	GC09P133061	28.0525856	https://www.genecards.org/cgi-bin/carddisp.pl?gene=CEL
BDNF	Brain Derived Neurotrophic Factor	Protein Coding	P23560	58	GC11M027654	28.04689407	https://www.genecards.org/cgi-bin/carddisp.pl?gene=BDNF
ADRB3	Adrenoceptor Beta 3	Protein Coding	P13945	50	GC08M037962	28.04347229	https://www.genecards.org/cgi-bin/carddisp.pl?gene=ADRB3
GAMT	Guanidinoacetate N-Methyltransferase	Protein Coding	Q14353	55	GC19M001397	28.02175522	https://www.genecards.org/cgi-bin/carddisp.pl?gene=GAMT
SOAT2	Sterol O-Acyltransferase 2	Protein Coding	O75908	51	GC12P053103	28.02048302	https://www.genecards.org/cgi-bin/carddisp.pl?gene=SOAT2
AUH	AU RNA Binding Methylglutaconyl-CoA Hydratase	Protein Coding	Q13825	50	GC09M091213	28.00481415	https://www.genecards.org/cgi-bin/carddisp.pl?gene=AUH
CTH	Cystathionine Gamma-Lyase	Protein Coding	P32929	57	GC01P070411	28.00146866	https://www.genecards.org/cgi-bin/carddisp.pl?gene=CTH
CXCL8	C-X-C Motif Chemokine Ligand 8	Protein Coding	P10145	52	GC04P073740	28.00144196	https://www.genecards.org/cgi-bin/carddisp.pl?gene=CXCL8
PLTP	Phospholipid Transfer Protein	Protein Coding	P55058	53	GC20M045898	27.99669266	https://www.genecards.org/cgi-bin/carddisp.pl?gene=PLTP
AKR1A1	Aldo-Keto Reductase Family 1 Member A1	Protein Coding	P14550	52	GC01P045550	27.98709869	https://www.genecards.org/cgi-bin/carddisp.pl?gene=AKR1A1
PPM1K	Protein Phosphatase, Mg2+/Mn2+ Dependent 1K	Protein Coding	Q8N3J5	48	GC04M088258	27.96665573	https://www.genecards.org/cgi-bin/carddisp.pl?gene=PPM1K
REN	Renin	Protein Coding	P00797	57	GC01M204154	27.9468956	https://www.genecards.org/cgi-bin/carddisp.pl?gene=REN
ACY1	Aminoacylase 1	Protein Coding	Q03154	52	GC03P051983	27.93132401	https://www.genecards.org/cgi-bin/carddisp.pl?gene=ACY1
AKR1C2	Aldo-Keto Reductase Family 1 Member C2	Protein Coding	P52895	54	GC10M004987	27.89671326	https://www.genecards.org/cgi-bin/carddisp.pl?gene=AKR1C2
NR1I3	Nuclear Receptor Subfamily 1 Group I Member 3	Protein Coding	Q14994	52	GC01M161229	27.87057495	https://www.genecards.org/cgi-bin/carddisp.pl?gene=NR1I3
TYMS	Thymidylate Synthetase	Protein Coding	P04818	58	GC18P000657	27.71017075	https://www.genecards.org/cgi-bin/carddisp.pl?gene=TYMS
ENPP1	Ectonucleotide Pyrophosphatase/Phosphodiesterase 1	Protein Coding	P22413	58	GC06P131808	27.69880676	https://www.genecards.org/cgi-bin/carddisp.pl?gene=ENPP1
BCHE	Butyrylcholinesterase	Protein Coding	P06276	58	GC03M165772	27.67612457	https://www.genecards.org/cgi-bin/carddisp.pl?gene=BCHE
ALDH4A1	Aldehyde Dehydrogenase 4 Family Member A1	Protein Coding	P30038	52	GC01M018871	27.67274857	https://www.genecards.org/cgi-bin/carddisp.pl?gene=ALDH4A1
GLA	Galactosidase Alpha	Protein Coding	P06280	58	GC0XM101393	27.66628838	https://www.genecards.org/cgi-bin/carddisp.pl?gene=GLA
GUSB	Glucuronidase Beta	Protein Coding	P08236	56	GC07M065960	27.65998077	https://www.genecards.org/cgi-bin/carddisp.pl?gene=GUSB
IDH1	Isocitrate Dehydrogenase (NADP(+)) 1	Protein Coding	O75874	61	GC02M208236	27.65688896	https://www.genecards.org/cgi-bin/carddisp.pl?gene=IDH1
JUN	Jun Proto-Oncogene, AP-1 Transcription Factor Subunit	Protein Coding	P05412	58	GC01M058780	27.65352631	https://www.genecards.org/cgi-bin/carddisp.pl?gene=JUN
SECISBP2	SECIS Binding Protein 2	Protein Coding	Q96T21	50	GC09P089318	27.56259727	https://www.genecards.org/cgi-bin/carddisp.pl?gene=SECISBP2
HCAR2	Hydroxycarboxylic Acid Receptor 2	Protein Coding	Q8TDS4	45	GC12M122701	27.54003906	https://www.genecards.org/cgi-bin/carddisp.pl?gene=HCAR2
SLC6A3	Solute Carrier Family 6 Member 3	Protein Coding	Q01959	58	GC05M001392	27.52470398	https://www.genecards.org/cgi-bin/carddisp.pl?gene=SLC6A3
RARS1	Arginyl-TRNA Synthetase 1	Protein Coding	P54136	53	GC05P168487	27.51769257	https://www.genecards.org/cgi-bin/carddisp.pl?gene=RARS1
LPIN1	Lipin 1	Protein Coding	Q14693	55	GC02P011677	27.50380707	https://www.genecards.org/cgi-bin/carddisp.pl?gene=LPIN1
ACOT1	Acyl-CoA Thioesterase 1	Protein Coding	Q86TX2	41	GC14P073505	27.44067001	https://www.genecards.org/cgi-bin/carddisp.pl?gene=ACOT1
ALDH1A1	Aldehyde Dehydrogenase 1 Family Member A1	Protein Coding	P00352	56	GC09M072900	27.4101944	https://www.genecards.org/cgi-bin/carddisp.pl?gene=ALDH1A1
SLC1A3	Solute Carrier Family 1 Member 3	Protein Coding	P43003	57	GC05P036680	27.38628197	https://www.genecards.org/cgi-bin/carddisp.pl?gene=SLC1A3
UGT1A10	UDP Glucuronosyltransferase Family 1 Member A10	Protein Coding	Q9HAW8	50	GC02P233636	27.35974884	https://www.genecards.org/cgi-bin/carddisp.pl?gene=UGT1A10
FGFR1	Fibroblast Growth Factor Receptor 1	Protein Coding	P11362	63	GC08M038400	27.31960487	https://www.genecards.org/cgi-bin/carddisp.pl?gene=FGFR1
VCAM1	Vascular Cell Adhesion Molecule 1	Protein Coding	P19320	55	GC01P100719	27.28786278	https://www.genecards.org/cgi-bin/carddisp.pl?gene=VCAM1
GSTT1	Glutathione S-Transferase Theta 1	Protein Coding	P30711	41	GC22Mi00270	27.27705193	https://www.genecards.org/cgi-bin/carddisp.pl?gene=GSTT1
MGLL	Monoglyceride Lipase	Protein Coding	Q99685	51	GC03M127689	27.22373199	https://www.genecards.org/cgi-bin/carddisp.pl?gene=MGLL
PEX11B	Peroxisomal Biogenesis Factor 11 Beta	Protein Coding	O96011	48	GC01M145911	27.20151711	https://www.genecards.org/cgi-bin/carddisp.pl?gene=PEX11B
HCFC1	Host Cell Factor C1	Protein Coding	P51610	55	GC0XM153947	27.17624092	https://www.genecards.org/cgi-bin/carddisp.pl?gene=HCFC1
DBI	Diazepam Binding Inhibitor, Acyl-CoA Binding Protein	Protein Coding	P07108	54	GC02P119366	27.12142181	https://www.genecards.org/cgi-bin/carddisp.pl?gene=DBI
SUOX	Sulfite Oxidase	Protein Coding	P51687	53	GC12P055997	27.10573578	https://www.genecards.org/cgi-bin/carddisp.pl?gene=SUOX
UGT2B7	UDP Glucuronosyltransferase Family 2 Member B7	Protein Coding	P16662	51	GC04P069051	27.09788513	https://www.genecards.org/cgi-bin/carddisp.pl?gene=UGT2B7
PNPO	Pyridoxamine 5'-Phosphate Oxidase	Protein Coding	Q9NVS9	54	GC17P047941	27.08145523	https://www.genecards.org/cgi-bin/carddisp.pl?gene=PNPO
C3	Complement C3	Protein Coding	P01024	58	GC19M006677	27.04769516	https://www.genecards.org/cgi-bin/carddisp.pl?gene=C3
MAPK8	Mitogen-Activated Protein Kinase 8	Protein Coding	P45983	58	GC10P048306	27.03307915	https://www.genecards.org/cgi-bin/carddisp.pl?gene=MAPK8
MAOA	Monoamine Oxidase A	Protein Coding	P21397	57	GC0XP043654	26.99308395	https://www.genecards.org/cgi-bin/carddisp.pl?gene=MAOA
HSD17B12	Hydroxysteroid 17-Beta Dehydrogenase 12	Protein Coding	Q53GQ0	47	GC11P043556	26.96185493	https://www.genecards.org/cgi-bin/carddisp.pl?gene=HSD17B12
ADRB2	Adrenoceptor Beta 2	Protein Coding	P07550	56	GC05P150836	26.94786072	https://www.genecards.org/cgi-bin/carddisp.pl?gene=ADRB2
BRAF	B-Raf Proto-Oncogene, Serine/Threonine Kinase	Protein Coding	P15056	62	GC07M140762	26.88903236	https://www.genecards.org/cgi-bin/carddisp.pl?gene=BRAF
ODC1	Ornithine Decarboxylase 1	Protein Coding	P11926	57	GC02M010432	26.84918594	https://www.genecards.org/cgi-bin/carddisp.pl?gene=ODC1
GAREM2	GRB2 Associated Regulator Of MAPK1 Subtype 2	Protein Coding	Q75VX8	38	GC02P026426	26.83966446	https://www.genecards.org/cgi-bin/carddisp.pl?gene=GAREM2
MDH2	Malate Dehydrogenase 2	Protein Coding	P40926	56	GC07P076048	26.79577255	https://www.genecards.org/cgi-bin/carddisp.pl?gene=MDH2
SLC7A11	Solute Carrier Family 7 Member 11	Protein Coding	Q9UPY5	52	GC04M138164	26.78259659	https://www.genecards.org/cgi-bin/carddisp.pl?gene=SLC7A11
SHBG	Sex Hormone Binding Globulin	Protein Coding	P04278	50	GC17P007613	26.77522659	https://www.genecards.org/cgi-bin/carddisp.pl?gene=SHBG
ACP6	Acid Phosphatase 6, Lysophosphatidic	Protein Coding	Q9NPH0	47	GC01M159410	26.74024773	https://www.genecards.org/cgi-bin/carddisp.pl?gene=ACP6
UMPS	Uridine Monophosphate Synthetase	Protein Coding	P11172	55	GC03P124730	26.73533821	https://www.genecards.org/cgi-bin/carddisp.pl?gene=UMPS
HSD17B13	Hydroxysteroid 17-Beta Dehydrogenase 13	Protein Coding	Q7Z5P4	47	GC04M087303	26.73090744	https://www.genecards.org/cgi-bin/carddisp.pl?gene=HSD17B13
CYP21A2	Cytochrome P450 Family 21 Subfamily A Member 2	Protein Coding	P08686	52	GC06P125514	26.71733665	https://www.genecards.org/cgi-bin/carddisp.pl?gene=CYP21A2
LPAR3	Lysophosphatidic Acid Receptor 3	Protein Coding	Q9UBY5	51	GC01M084811	26.67661667	https://www.genecards.org/cgi-bin/carddisp.pl?gene=LPAR3
APOA4	Apolipoprotein A4	Protein Coding	P06727	49	GC11M116820	26.65301895	https://www.genecards.org/cgi-bin/carddisp.pl?gene=APOA4
FAXDC2	Fatty Acid Hydroxylase Domain Containing 2	Protein Coding	Q96IV6	40	GC05M154817	26.63129616	https://www.genecards.org/cgi-bin/carddisp.pl?gene=FAXDC2
POR	Cytochrome P450 Oxidoreductase	Protein Coding	P16435	56	GC07P075899	26.6199131	https://www.genecards.org/cgi-bin/carddisp.pl?gene=POR
F9	Coagulation Factor IX	Protein Coding	P00740	56	GC0XP139530	26.59019852	https://www.genecards.org/cgi-bin/carddisp.pl?gene=F9
ERBB2	Erb-B2 Receptor Tyrosine Kinase 2	Protein Coding	P04626	63	GC17P039687	26.57398033	https://www.genecards.org/cgi-bin/carddisp.pl?gene=ERBB2
GABRB3	Gamma-Aminobutyric Acid Type A Receptor Subunit Beta3	Protein Coding	P28472	57	GC15M026543	26.55947113	https://www.genecards.org/cgi-bin/carddisp.pl?gene=GABRB3
DPYD	Dihydropyrimidine Dehydrogenase	Protein Coding	Q12882	60	GC01M097015	26.51677704	https://www.genecards.org/cgi-bin/carddisp.pl?gene=DPYD
PEX26	Peroxisomal Biogenesis Factor 26	Protein Coding	Q7Z412	49	GC22P064425	26.49800491	https://www.genecards.org/cgi-bin/carddisp.pl?gene=PEX26
ATP8B1	ATPase Phospholipid Transporting 8B1	Protein Coding	O43520	49	GC18M057646	26.49585915	https://www.genecards.org/cgi-bin/carddisp.pl?gene=ATP8B1
SLC4A1	Solute Carrier Family 4 Member 1 (Diego Blood Group)	Protein Coding	P02730	56	GC17M071817	26.49424171	https://www.genecards.org/cgi-bin/carddisp.pl?gene=SLC4A1
ICAM1	Intercellular Adhesion Molecule 1	Protein Coding	P05362	59	GC19P102315	26.49053001	https://www.genecards.org/cgi-bin/carddisp.pl?gene=ICAM1
PRKAG2	Protein Kinase AMP-Activated Non-Catalytic Subunit Gamma 2	Protein Coding	Q9UGJ0	56	GC07M151556	26.42729568	https://www.genecards.org/cgi-bin/carddisp.pl?gene=PRKAG2
APOC1	Apolipoprotein C1	Protein Coding	P02654	49	GC19P044914	26.38113785	https://www.genecards.org/cgi-bin/carddisp.pl?gene=APOC1
PLIN2	Perilipin 2	Protein Coding	Q99541	50	GC09M019249	26.37834167	https://www.genecards.org/cgi-bin/carddisp.pl?gene=PLIN2
BMP6	Bone Morphogenetic Protein 6	Protein Coding	P22004	53	GC06P007726	26.36337471	https://www.genecards.org/cgi-bin/carddisp.pl?gene=BMP6
PNPLA8	Patatin Like Phospholipase Domain Containing 8	Protein Coding	Q9NP80	50	GC07M108470	26.34349632	https://www.genecards.org/cgi-bin/carddisp.pl?gene=PNPLA8
PIPOX	Pipecolic Acid And Sarcosine Oxidase	Protein Coding	Q9P0Z9	45	GC17P101060	26.32959747	https://www.genecards.org/cgi-bin/carddisp.pl?gene=PIPOX
NAT2	N-Acetyltransferase 2	Protein Coding	P11245	51	GC08P018391	26.3202877	https://www.genecards.org/cgi-bin/carddisp.pl?gene=NAT2
APOA2	Apolipoprotein A2	Protein Coding	P02652	53	GC01M161222	26.31695747	https://www.genecards.org/cgi-bin/carddisp.pl?gene=APOA2
SUCLA2	Succinate-CoA Ligase ADP-Forming Subunit Beta	Protein Coding	Q9P2R7	54	GC13M047745	26.30235291	https://www.genecards.org/cgi-bin/carddisp.pl?gene=SUCLA2
COL1A1	Collagen Type I Alpha 1 Chain	Protein Coding	P02452	57	GC17M072174	26.29758263	https://www.genecards.org/cgi-bin/carddisp.pl?gene=COL1A1
ANGPTL3	Angiopoietin Like 3	Protein Coding	Q9Y5C1	56	GC01P062597	26.28229713	https://www.genecards.org/cgi-bin/carddisp.pl?gene=ANGPTL3
AGXT	Alanine--Glyoxylate Aminotransferase	Protein Coding	P21549	54	GC02P240868	26.27615356	https://www.genecards.org/cgi-bin/carddisp.pl?gene=AGXT
CROT	Carnitine O-Octanoyltransferase	Protein Coding	Q9UKG9	47	GC07P087410	26.26396561	https://www.genecards.org/cgi-bin/carddisp.pl?gene=CROT
CASP8	Caspase 8	Protein Coding	Q14790	61	GC02P201233	26.25570679	https://www.genecards.org/cgi-bin/carddisp.pl?gene=CASP8
GAD2	Glutamate Decarboxylase 2	Protein Coding	Q05329	52	GC10P026216	26.25466537	https://www.genecards.org/cgi-bin/carddisp.pl?gene=GAD2
ATP7B	ATPase Copper Transporting Beta	Protein Coding	P35670	56	GC13M051930	26.24913788	https://www.genecards.org/cgi-bin/carddisp.pl?gene=ATP7B
SERPINA1	Serpin Family A Member 1	Protein Coding	P01009	58	GC14M094376	26.21722412	https://www.genecards.org/cgi-bin/carddisp.pl?gene=SERPINA1
SLC1A4	Solute Carrier Family 1 Member 4	Protein Coding	P43007	54	GC02P064988	26.17678642	https://www.genecards.org/cgi-bin/carddisp.pl?gene=SLC1A4
AFP	Alpha Fetoprotein	Protein Coding	P02771	56	GC04P073431	26.17100143	https://www.genecards.org/cgi-bin/carddisp.pl?gene=AFP
DPP4	Dipeptidyl Peptidase 4	Protein Coding	P27487	58	GC02M161992	26.1428833	https://www.genecards.org/cgi-bin/carddisp.pl?gene=DPP4
CYP27B1	Cytochrome P450 Family 27 Subfamily B Member 1	Protein Coding	O15528	55	GC12M059169	26.12504578	https://www.genecards.org/cgi-bin/carddisp.pl?gene=CYP27B1
ACSM3	Acyl-CoA Synthetase Medium Chain Family Member 3	Protein Coding	Q53FZ2	44	GC16P020610	26.0780201	https://www.genecards.org/cgi-bin/carddisp.pl?gene=ACSM3
TFRC	Transferrin Receptor	Protein Coding	P02786	59	GC03M196259	26.06383896	https://www.genecards.org/cgi-bin/carddisp.pl?gene=TFRC
PRPS1	Phosphoribosyl Pyrophosphate Synthetase 1	Protein Coding	P60891	56	GC0XP107628	26.06081009	https://www.genecards.org/cgi-bin/carddisp.pl?gene=PRPS1
AASS	Aminoadipate-Semialdehyde Synthase	Protein Coding	Q9UDR5	50	GC07M122073	26.06052399	https://www.genecards.org/cgi-bin/carddisp.pl?gene=AASS
FOS	Fos Proto-Oncogene, AP-1 Transcription Factor Subunit	Protein Coding	P01100	59	GC14P075278	26.05392838	https://www.genecards.org/cgi-bin/carddisp.pl?gene=FOS
PTPN1	Protein Tyrosine Phosphatase Non-Receptor Type 1	Protein Coding	P18031	58	GC20P050510	26.02193069	https://www.genecards.org/cgi-bin/carddisp.pl?gene=PTPN1
HLA-DRB1	Major Histocompatibility Complex, Class II, DR Beta 1	Protein Coding	P01911	55	GC06M090793	26.01632881	https://www.genecards.org/cgi-bin/carddisp.pl?gene=HLA-DRB1
TECR	Trans-2,3-Enoyl-CoA Reductase	Protein Coding	Q9NZ01	49	GC19P014517	25.97147942	https://www.genecards.org/cgi-bin/carddisp.pl?gene=TECR
HSD11B2	Hydroxysteroid 11-Beta Dehydrogenase 2	Protein Coding	P80365	54	GC16P075819	25.95898438	https://www.genecards.org/cgi-bin/carddisp.pl?gene=HSD11B2
RYR1	Ryanodine Receptor 1	Protein Coding	P21817	56	GC19P103024	25.9578476	https://www.genecards.org/cgi-bin/carddisp.pl?gene=RYR1
HRAS	HRas Proto-Oncogene, GTPase	Protein Coding	P01112	61	GC11M010201	25.93878746	https://www.genecards.org/cgi-bin/carddisp.pl?gene=HRAS
VEGFA	Vascular Endothelial Growth Factor A	Protein Coding	P15692	57	GC06P043770	25.91924477	https://www.genecards.org/cgi-bin/carddisp.pl?gene=VEGFA
TNFRSF11B	TNF Receptor Superfamily Member 11b	Protein Coding	O00300	55	GC08M118923	25.91802979	https://www.genecards.org/cgi-bin/carddisp.pl?gene=TNFRSF11B
DHCR7	7-Dehydrocholesterol Reductase	Protein Coding	Q9UBM7	56	GC11M071428	25.87768364	https://www.genecards.org/cgi-bin/carddisp.pl?gene=DHCR7
GPAM	Glycerol-3-Phosphate Acyltransferase, Mitochondrial	Protein Coding	Q9HCL2	50	GC10M112148	25.85049057	https://www.genecards.org/cgi-bin/carddisp.pl?gene=GPAM
PYY	Peptide YY	Protein Coding	P10082	50	GC17M043952	25.80809402	https://www.genecards.org/cgi-bin/carddisp.pl?gene=PYY
OXA1L	OXA1L Mitochondrial Inner Membrane Protein	Protein Coding	Q15070	46	GC14P022766	25.79137993	https://www.genecards.org/cgi-bin/carddisp.pl?gene=OXA1L
LDHA	Lactate Dehydrogenase A	Protein Coding	P00338	58	GC11P018394	25.73653793	https://www.genecards.org/cgi-bin/carddisp.pl?gene=LDHA
SCD5	Stearoyl-CoA Desaturase 5	Protein Coding	Q86SK9	47	GC04M082629	25.72942734	https://www.genecards.org/cgi-bin/carddisp.pl?gene=SCD5
IGF1R	Insulin Like Growth Factor 1 Receptor	Protein Coding	P08069	63	GC15P098648	25.72640419	https://www.genecards.org/cgi-bin/carddisp.pl?gene=IGF1R
ACSM2A	Acyl-CoA Synthetase Medium Chain Family Member 2A	Protein Coding	Q08AH3	41	GC16P065528	25.7066288	https://www.genecards.org/cgi-bin/carddisp.pl?gene=ACSM2A
UGT1A3	UDP Glucuronosyltransferase Family 1 Member A3	Protein Coding	P35503	44	GC02P233729	25.69805908	https://www.genecards.org/cgi-bin/carddisp.pl?gene=UGT1A3
NQO1	NAD(P)H Quinone Dehydrogenase 1	Protein Coding	P15559	56	GC16M069706	25.68465233	https://www.genecards.org/cgi-bin/carddisp.pl?gene=NQO1
GPX4	Glutathione Peroxidase 4	Protein Coding	P36969	56	GC19P001103	25.6789856	https://www.genecards.org/cgi-bin/carddisp.pl?gene=GPX4
AGPAT1	1-Acylglycerol-3-Phosphate O-Acyltransferase 1	Protein Coding	Q99943	47	GC06M032168	25.64323044	https://www.genecards.org/cgi-bin/carddisp.pl?gene=AGPAT1
HPGD	15-Hydroxyprostaglandin Dehydrogenase	Protein Coding	P15428	55	GC04M174490	25.60349274	https://www.genecards.org/cgi-bin/carddisp.pl?gene=HPGD
AGXT2	Alanine--Glyoxylate Aminotransferase 2	Protein Coding	Q9BYV1	47	GC05M034998	25.60106659	https://www.genecards.org/cgi-bin/carddisp.pl?gene=AGXT2
PPIG	Peptidylprolyl Isomerase G	Protein Coding	Q13427	50	GC02P169584	25.59853172	https://www.genecards.org/cgi-bin/carddisp.pl?gene=PPIG
TYR	Tyrosinase	Protein Coding	P14679	57	GC11P089177	25.58592415	https://www.genecards.org/cgi-bin/carddisp.pl?gene=TYR
KYNU	Kynureninase	Protein Coding	Q16719	55	GC02P142877	25.58401108	https://www.genecards.org/cgi-bin/carddisp.pl?gene=KYNU
NPY	Neuropeptide Y	Protein Coding	P01303	52	GC07P024290	25.57600403	https://www.genecards.org/cgi-bin/carddisp.pl?gene=NPY
ACAA2	Acetyl-CoA Acyltransferase 2	Protein Coding	P42765	50	GC18M049782	25.55968475	https://www.genecards.org/cgi-bin/carddisp.pl?gene=ACAA2
SLC38A2	Solute Carrier Family 38 Member 2	Protein Coding	Q96QD8	47	GC12M046358	25.53149796	https://www.genecards.org/cgi-bin/carddisp.pl?gene=SLC38A2
BCS1L	BCS1 Homolog, Ubiquinol-Cytochrome C Reductase Complex Chaperone	Protein Coding	Q9Y276	54	GC02P218658	25.4953537	https://www.genecards.org/cgi-bin/carddisp.pl?gene=BCS1L
SELE	Selectin E	Protein Coding	P16581	52	GC01M169722	25.48651123	https://www.genecards.org/cgi-bin/carddisp.pl?gene=SELE
SLC2A2	Solute Carrier Family 2 Member 2	Protein Coding	P11168	57	GC03M170996	25.48207474	https://www.genecards.org/cgi-bin/carddisp.pl?gene=SLC2A2
AHR	Aryl Hydrocarbon Receptor	Protein Coding	P35869	55	GC07P016916	25.47735596	https://www.genecards.org/cgi-bin/carddisp.pl?gene=AHR
UGT1A7	UDP Glucuronosyltransferase Family 1 Member A7	Protein Coding	Q9HAW7	48	GC02P233681	25.45909882	https://www.genecards.org/cgi-bin/carddisp.pl?gene=UGT1A7
FBP1	Fructose-Bisphosphatase 1	Protein Coding	P09467	57	GC09M094603	25.45233154	https://www.genecards.org/cgi-bin/carddisp.pl?gene=FBP1
COMMD1	Copper Metabolism Domain Containing 1	Protein Coding	Q8N668	50	GC02P061888	25.44563675	https://www.genecards.org/cgi-bin/carddisp.pl?gene=COMMD1
PHGDH	Phosphoglycerate Dehydrogenase	Protein Coding	O43175	59	GC01P119660	25.43357086	https://www.genecards.org/cgi-bin/carddisp.pl?gene=PHGDH
FOLR1	Folate Receptor Alpha	Protein Coding	P15328	57	GC11P084888	25.41072845	https://www.genecards.org/cgi-bin/carddisp.pl?gene=FOLR1
SOD2	Superoxide Dismutase 2	Protein Coding	P04179	56	GC06M159669	25.37915421	https://www.genecards.org/cgi-bin/carddisp.pl?gene=SOD2
ALDH18A1	Aldehyde Dehydrogenase 18 Family Member A1	Protein Coding	P54886	54	GC10M095605	25.35693741	https://www.genecards.org/cgi-bin/carddisp.pl?gene=ALDH18A1
FDFT1	Farnesyl-Diphosphate Farnesyltransferase 1	Protein Coding	P37268	54	GC08P011795	25.33073807	https://www.genecards.org/cgi-bin/carddisp.pl?gene=FDFT1
SI	Sucrase-Isomaltase	Protein Coding	P14410	53	GC03M164978	25.32421494	https://www.genecards.org/cgi-bin/carddisp.pl?gene=SI
ACOT7	Acyl-CoA Thioesterase 7	Protein Coding	O00154	48	GC01M013092	25.23609352	https://www.genecards.org/cgi-bin/carddisp.pl?gene=ACOT7
NAMPT	Nicotinamide Phosphoribosyltransferase	Protein Coding	P43490	56	GC07M106248	25.17466545	https://www.genecards.org/cgi-bin/carddisp.pl?gene=NAMPT
IDUA	Alpha-L-Iduronidase	Protein Coding	P35475	54	GC04P000986	25.10892296	https://www.genecards.org/cgi-bin/carddisp.pl?gene=IDUA
LPAR2	Lysophosphatidic Acid Receptor 2	Protein Coding	Q9HBW0	51	GC19M019671	25.10774994	https://www.genecards.org/cgi-bin/carddisp.pl?gene=LPAR2
NR3C2	Nuclear Receptor Subfamily 3 Group C Member 2	Protein Coding	P08235	55	GC04M148078	25.1063652	https://www.genecards.org/cgi-bin/carddisp.pl?gene=NR3C2
STAR	Steroidogenic Acute Regulatory Protein	Protein Coding	P49675	53	GC08M038225	25.08715439	https://www.genecards.org/cgi-bin/carddisp.pl?gene=STAR
FURIN	Furin, Paired Basic Amino Acid Cleaving Enzyme	Protein Coding	P09958	56	GC15P090868	25.08660698	https://www.genecards.org/cgi-bin/carddisp.pl?gene=FURIN
ADIPOR1	Adiponectin Receptor 1	Protein Coding	Q96A54	51	GC01M202940	25.08160591	https://www.genecards.org/cgi-bin/carddisp.pl?gene=ADIPOR1
GCKR	Glucokinase Regulator	Protein Coding	Q14397	48	GC02P027496	25.07452583	https://www.genecards.org/cgi-bin/carddisp.pl?gene=GCKR
MMP1	Matrix Metallopeptidase 1	Protein Coding	P03956	58	GC11M121934	25.0039711	https://www.genecards.org/cgi-bin/carddisp.pl?gene=MMP1
