# Supplementary material for: The impact of de novo lipogenesis on predicting survival and clinical therapy: an exploration based on a multigene prognostic model in hepatocellular carcinoma
Source: J Transl Med. 2025 Jun 18;23:679. doi: 10.1186/s12967-025-06704-y (PMC12178006; doi:10.1186/s12967-025-06704-y)
Supplement: Supplementary file 2 — Supplementary Material 2: Table S2. The list of all DEGs in tumor and normal groups. [file 12967_2025_6704_MOESM2_ESM.csv]

V1	baseMean	log2FoldChange	lfcSE	stat	pvalue	padj	change
GABRD	165.557602549786	4.47178185962436	0.194035239163794	23.0462357193248	1.60447670780768e-117	3.12070719668593e-113	UP
PLVAP	4380.05550732185	2.91820714242742	0.138389183446951	21.0869597590051	1.04782919347154e-98	1.01901389065107e-94	UP
CDKN3	365.778994289217	3.92157937163764	0.189819707842474	20.6594953506727	8.01980416360335e-95	5.19950636606951e-91	UP
CDC25C	194.253681911051	4.37214731959658	0.214202505154352	20.4112800475702	1.32761870462548e-92	6.45554595124139e-89	UP
UBE2T	367.56358023673	3.21304832208346	0.157740551726428	20.3691966771861	3.13782828205496e-92	1.22061520171938e-88	UP
NUF2	268.346227072236	4.20656522259231	0.207882177380421	20.2353336664084	4.78377551686071e-91	1.55074056338235e-87	UP
CENPF	977.695350010932	3.88925794651937	0.192337952724777	20.2209594696303	6.40257736888422e-91	1.77900185463997e-87	UP
SKA1	218.706976672465	4.47810212855897	0.222228722966986	20.1508700980306	2.64425396501043e-90	6.42884245243161e-87	UP
ZIC2	233.585706759038	6.68687990625119	0.334052751563495	20.0174369914753	3.88182755675055e-89	8.38906066431092e-86	UP
TROAP	321.737970900263	4.18239819552454	0.209322450190369	19.9806479989167	8.11635482821886e-89	1.57863101408857e-85	UP
KIFC1	627.014022956247	3.77953507027966	0.191123700665757	19.7753342841003	4.85598669331948e-87	8.58626738046036e-84	UP
KIF4A	453.01677848806	3.92112524397074	0.199478614708423	19.6568702349484	5.04932471172408e-86	8.18411380358611e-83	UP
BIRC5	1021.93026926829	4.10671424162874	0.209768221489803	19.5773898089152	2.41060577008824e-85	3.3490201591583e-82	UP
HJURP	331.344793466743	3.90169914193122	0.199284154452462	19.5785718771832	2.35531740238617e-85	3.3490201591583e-82	UP
ARHGEF39	172.737490052293	3.17105516546864	0.162129573552248	19.5587707781562	3.47350216938322e-85	4.50397447963358e-82	UP
NEK2	332.728099553691	3.93546600144805	0.202054398989218	19.4772596940988	1.71200877591445e-84	2.08116066822101e-81	UP
CDCA5	523.830242244401	3.45194384248411	0.177509565477386	19.4465229701882	3.11875312383929e-84	3.56822048580437e-81	UP
COL15A1	1017.02142110242	3.80673836192549	0.196015436765391	19.4206049520566	5.16776062819215e-84	5.5840524565743e-81	UP
GPC3	29138.136481177	5.95382612380907	0.306738850528411	19.41008161683	6.34262541623741e-84	6.49284549188514e-81	UP
ADAMTS13	505.520663059575	-2.80616796481818	0.144699322756343	-19.3930967427086	8.82595827003457e-84	8.58324441760862e-81	DOWN
MELK	284.720496259573	3.79003572217526	0.196074232219657	19.3295961395345	3.02778631080955e-83	2.8043068450117e-80	UP
CCNB2	418.940193549317	3.73473614679788	0.193294450199619	19.3214866900779	3.54298172968036e-83	3.13231793828559e-80	UP
CDC20	793.144921071606	4.292423502105	0.222716755821774	19.2730155675397	9.05055965901613e-83	7.65362545077668e-80	UP
ASPM	810.559991456965	3.71376525014893	0.193816064563901	19.1612870610347	7.79223765521557e-82	6.31495926641428e-79	UP
SPC24	483.214017460477	3.51443954693201	0.183562688155071	19.1457184586612	1.05079256410549e-81	8.17516614874068e-79	UP
MXD3	418.984316442056	2.77893199238762	0.145618111175467	19.0836975562679	3.44968627181617e-81	2.58063069180094e-78	UP
KIF2C	382.384029650199	3.94920868294034	0.206983615218317	19.0798130507813	3.71585553216972e-81	2.67679222595189e-78	UP
TOP2A	1771.10689557813	3.89064251064029	0.204221482688732	19.0510932513906	6.43442920475546e-81	4.46963028687478e-78	UP
SLC26A6	1005.62086964165	2.65504917390414	0.14009363049865	18.9519620874535	4.25421438799986e-80	2.85325758091715e-77	UP
THBS4	402.596068965207	5.44937788301243	0.287955607929701	18.9243679683529	7.18460932055868e-80	4.65802170949554e-77	UP
KIF18B	257.294844541256	4.03343968390756	0.214020810305207	18.8460163203551	3.16821354371149e-79	1.98779849758672e-76	UP
UBE2C	645.049022471638	4.12940085531334	0.219264725882471	18.8329465156504	4.05554918012321e-79	2.46501348604364e-76	UP
EBF2	47.7326949934284	5.24110054985539	0.279251768157333	18.768370150131	1.37025223099998e-78	8.0761836039241e-76	UP
CCNB1	904.598408013137	3.28134884194855	0.175392502853791	18.7086037804245	4.21267467197365e-78	2.4098977167614e-75	UP
PTTG1	723.472510180924	3.7490988601712	0.200869911451512	18.6643128036436	9.66098957868038e-78	5.36874992300952e-75	UP
NDC80	324.148168339562	3.32302650168527	0.178218901757164	18.6457579354469	1.36703164716594e-77	7.38576820482712e-75	UP
KIF20A	420.81534457475	3.71467032041767	0.199265468125959	18.641816644666	1.47157388147803e-77	7.73570594452642e-75	UP
EXO1	195.047861976872	3.61402004960572	0.193884183118842	18.6400973584859	1.5196398161829e-77	7.77815642756776e-75	UP
CDK1	618.328866833517	3.48487465567269	0.187441799531187	18.5917690952005	3.74615644638623e-77	1.86827545851826e-74	UP
MYBL2	950.274937331297	4.57878752318612	0.246475957362941	18.5770148625237	4.93186978349789e-77	2.39812168222585e-74	UP
BUB1	329.597868052504	3.50147093506272	0.188628412647901	18.5627970140356	6.42697228065846e-77	3.04889294777578e-74	UP
DLGAP5	247.537968286656	3.70823319367761	0.200243921321995	18.5185805850991	1.46242009803198e-76	6.77239783493383e-74	UP
CENPA	131.661864148977	4.12205123771126	0.222813430100335	18.5000124806438	2.0642616764912e-76	9.33718362971018e-74	UP
DIPK2B	423.485307627234	2.21539974060952	0.120757991378762	18.3457816357746	3.56758760370741e-75	1.57703588391157e-72	UP
NCAPG	316.440238780003	3.71688890022222	0.203914858891465	18.227651091383	3.11411858517908e-74	1.34599125514962e-71	UP
CDCA3	304.268583624699	3.44213892087383	0.189643458701266	18.1505808027685	1.27050366996761e-73	5.37202095236303e-71	UP
FBXO43	57.9001451400452	4.04095302455899	0.223349608611188	18.0925010331833	3.65133962192975e-73	1.51103309886242e-70	UP
FOXM1	568.372102012897	3.61367763743788	0.200737878579152	18.0019718401726	1.88004682502267e-72	7.61810640556059e-70	UP
HOXA13	261.072010981414	6.98946528245815	0.388645622536234	17.9841605749889	2.59285563586185e-72	1.02920494117373e-69	UP
SKA3	177.42512983924	3.56143088576264	0.198100288085863	17.9779187611227	2.9018229745654e-72	1.12880913710594e-69	UP
E2F1	879.41005450945	3.69131860070774	0.205550030912987	17.9582488229853	4.13653418862204e-72	1.57756058762154e-69	UP
ESM1	451.501516419076	4.1819554061402	0.232965084945153	17.9509964213082	4.71370338992493e-72	1.76310636411615e-69	UP
CDCA8	348.973722111588	3.17526755408772	0.178217437940578	17.8168174269592	5.2330278395339e-71	1.92042248073461e-68	UP
TTK	214.840988816729	3.78958669675377	0.212941500814758	17.7963745078062	7.53945405200616e-71	2.71559965391703e-68	UP
ANLN	473.495106147741	3.63446368534366	0.204241407274117	17.7949404768141	7.73495277782891e-71	2.7353605732504e-68	UP
OIT3	1051.86770938932	-3.26256471199285	0.183458123625617	-17.7837026102522	9.45261279738989e-71	3.28309498052202e-68	DOWN
APLN	352.613770400415	3.89207863736918	0.220264118030667	17.6700529898714	7.13298662392807e-70	2.43397526027019e-67	UP
HMMR	331.369446434314	3.19402545025557	0.180936963939439	17.6526972748622	9.70103239895537e-70	3.25319103723589e-67	UP
PLK1	375.86099884693	3.5116735117246	0.198943220593733	17.6516369909175	9.88489968147673e-70	3.25866608143597e-67	UP
IGF2BP1	715.321531490104	7.16417929961056	0.410241417104805	17.4633252541157	2.72583538138136e-68	8.83624969464458e-66	UP
TERT	220.966684338182	8.54570072865517	0.492010479783592	17.3689404591828	1.41820533167645e-67	4.52198257395196e-65	UP
PKMYT1	208.122489268952	3.18270738993167	0.183738128479309	17.3219756632608	3.21140336689066e-67	1.0074483142907e-64	UP
IQGAP3	723.794121450476	3.42468320445103	0.197867548939774	17.3079578879982	4.0968959575701e-67	1.26483533928156e-64	UP
AURKB	357.346769950731	3.58968254577419	0.207459726238567	17.303033272329	4.46261634364635e-67	1.35621699818627e-64	UP
DTL	461.189521682196	3.26761250918047	0.189109859283306	17.2789114304467	6.78158732786048e-67	2.02925959272133e-64	UP
TRIP13	230.245175593221	3.44190191590892	0.199213754087561	17.277431127552	6.95786887140408e-67	2.05046287195166e-64	UP
CDT1	537.039694734372	3.46186873263953	0.200482742605994	17.2676644764537	8.24106755998686e-67	2.35718770649624e-64	UP
MKI67	1296.32632478262	3.35841260514243	0.194487342814262	17.2680265797541	8.18952843835493e-67	2.35718770649624e-64	UP
TOMM40L	782.015529960337	1.79096752359384	0.103967788034567	17.226177044359	1.68955443329878e-66	4.76258459821179e-64	UP
RACGAP1	620.093014109787	2.41316403661409	0.140110016065191	17.2233513661956	1.77411098704579e-66	4.92949409972008e-64	UP
CDKN2A	547.841066662374	3.99506943856768	0.232048778162285	17.2165071077155	1.99681201559475e-66	5.47013995821378e-64	UP
GTSE1	214.502493978636	3.53901535567559	0.205605376063756	17.2126596270429	2.13401826324306e-66	5.76481322501077e-64	UP
RRM2	1208.89283160666	3.03208563858744	0.176644524502764	17.1649002261601	4.86318011192853e-66	1.29573771475356e-63	UP
DEPDC1	192.848053289215	3.78276281590863	0.220472287237087	17.1575433053897	5.51996846950373e-66	1.4508565774574e-63	UP
EZH2	508.075150859213	2.408669358259	0.140457500029056	17.1487414894949	6.42284169187432e-66	1.66565694542607e-63	UP
SPC25	133.099465932536	3.13421648206435	0.183588966291896	17.0719218336963	2.40162324057098e-65	6.14625947751389e-63	UP
CDC6	548.494754698818	3.21121526583197	0.18834590522382	17.0495624102681	3.52159826560605e-65	8.89546574883605e-63	UP
CELSR3	280.250078181373	3.49561384738754	0.205559170147911	17.0053899559541	7.4905104592204e-65	1.86782600553637e-62	UP
EME1	67.9329283578965	3.4679653269046	0.204101737451076	16.9913562236866	9.5163135231469e-65	2.34294048133174e-62	UP
CENPM	293.716986503583	3.56668351042933	0.21013611912859	16.9732053928661	1.29657539245687e-64	3.15229892291077e-62	UP
CD34	1846.94995099461	2.09148335088391	0.123426895544304	16.9451183363287	2.09112929061792e-64	5.02129193858253e-62	UP
AURKA	792.232187392596	2.69338479235938	0.15897747934397	16.9419266393819	2.20774122371024e-64	5.23665448794686e-62	UP
CENPE	216.576942571931	3.13930889255649	0.185322648433964	16.9396936590571	2.29315666715371e-64	5.37372255134213e-62	UP
CENPL	184.675109702478	2.38231882440787	0.140723362501933	16.9290925263042	2.7458063805177e-64	6.35784929774634e-62	UP
CPLX2	2411.82329636751	9.09484043325759	0.539532119029677	16.856902698609	9.33547172589615e-64	2.1361755890433e-61	UP
FAM189B	1275.81134835746	1.67767960806888	0.0996304224962997	16.8390293449893	1.26291101445551e-63	2.85623479432089e-61	UP
STAB2	195.99067327602	-4.7996280535657	0.285231066912313	-16.8271573833899	1.54335961106504e-63	3.4503844178408e-61	DOWN
TRAIP	161.559201125464	2.83901213118774	0.169056635263474	16.7932605943751	2.73402840896905e-63	6.04282415391456e-61	UP
TICRR	99.7140373397233	3.67295487990008	0.219341059623059	16.7454050154226	6.11727094027221e-63	1.33686426728421e-60	UP
CCL23	23.8754416223566	-2.9853598628073	0.178436209983012	-16.7306841088562	7.83333684701675e-63	1.6928711297164e-60	DOWN
MSTO1	468.69934911277	1.75111098861058	0.104893907417369	16.6941153373473	1.44647294684583e-62	3.09163723254411e-60	UP
NEIL3	78.263274332126	4.16796266040177	0.25024399238372	16.6555952880207	2.75588365154555e-62	5.82629750245227e-60	UP
CKAP2L	181.533877820049	3.22330394332731	0.194132689780958	16.6036124413883	6.56200370237774e-62	1.37237604313169e-59	UP
PBK	245.936618687216	3.39956927655111	0.205655039072751	16.5304448258548	2.21502954686518e-61	4.58322603048168e-59	UP
NCAPH	266.700965990417	2.98211657427783	0.181103930334794	16.466327200989	6.40424675214773e-61	1.31118525609761e-58	UP
CASTOR2	578.653596275227	2.43014317358999	0.147926597212545	16.4280340343278	1.2050272838929e-60	2.44143548663717e-58	UP
KIF23	260.680954113183	3.28247012151575	0.199936534294431	16.4175603678411	1.43210045674354e-60	2.87158287460432e-58	UP
OLFML2B	376.353270079032	2.98509230376967	0.181884396474698	16.4120307273578	1.56869576222157e-60	3.11338087502138e-58	UP
CDC45	249.373337147659	3.08299664185919	0.189080627972649	16.3051956983407	9.06481448602724e-60	1.78091557326495e-57	UP
KIF14	187.33828604447	3.09616046776796	0.190232394838233	16.2756741321626	1.46892851607202e-59	2.85706596376009e-57	UP
FLVCR1	634.788949439676	2.21096129614086	0.135855994064509	16.2743006767226	1.5022589912931e-59	2.89296409709414e-57	UP
CSRNP1	1915.22003285837	-2.2472312603075	0.138135827343482	-16.2682723484882	1.65769215463184e-59	3.16099141250875e-57	DOWN
BUB1B	184.542028132959	3.44121345985439	0.21169162780087	16.2557843954576	2.03250298995329e-59	3.83807603442637e-57	UP
TRIM71	352.197559603204	8.66743234608065	0.533563515963815	16.2444246781455	2.44625549344843e-59	4.57496820649731e-57	UP
NXPH4	239.673775041131	5.60170660892658	0.345545868897776	16.211180954919	4.2041173499692e-59	7.78762690065723e-57	UP
MDK	7205.43841134484	3.83842019336476	0.237178032472439	16.183708724419	6.57140525570825e-59	1.19452179648155e-56	UP
CCNA2	463.427199615346	3.56571698644831	0.220351432516291	16.1819550965918	6.76129145208129e-59	1.21765850687946e-56	UP
E2F8	131.92089446881	3.62100958336752	0.224318399145816	16.1422763231014	1.28705717487948e-58	2.29662954600054e-56	UP
KRTCAP2	81.3104181317723	2.3113597623616	0.143317137362426	16.1275881230905	1.63273241041584e-58	2.88696776205346e-56	UP
TCF19	752.489739125342	2.77585851984842	0.172678071550492	16.075338894648	3.7991008479487e-58	6.65698301735155e-56	UP
CENPI	87.2155181672551	3.10183009995769	0.193191878478468	16.0556961523794	5.21504964966937e-58	9.05649247197047e-56	UP
KIF18A	109.168139987727	3.345217183095	0.208718978771503	16.0273742368067	8.22869707959441e-58	1.41635538228417e-55	UP
ASF1B	385.621289246632	3.00905126045961	0.188227027203954	15.9862869066042	1.59244048561643e-57	2.69330151697735e-55	UP
ECM1	705.269456520333	-3.05634523108622	0.192150824094012	-15.9059699353195	5.76042003721923e-57	9.65863532102707e-55	DOWN
SHCBP1	168.88337953799	3.33298279133468	0.209746072442624	15.8905611557824	7.3665166373029e-57	1.22460468885078e-54	UP
HIGD1B	32.0002920786186	2.84615401640539	0.179436181049794	15.8616506423282	1.16783670958619e-56	1.92495118656367e-54	UP
KIF15	151.0704038928	3.35237438444727	0.212311166289127	15.78991083249	3.65095647115083e-56	5.96731961041039e-54	UP
THY1	1530.16120061099	2.55735124843233	0.162416769613159	15.7456108413151	7.36168037253322e-56	1.19320569371476e-53	UP
MAGEA1	362.610793850873	9.29359112906976	0.591267222012167	15.7180895254811	1.1370075835533e-55	1.82766921488527e-53	UP
SPATS2	712.448755148534	1.57287305238052	0.100171437764292	15.7018116888924	1.46983744084616e-55	2.3433064118408e-53	UP
DUSP9	1149.65747786447	5.05471908429765	0.322046662381184	15.6956108376454	1.62075004418633e-55	2.56289336255481e-53	UP
C5orf34	52.0652551942875	2.44977103669363	0.156141059478923	15.6894736392148	1.78529783277051e-55	2.80032603607954e-53	UP
ERCC6L	63.5846240006605	3.20546033598123	0.20482596045362	15.6496780431651	3.33904474376565e-55	5.19555362129935e-53	UP
DIAPH3	143.041721365032	3.418308842881	0.218517023004707	15.6432153242696	3.69585930943118e-55	5.70511615622511e-53	UP
UCK2	911.822223138338	1.91293649898627	0.122408680742169	15.6274578517476	4.73312757222902e-55	7.24876624250823e-53	UP
SGO1	94.3191731081107	3.07033424384406	0.196677524068106	15.6110071976544	6.12621781669163e-55	9.3089794167697e-53	UP
MMP11	1102.18406133881	3.83879479773046	0.247075240595157	15.5369465126637	1.9505840849809e-54	2.94099693433167e-52	UP
NOX4	59.0921782715651	2.845488847273	0.183766857842248	15.4842330150504	4.43318001842354e-54	6.63271933525675e-52	UP
CEP131	588.704095656702	1.80428250331767	0.116918456368181	15.4319733544541	9.97722903592533e-54	1.48135194464693e-51	UP
ORC1	163.644824067725	2.925377531241	0.189887677680866	15.4058313154871	1.49553400212807e-53	2.20364669252961e-51	UP
PLXDC1	250.960397755043	2.84825864675865	0.185042192955977	15.3924821212872	1.83842529124869e-53	2.68852420411933e-51	UP
ANGPTL6	193.223681369413	-3.0236897238801	0.196493452135271	-15.3882467381077	1.96278895259384e-53	2.8489735170112e-51	DOWN
SPDL1	279.515853444977	1.80672791358068	0.118057923204495	15.3037412868185	7.21850187465699e-53	1.03999897379317e-50	UP
TARBP1	1315.21232641295	1.79388473301401	0.117272216153092	15.2967581909785	8.03609389060163e-53	1.14927960420737e-50	UP
ARHGAP11A	267.231405766677	2.55579657090349	0.167114609892426	15.293675236107	8.42579192938831e-53	1.19621644544965e-50	UP
PGC	1259.65001780985	9.25958615730251	0.605938823572128	15.2813878185184	1.01750512869535e-52	1.43409237341483e-50	UP
XRCC2	101.412748460617	2.91510910622831	0.191251067876621	15.2423154474039	1.85189422198623e-52	2.59131961277929e-50	UP
C20orf204	264.757474811408	5.12723771166871	0.336882900822635	15.2196436778136	2.61953872616252e-52	3.63928773027578e-50	UP
RCAN1	3356.90936850389	-2.39200078336307	0.157205289516101	-15.2157779851173	2.7789609952416e-52	3.83338945797511e-50	DOWN
EPS8L3	756.313377964443	4.93081545822925	0.324129279572845	15.212496275336	2.92185700386317e-52	4.00212103698159e-50	UP
TEDC2	205.127331328405	2.79317250809479	0.183650230913218	15.2091968205293	3.07290065402083e-52	4.17957466578358e-50	UP
UHRF1	253.818408404305	3.23805394218588	0.213473135925396	15.1684376029287	5.72227805669765e-52	7.72904918074786e-50	UP
GMNN	1682.22032865984	2.20590002007265	0.145453265017886	15.1656961416535	5.96629497056418e-52	8.00306463292919e-50	UP
RND3	2336.86648801763	-2.48988499113874	0.164410428550203	-15.1443251689989	8.25980998971819e-52	1.10036509794533e-49	DOWN
ZWINT	708.933963614745	2.46759850877052	0.163411776544681	15.1004937400935	1.60725368704005e-51	2.12660436822647e-49	UP
BCAN	138.984390216812	4.64920964285283	0.308588345425817	15.0660571332902	2.70799150979162e-51	3.55881316658425e-49	UP
B4GALNT1	290.082763625552	4.30760400522053	0.285957620834053	15.0637846008669	2.80272536725309e-51	3.65859116732031e-49	UP
RECQL4	789.792416442447	2.75210097187115	0.183038214250355	15.0356633621157	4.28731892817396e-51	5.55922354353223e-49	UP
MTFR2	66.1195725495708	3.02220696702681	0.201036164651782	15.0331507381352	4.453111514699e-51	5.7359615205891e-49	UP
CCNF	299.546719918347	2.21417459171879	0.147291072163453	15.0326463050093	4.48715748885536e-51	5.74179033935768e-49	UP
BMPER	97.8437046758677	-4.48808898588476	0.298668341224103	-15.0269994050597	4.88643886204484e-51	6.21184548148837e-49	DOWN
E2F2	113.718185911517	3.00632908149077	0.200232982481139	15.0141552317633	5.93127011657783e-51	7.49111712775576e-49	UP
TBC1D16	1896.65028825741	1.72562329895123	0.114944270119328	15.0126952579697	6.06329864377389e-51	7.60846184654208e-49	UP
PARPBP	83.3913151662686	2.66349472128529	0.177566758679068	14.9999624991706	7.34608168943732e-51	9.15905697817666e-49	UP
GINS1	365.253344832445	2.74400564865861	0.182988728766024	14.9954899799713	7.85806430745495e-51	9.73499049554132e-49	UP
DSCC1	165.08298218537	2.08495525478059	0.139189428908395	14.9792643818717	1.00321270620965e-50	1.23496754023909e-48	UP
ORC6	134.919156921165	2.86499613659146	0.191386720034282	14.9696704979231	1.15894018181547e-50	1.41769726643464e-48	UP
CENPW	261.488051877197	2.60176401134722	0.174239806978704	14.9320873138089	2.03785821132804e-50	2.47708923705595e-48	UP
POLQ	117.597544345829	2.99198953286757	0.200378669673399	14.931676798455	2.05044404712601e-50	2.47708923705595e-48	UP
ISX	310.938336228612	7.18455771224662	0.481240921091453	14.9292327343071	2.12699381219718e-50	2.55370553377994e-48	UP
STIL	185.671426748356	2.37172873401259	0.159345573393326	14.8841833726893	4.17553623509491e-50	4.98246501672368e-48	UP
OTX1	54.6482037301449	4.44354152806906	0.298750727781526	14.8737429396945	4.88066312950365e-50	5.78834743102719e-48	UP
JRK	375.642610562304	1.7694585812687	0.119234551182229	14.8401496355229	8.05760280519458e-50	9.49820451885058e-48	UP
CDCA2	100.102824240416	3.18973572888046	0.215097171481756	14.8292778882543	9.47466787114578e-50	1.11013427767341e-47	UP
ZIC5	86.8120687220291	6.74853109044851	0.455622924417172	14.8116583446304	1.23163772506513e-49	1.43445232050998e-47	UP
WDR62	292.155273240196	2.5746532674209	0.174349275966815	14.7672151383695	2.38360238737906e-49	2.74325836890667e-47	UP
RASD2	61.2632248133199	2.64170351954526	0.179271635385629	14.7357584698925	3.79907972326103e-49	4.34659415396629e-47	UP
GNAZ	428.335206569448	3.65739902871633	0.248528003918243	14.7162451355763	5.07042885705894e-49	5.76724217952026e-47	UP
C21orf58	166.683998475957	2.28168376401566	0.1551112628447	14.709981223608	5.562284683564e-49	6.28990913344883e-47	UP
SGO2	180.527639800267	2.38509331268566	0.162159095164813	14.708353609531	5.69768207803293e-49	6.40577551547633e-47	UP
E2F7	79.3492451495604	3.47610011899802	0.236817627505137	14.6783841879449	8.86785012944562e-49	9.91262557573087e-47	UP
CEP55	167.335951270206	3.05679512765387	0.20971200789792	14.5761568843583	3.9831729057763e-48	4.42701217241994e-46	UP
TONSL	666.33087603822	1.94411515557081	0.133711669896327	14.539607179225	6.79816352303016e-48	7.47029833462919e-46	UP
OLFML2A	451.585789209287	2.4081215145993	0.165824370979593	14.5221206049119	8.77528992029518e-48	9.5887297162776e-46	UP
FAM83D	512.147404218718	2.40243937748869	0.165477819943761	14.5181957213672	9.29240628810517e-48	1.00970559946171e-45	UP
ZFP41	430.19708719985	1.95627868320703	0.13499228043032	14.491781877978	1.36553876901999e-47	1.46738834571485e-45	UP
FBXL18	222.914433856533	1.65220015909051	0.114110285253557	14.4789766796154	1.64528395250424e-47	1.75828422396744e-45	UP
MCM10	157.982133366787	3.04356009022852	0.210286070905971	14.4734269707737	1.78359587923441e-47	1.89567977328466e-45	UP
CFP	22.879629112974	-2.79223674839162	0.193146689566918	-14.456560216758	2.27906238438399e-47	2.40911757479721e-45	DOWN
CLSPN	137.131765078632	2.93017800770499	0.203027093167171	14.4324482116892	3.23394818010716e-47	3.40001578935591e-45	UP
MYO18B	148.583822848347	7.25123417270628	0.503014670699011	14.4155520605983	4.1312260017839e-47	4.31758838477571e-45	UP
NDUFA4L2	1107.15975404619	2.8065111613082	0.194690821371438	14.4152207152788	4.15110040078693e-47	4.31758838477571e-45	UP
ZNF692	909.675269278172	1.70443704483598	0.118256231263928	14.4130844237034	4.28154147741511e-47	4.42957349658106e-45	UP
MESP2	56.9471870839662	3.39935182919531	0.236023955453854	14.4025712248515	4.98537328336375e-47	5.13045028367327e-45	UP
TNFRSF4	156.485768433164	2.35843504108799	0.16379077498519	14.39907126211	5.24435033006706e-47	5.36855862735812e-45	UP
ZFP36	7487.31960655864	-2.15826132774549	0.150047885220648	-14.3838170366196	6.53865611945129e-47	6.65847442530511e-45	DOWN
HOXD9	84.611429756935	4.637037828906	0.32288553059869	14.361243813893	9.05866464381942e-47	9.17661600636915e-45	UP
SIX1	49.2530055592644	4.89490494306429	0.341959091494871	14.314299765116	1.78149470386267e-46	1.79534051762326e-44	UP
STMN1	3088.59972772093	2.11279031567995	0.147809232437856	14.2940348233541	2.38387912477227e-46	2.39002314313508e-44	UP
REG3A	4134.27911817968	10.1358216041176	0.711346567938681	14.2487812002649	4.56173254925123e-46	4.55003579912495e-44	UP
CENPK	110.619025718433	2.63635269789448	0.185072768424709	14.2449519739421	4.81879146990675e-46	4.7819129637595e-44	UP
CCNE1	248.329329563478	3.60812041799094	0.253303288985056	14.2442699123571	4.86606833441125e-46	4.80431619818775e-44	UP
C21orf91	319.058716334123	-1.70937591596008	0.120040092282992	-14.2400416681642	5.16962227389158e-46	5.07824006197936e-44	DOWN
COX4I2	93.706764438041	2.86447438531698	0.201224445132429	14.235220693151	5.53877986508849e-46	5.41353107416941e-44	UP
PTH1R	284.632286474587	-3.22843082016811	0.227186919172016	-14.2104608484245	7.89045353079055e-46	7.67346605869381e-44	DOWN
CDKN2C	756.006011360397	2.29061128110478	0.161443713998639	14.1882964927584	1.08256630037432e-45	1.0475579374269e-43	UP
FANCI	403.005344915832	2.17939261444063	0.153775529042476	14.1725580657156	1.35474215198436e-45	1.3044423196087e-43	UP
PIF1	118.669586574922	2.75626337503762	0.195270139472302	14.11512985286	3.06450946403523e-45	2.90754678417001e-43	UP
VIPR1	280.635067437199	-3.47440600556531	0.24676830639757	-14.0796281997724	5.06756973562295e-45	4.78467142513914e-43	DOWN
OR51E1	23.8713759356958	3.08931768990897	0.219460138382137	14.0768966641663	5.26725182123266e-45	4.94918105908093e-43	UP
MAPT	315.848505935468	2.98102182494195	0.212100857937711	14.0547372317438	7.20488410357896e-45	6.73725941416398e-43	UP
CAP2	1289.62191287489	2.26541670143893	0.161219662870532	14.0517394783178	7.5164841379198e-45	6.99500557332728e-43	UP
CTHRC1	326.100308844866	4.00522194218989	0.285096722421809	14.0486425384577	7.85247941936909e-45	7.27289165270137e-43	UP
ECT2	536.439887509778	2.3870539233924	0.169974500252292	14.0436001862004	8.43179988315286e-45	7.77244112451768e-43	UP
RFC4	663.36390772119	1.74331285516766	0.12430852193781	14.0240815994886	1.11040293164525e-44	1.01874231228774e-42	UP
RASL12	144.199257286279	2.21061312450594	0.157859008281592	14.0037185623427	1.47923808014878e-44	1.35075965534713e-42	UP
SCX	45.9980518332934	3.33290451516599	0.238130906986037	13.9961022168425	1.64656930179118e-44	1.49653144485226e-42	UP
LRAT	139.531913802667	-2.91045313715351	0.208204420686477	-13.9788248854533	2.09925567422156e-44	1.89030198442636e-42	DOWN
UGT2B11	834.907812042659	4.44490738371792	0.318057724785102	13.9751593416609	2.21018396606094e-44	1.98101742580117e-42	UP
SEMA5B	193.170397397698	2.29641205093022	0.164484891441704	13.9612339516551	2.68740302566584e-44	2.39770591051379e-42	UP
NTF3	59.670808963936	-3.48695076955184	0.250081860387043	-13.9432374829394	3.45887441211164e-44	3.07192270847358e-42	DOWN
RDM1	37.2047289951785	3.47626972841381	0.249511470222977	13.9323042956992	4.03136099002694e-44	3.56408960254654e-42	UP
CDC37L1	1489.47451221485	-1.5799039440605	0.113448574732991	-13.9261682906014	4.3929895364474e-44	3.86622834768787e-42	DOWN
TP73	124.11236530677	3.39908530805608	0.244295346912972	13.913835654295	5.22031295269488e-44	4.57365256441061e-42	UP
FANCD2	265.293902419249	2.24058283306311	0.161103003452452	13.9077657464306	5.68270060723327e-44	4.95643617985144e-42	UP
TRIB1	5803.7217072101	-1.98978985783439	0.143330079750939	-13.882569948276	8.07943049625249e-44	7.01539835500495e-42	DOWN
DEPDC1B	218.945100249649	3.20129270409788	0.230634585917685	13.8803670375806	8.33162163040339e-44	7.20222403161538e-42	UP
CRHBP	639.385701777253	-4.44965988180453	0.320891927476084	-13.8665373005875	1.01037945913163e-43	8.65721607053312e-42	DOWN
GJC1	193.522999415581	2.35275128145409	0.169698765910686	13.86428044322	1.04266436922972e-43	8.89465876382369e-42	UP
SLC7A11	323.983561062559	4.3336376857826	0.312833628723866	13.8528511255669	1.22261208095956e-43	1.03841943120801e-41	UP
RAD54L	68.3024487993088	3.19520475660518	0.230680640388065	13.8512046404501	1.25096397265244e-43	1.05788040296044e-41	UP
HHIPL2	133.177843211802	5.82742236605983	0.4208974538008	13.8452307407348	1.35943516558305e-43	1.1446326394195e-41	UP
XRCC3	304.541260581777	1.62214551760571	0.117232655122158	13.8369767017168	1.52486301171543e-43	1.27838730939074e-41	UP
KAT2A	2261.48990714631	1.50988401301625	0.109200657547018	13.8266934186376	1.75923160789728e-43	1.46854312333057e-41	UP
TK1	1497.74836978364	2.33338278102579	0.16881624798868	13.8220272564182	1.87708102472181e-43	1.56022333037775e-41	UP
MAD2L1	337.46737854664	2.17020717985355	0.157272037287436	13.7990657289395	2.58176889242682e-43	2.12777139651278e-41	UP
CHAF1B	257.681398817003	2.59211279333058	0.188882716665799	13.7233985146294	7.35360652957074e-43	5.98442037657536e-41	UP
PRR11	359.504020155588	2.53412224834338	0.184969528931882	13.700214640632	1.01224622993805e-42	8.16937310053738e-41	UP
CENPH	185.997952288076	1.86182692306841	0.136042153780141	13.6856619168007	1.23675763623189e-42	9.94005620855798e-41	UP
CPEB3	720.789653545652	-2.27433025142441	0.166469358175021	-13.6621554642701	1.70850614600165e-42	1.36750800575029e-40	DOWN
C1RL	6710.02256996429	-1.64840274538404	0.120832720794072	-13.6420229102787	2.25225082620615e-42	1.79533928564383e-40	DOWN
KIF11	348.150152734119	2.19444422510807	0.16095090362027	13.6342460697543	2.50566942666923e-42	1.98919470811088e-40	UP
RAD51	138.799075978725	2.35115222342686	0.172956797896032	13.5938699838799	4.35433937244798e-42	3.44276019488265e-40	UP
MTBP	107.69166905334	1.86115128235845	0.137119614056048	13.5731951637327	5.77487135640512e-42	4.54741894259432e-40	UP
GNG4	478.46429118458	5.99527829828082	0.441746849783447	13.5717511086266	5.88979180728362e-42	4.61921171982526e-40	UP
CHEK1	272.698279082799	2.20556357285122	0.162669411972954	13.5585636297617	7.05031815769057e-42	5.5071762316097e-40	UP
TRIM45	168.182291563553	2.28323497337633	0.168413320647001	13.5573300532566	7.16987005256092e-42	5.5781589008924e-40	UP
KIAA1841	164.990631578213	1.55392756955919	0.11470864686496	13.5467343746852	8.28340460746314e-42	6.39334204822056e-40	UP
FEN1	1201.24127803189	1.63005801827623	0.120364807361971	13.542646343247	8.75761670506615e-42	6.7326341863058e-40	UP
HDAC11	1019.0465233163	1.76799446751067	0.130597330728798	13.5377534720226	9.36080954902256e-42	7.13991159719564e-40	UP
AFP	14443.1549681212	6.03807815633039	0.44616484976087	13.5332896788409	9.94706789659136e-42	7.55744025737117e-40	UP
LIFR	873.467299901943	-2.81460345772466	0.20836937995516	-13.5077594334175	1.40739880958278e-41	1.06513256211615e-39	DOWN
CDH24	142.81067635319	2.2103873044568	0.163655743479752	13.5063228302175	1.43512602487616e-41	1.08190702262951e-39	UP
KMT5C	371.380987319492	1.5013168882561	0.111293792791667	13.4896731488561	1.79896291920557e-41	1.35095864009839e-39	UP
CSPG4	460.831560225512	2.12768136327922	0.157774422071274	13.4855912342879	1.90135180052285e-41	1.4223574046219e-39	UP
CENPU	410.888597096725	2.1950084092009	0.162787165881759	13.4839156226557	1.94504136849874e-41	1.44946569414945e-39	UP
HELLS	307.318416888353	2.39920618629682	0.178634970239288	13.430775525548	3.99208731167024e-41	2.96359153480863e-39	UP
EHD3	352.533172739213	-2.14638985037796	0.159899504314683	-13.423367755749	4.4119846954034e-41	3.26285560173369e-39	DOWN
FSTL4	90.8171925632671	4.35673700760115	0.32469225809594	13.4180501658707	4.74021455334677e-41	3.49231716146192e-39	UP
S100P	2441.46714594504	5.70536100388546	0.425610339220249	13.4051278320403	5.64259757303906e-41	4.12588431562442e-39	UP
ROBO1	2865.10575310665	2.89473695311484	0.21605827395479	13.3979453789423	6.21602456037173e-41	4.52815272281761e-39	UP
NQO1	7034.69245874879	4.87750501573016	0.36412994576849	13.3949571366241	6.47133904798205e-41	4.69655016728548e-39	UP
FCN3	1310.06988948318	-4.07200327956845	0.304213937295627	-13.3853278247781	7.36715962387019e-41	5.307083506825e-39	DOWN
MARCO	778.622372787565	-4.82795036476233	0.361010212199829	-13.3734454084915	8.64421346682085e-41	6.20405726677732e-39	DOWN
CDK5RAP3	193.668358648624	2.14837633644993	0.160683662118484	13.3702226357386	9.02702544164132e-41	6.45498694264425e-39	UP
ZFP1	386.058563166633	-1.7166437841674	0.128466970645425	-13.3625302717336	1.00102660329691e-40	7.13185620297613e-39	DOWN
HOXA10	73.4264915979975	5.70158529759	0.427055121115419	13.3509353141536	1.16970953268169e-40	8.24306174299237e-39	UP
FATE1	18.8704006988577	4.55386523131682	0.341713308042931	13.3265668153161	1.62191525829633e-40	1.13475725805265e-38	UP
TUBE1	590.347867108694	-1.8037281089462	0.1354432090323	-13.3172280975419	1.83805963445485e-40	1.28137132222748e-38	DOWN
PITX1	218.091570458656	5.65241900036102	0.424463187112809	13.3166295028049	1.85285254708506e-40	1.28707078717159e-38	UP
CBX2	223.077892422154	2.71973904519244	0.204278496396114	13.3138783238282	1.92237877881181e-40	1.33061449280746e-38	UP
COCH	150.195357067519	4.32304583081708	0.325396579195262	13.2854679711397	2.81095544954496e-40	1.93876182601594e-38	UP
DBF4B	196.139132545661	1.55394049309849	0.116984363625253	13.2833179148315	2.8928630891119e-40	1.98820449057337e-38	UP
MRAP2	174.610531964669	4.15335412284231	0.31323637937683	13.2594883490392	3.97599168958021e-40	2.72299430853293e-38	UP
FCN2	474.921306203173	-4.87930606362112	0.368954657658947	-13.2246766976213	6.32084349219256e-40	4.3136984534437e-38	DOWN
ZNF517	686.138189490373	1.73145075629774	0.131012772146714	13.2158928318743	7.10383584990336e-40	4.83110514967204e-38	UP
MUC13	5932.49432146757	5.20458209034893	0.393826026976397	13.2154345671544	7.14723422961904e-40	4.84368312773834e-38	UP
MCM6	1308.18383067251	1.74003895859452	0.131688489594344	13.2132957402319	7.3532967797604e-40	4.9660285543868e-38	UP
ADRA2B	125.754392288284	-2.23059110790251	0.16892591222457	-13.2045526854232	8.25888531743438e-40	5.55831555100688e-38	DOWN
MEP1A	292.223477941206	6.21618938424362	0.470882246141816	13.2011547158044	8.64003833241181e-40	5.78736938482134e-38	UP
RAB3B	570.821185892902	3.77639827579672	0.286069282743201	13.2009918701642	8.65873774284324e-40	5.78736938482134e-38	UP
GPRIN1	149.16930750523	2.62722039212706	0.199279049185055	13.1836256890576	1.09022659684915e-39	7.21255350636598e-38	UP
WDR76	273.056836515396	2.23001582467681	0.169386903629129	13.1652198422577	1.39132065099055e-39	9.14229279113722e-38	UP
PCLAF	161.61290343686	2.4192483513545	0.183775782310233	13.1641303382975	1.41153561636819e-39	9.24389486140114e-38	UP
FAM111B	307.646834692947	2.59908301395324	0.19761356811843	13.1523510187094	1.64964229586481e-39	1.07669606223391e-37	UP
SSX1	376.23807915103	8.90158506235403	0.677583292359739	13.1372558366272	2.01398858866028e-39	1.30573593498142e-37	UP
CETP	468.643657999289	-2.76402170362735	0.210642236650003	-13.1218778702012	2.46744006708365e-39	1.59440894700256e-37	DOWN
AADAT	594.834057724638	-2.796157530506	0.213287600340389	-13.1097988164505	2.89364994658458e-39	1.86362554506854e-37	DOWN
PLSCR4	1023.01091643148	-1.93334248916696	0.147641223297246	-13.094869075113	3.52281253817082e-39	2.26134336196114e-37	DOWN
SIX2	42.3496464579185	6.27297186066458	0.479532387001584	13.0814352287823	4.20426159500842e-39	2.68107829583324e-37	UP
COL2A1	341.667571093171	7.91276712405197	0.605136755821798	13.0759981903696	4.51596616300889e-39	2.85180330748451e-37	UP
SPRY2	627.161700688275	-1.5496639884342	0.118751904679104	-13.0495927001909	6.38880392195871e-39	4.00845923490635e-37	DOWN
IGF2BP3	138.250528047685	4.8471167595364	0.371830479537739	13.0358241894595	7.65354798474452e-39	4.78654367534665e-37	UP
SOCS7	390.485749185688	1.51628226472392	0.11632400343278	13.0349903715283	7.73767859498216e-39	4.82364899591035e-37	UP
CTAG2	218.717676090453	10.301651970838	0.791493213443454	13.0154646885977	9.99325211442826e-39	6.19008769508375e-37	UP
ETS2	9288.41996753316	-1.68774388421283	0.129741607387636	-13.0085014221403	1.09467759814687e-38	6.75919977268465e-37	DOWN
DBH	384.848058174544	-3.12646191113144	0.240403516331905	-13.0050589892995	1.14510516575061e-38	7.04819477020549e-37	DOWN
RAD54B	53.3370539468126	1.90331793872064	0.146364488036484	13.0039599376469	1.16168629279524e-38	7.12769665453229e-37	UP
CHTF18	440.584463800003	1.71922324710076	0.132310662019262	12.9938375400954	1.32607364214068e-38	8.11073344013715e-37	UP
COX7B2	232.169964989381	9.24063689465466	0.711475521610088	12.9879899082724	1.4313720463694e-38	8.72733112911752e-37	UP
WDHD1	181.105723681203	1.99862580387118	0.154052842490881	12.9736379514678	1.72637945806081e-38	1.04931501435259e-36	UP
HASPIN	30.5136896759599	2.72249231764515	0.210210765379369	12.9512506780128	2.31157085843262e-38	1.39627494399113e-36	UP
PLK4	113.892526678054	2.1137275791148	0.163278089518474	12.945567806118	2.48915991403382e-38	1.49889041263027e-36	UP
TIGD5	518.384532108803	1.65821171525299	0.1281194676518	12.9426990733339	2.58389405305279e-38	1.5511339299962e-36	UP
MAGEC2	357.898381721939	8.72014338041525	0.675688338359297	12.9055703426664	4.18703862579284e-38	2.4828628436485e-36	UP
RAD51AP1	165.636188402524	2.2663167063389	0.1756798487179	12.900265584689	4.48548622449852e-38	2.65175401417922e-36	UP
COLEC10	431.366623272501	-3.98423045998275	0.309101317121025	-12.8897233343809	5.14279731482512e-38	3.02197606566008e-36	DOWN
SPATC1L	243.944825700183	2.93776732282433	0.228038121206858	12.8827904180083	5.62639103691524e-38	3.2961839056627e-36	UP
MCM3	2997.9636005134	1.54524166169068	0.120144954997951	12.8614777184529	7.41455125524201e-38	4.31775514713943e-36	UP
COL9A1	24.8411946474085	3.91687375404845	0.304818221217673	12.8498674993952	8.61576908041327e-38	4.98740204208446e-36	UP
TACC3	1234.09846729168	1.98238356062582	0.154300537350426	12.8475480038265	8.87798892574469e-38	5.1239431633749e-36	UP
ALG1L	189.132407817076	3.45865752587521	0.269687553563751	12.8246835279242	1.1927258213844e-37	6.82309330174314e-36	UP
DCAF4L2	419.357165508995	9.73716939226577	0.759516833040402	12.8202153904702	1.26349047251732e-37	7.20671251919703e-36	UP
NT5DC2	949.957474670491	2.63695302408184	0.205969414014126	12.8026437163189	1.5846312174819e-37	9.01201087135176e-36	UP
TINAG	217.329370087173	7.7845388990965	0.60809543654963	12.801508498841	1.60796993659492e-37	9.11808025270295e-36	UP
CDC7	180.88512952875	2.0641536996433	0.161286393934247	12.7980646680265	1.68088197227598e-37	9.50382394208368e-36	UP
FOS	5984.70495720002	-3.09599754573498	0.242053430233976	-12.7905543116753	1.8514859038487e-37	1.04380871970601e-35	DOWN
FAM72D	17.0801938407326	3.65979472082783	0.286323394518041	12.7820317546467	2.06600965275342e-37	1.1613840389033e-35	UP
PHLDA1	3519.88523672314	-2.40618938756093	0.188404005224817	-12.7714343688696	2.36750954258363e-37	1.32322013227735e-35	DOWN
CYP17A1	974.009596036312	5.16890333708123	0.405361188143549	12.751352345185	3.06383707639008e-37	1.70261803245106e-35	UP
LY6H	27.7034177923927	4.40427461255678	0.345616617839068	12.743237405927	3.39988156371255e-37	1.88397995482077e-35	UP
MAPK8IP2	439.44075262478	3.29218292768805	0.258425593418346	12.7393842232901	3.57202976208323e-37	1.97374939978747e-35	UP
FOXS1	104.646428052217	2.86355729227893	0.225149497824751	12.7184707047752	4.66908894149978e-37	2.57262832612382e-35	UP
LIN28B	88.4553119401496	10.8763421052051	0.855278182654291	12.7167304460535	4.7742222306895e-37	2.62312492618392e-35	UP
LCN2	10162.9884794477	4.76676210231932	0.376802028545333	12.6505744162835	1.110598453406e-36	6.06773593223224e-35	UP
AJM1	217.188214405568	1.90614595454168	0.150796803869319	12.6404930716804	1.26259680132585e-36	6.87885372150921e-35	UP
IL1RAP	1861.26457078758	-2.08051076855529	0.164685099160206	-12.6332666353218	1.38410686238237e-36	7.49885194243374e-35	DOWN
RNFT2	85.297724055259	2.71041612643706	0.214740869071232	12.6217991859667	1.60120703674059e-36	8.6270019015525e-35	UP
TRIM50	278.266737495496	5.40954559224078	0.428812978567964	12.6151629325823	1.74197005499889e-36	9.33369630020068e-35	UP
CABYR	197.448830479477	4.30469216676152	0.341441117604645	12.6074217333892	1.92177561492955e-36	1.02688284918626e-34	UP
TMEM145	51.3726290937718	3.96038499954941	0.314939281928244	12.5750747105969	2.89526466921099e-36	1.53024178848244e-34	UP
DNAJC6	202.5756170249	2.56456267795128	0.203993841073908	12.5717652280596	3.01906755446669e-36	1.59135132613488e-34	UP
TBX4	50.5618323009196	6.95529223810213	0.553476661409814	12.5665501782598	3.22491510244883e-36	1.69525942547648e-34	UP
ACADS	5358.5595074994	-1.77708849363899	0.141596393485121	-12.5503796382055	3.95608765939911e-36	2.06843830578798e-34	DOWN
TM4SF20	305.154267298978	7.40206283709557	0.590991889975504	12.5248128826309	5.46200141469958e-36	2.84814819077498e-34	UP
COL6A6	20.4648711264671	-3.34472414738031	0.267245834057759	-12.5155333446935	6.13941034293189e-36	3.19282168903811e-34	DOWN
CSMD1	109.170474711044	6.55283591320472	0.523737629950256	12.5116767222304	6.44492713453794e-36	3.34276887378035e-34	UP
NDST3	13.138155638873	-4.3327657240681	0.34665147083843	-12.4989105443246	7.56813249378161e-36	3.90451397888733e-34	DOWN
EPHA2	1451.9985077955	-2.08613258303831	0.167590780690491	-12.4477765092043	1.43795508135121e-35	7.34074181949636e-34	DOWN
TIGD1	131.249272981499	1.78277386265204	0.143445974535801	12.4281902536561	1.8374716562532e-35	9.33128556504563e-34	UP
RFX8	19.0837467165935	2.78518309493288	0.224203158149387	12.4225863628429	1.97085288926459e-35	9.98257518130113e-34	UP
TRPC6	37.3104671567976	2.09751136895825	0.168851204364642	12.4222470123966	1.97923204797189e-35	9.99897748910473e-34	UP
DUSP6	3449.72352570457	-1.72859101026483	0.139251447068437	-12.4134509669784	2.20921293671318e-35	1.11319149272206e-33	DOWN
CAPN11	26.6897698923761	2.1090113778088	0.170179904922994	12.3928343876037	2.85761670502842e-35	1.42880835251421e-33	UP
ZNF775	108.910778366024	1.51486382797748	0.122393695682617	12.3769759506708	3.48217634105878e-35	1.73218234868525e-33	UP
SPOCK1	187.026272396071	4.41046137494491	0.356364859701241	12.3762521889572	3.51371169429752e-35	1.74341052178793e-33	UP
UBE2S	702.931880157977	1.99201823241031	0.160991139407022	12.3734650226559	3.63782548421793e-35	1.80039963531905e-33	UP
TMEM26	42.2284438602294	-2.19093558036127	0.177125274913692	-12.3694124479347	3.82609888626736e-35	1.88877216593655e-33	DOWN
ERFE	62.6369212690281	2.69331139138965	0.218042089417455	12.3522545513364	4.73651722599293e-35	2.33228506444462e-33	UP
SPSB2	430.240317172996	1.52264150713867	0.123324053524066	12.3466709342434	5.07691180889503e-35	2.49358420916688e-33	UP
SIX4	55.4765786486775	3.38599273039265	0.274431377771246	12.3382127725025	5.63937988549119e-35	2.76286999427717e-33	UP
TTC39A	505.551119012742	3.17580567200504	0.258216420628569	12.2990074150756	9.16939775973807e-35	4.44750090840163e-33	UP
PLPP3	4232.64289085862	-1.65204914551398	0.134412538321868	-12.2908857026265	1.01389023100919e-34	4.89334118936197e-33	DOWN
HOXD4	15.4576235043901	5.29778914576071	0.431185941977647	12.2865535027934	1.06970172515632e-34	5.14992538472534e-33	UP
SEZ6	126.408460444796	5.90380967686031	0.481110563859536	12.2712119008552	1.29303343645703e-34	6.19445821159833e-33	UP
TRIM16	682.737797144961	3.07311658429524	0.250506692890937	12.2676027088553	1.3519716159715e-34	6.46089629745595e-33	UP
SLC2A5	396.262839836538	4.30802622610267	0.351307975632906	12.2628193064546	1.43421605970531e-34	6.83713293168342e-33	UP
G6PD	1746.6125578859	2.63944863842088	0.215403802628521	12.2534913785752	1.60916070046396e-34	7.65236567824549e-33	UP
DNASE1L3	1353.68976463592	-2.88906293246358	0.2359946893268	-12.2420675681514	1.85252529851503e-34	8.78819928197986e-33	DOWN
REG1A	994.510529405009	7.81949682712129	0.639890455556374	12.2200554160827	2.42919061028293e-34	1.14958047128961e-32	UP
SGMS2	682.006074739333	-1.77446387767127	0.145363501909256	-12.2070798678129	2.84933164310414e-34	1.34187652441587e-32	DOWN
KIFC2	463.64819649764	1.98128973708905	0.162374313309829	12.2019899373401	3.03319439940814e-34	1.4250152432002e-32	UP
SFN	1395.68157502112	3.89665553780294	0.319601792867298	12.1922205218069	3.41974316291933e-34	1.6009200318853e-32	UP
UPK3A	402.395234677509	5.73106480046937	0.470348481476231	12.1847205341918	3.74936369411702e-34	1.74880392927041e-32	UP
EFNA4	380.908730517121	1.58677958102386	0.130259110481684	12.1817166964838	3.8900651102814e-34	1.8100901051429e-32	UP
BLM	101.131803999983	2.38300304431566	0.195665725159798	12.178949800071	4.02430334049221e-34	1.868083531565e-32	UP
DACH1	36.4185339444911	-2.62173350071792	0.215583881023292	-12.1610831397671	5.00900987101888e-34	2.30319721019662e-32	DOWN
NUDT17	63.8798945617564	1.84128138247896	0.15144546252295	12.1580491868479	5.19853087472253e-34	2.38470343191871e-32	UP
CD4	2775.82230070453	-1.96169521195112	0.161370890447986	-12.1564379207749	5.30205995335995e-34	2.4264721433612e-32	DOWN
KNTC1	526.579483226771	1.93009962064215	0.158825556361463	12.1523240016206	5.57577651982813e-34	2.54574773029712e-32	UP
SLCO1C1	10.6705618278253	3.92826784078941	0.323351582869283	12.1485962924061	5.83589564731927e-34	2.6520600546813e-32	UP
SP6	53.7386460439029	3.00985197068842	0.247896463544783	12.1415688132424	6.35948945363825e-34	2.88326503201081e-32	UP
TPX2	1232.83950381433	2.11146892669765	0.174218953378014	12.1196281217248	8.31355020307412e-34	3.76043142906492e-32	UP
PTP4A3	1235.39089102637	2.5905743929357	0.213828335039712	12.1152063053504	8.77430739516492e-34	3.9596352398134e-32	UP
GABRE	817.208436561836	2.8577229254598	0.236042514809395	12.1068144345413	9.71961144126443e-34	4.36596864971347e-32	UP
HROB	131.297123744906	1.93832863072887	0.160164027246645	12.1021471803024	1.02884388225481e-33	4.61083260595763e-32	UP
B4GALNT2	165.046381168926	7.2497561823645	0.599100549565466	12.1010674879581	1.04246675065186e-33	4.66114443682267e-32	UP
TBXA2R	181.628982837759	-1.78381872909669	0.147474382845922	-12.095787042285	1.11171687633611e-33	4.95937918457277e-32	DOWN
ETFDH	2943.54833978251	-1.67239671919571	0.138361933178509	-12.087115876287	1.23548076779764e-33	5.48632441407856e-32	DOWN
KIAA1522	3175.00140653134	1.51203144256215	0.12512826626013	12.0838519365303	1.28553241714208e-33	5.68263761668489e-32	UP
SSUH2	246.106696894267	3.91995959384362	0.324408830774553	12.0833936131899	1.2927200934983e-33	5.70145256656278e-32	UP
GPSM2	164.251419325993	1.78723044906881	0.147989533088593	12.0767355080369	1.40175187745586e-33	6.16834253767341e-32	UP
PIMREG	70.9089811542028	3.29898484856524	0.273288503985527	12.0714365970548	1.49501366139562e-33	6.5638861657212e-32	UP
EGR1	7685.78715166275	-2.59511241855283	0.215048441344061	-12.067571391512	1.5669051801891e-33	6.84860803475912e-32	DOWN
NOTCH3	1942.59141367264	2.05307214349937	0.170356255064447	12.0516393291381	1.90130477243734e-33	8.27301517313337e-32	UP
MAFA	68.983903055237	5.86320519684416	0.486612394030957	12.0490256079897	1.96256166635282e-33	8.50151991326556e-32	UP
PMFBP1	40.8643784689139	2.91938688053473	0.242311553077775	12.0480713505133	1.98541141701016e-33	8.58138934685501e-32	UP
DQX1	94.4408325637143	6.15414479383215	0.512805934542095	12.0009235059408	3.51353912651528e-33	1.51191008873279e-31	UP
EDIL3	250.688972803857	2.6045825600555	0.217040609406612	12.0004388449536	3.53417514771195e-33	1.51409045425105e-31	UP
GLP1R	52.9382252798376	6.8609908115511	0.572144206079981	11.9917159671315	3.92685017972449e-33	1.67862057133278e-31	UP
ZBTB12	116.210300678702	1.93159916837558	0.161420563499633	11.9662521707154	5.3386088109059e-33	2.27710397745877e-31	UP
GLI4	419.246609297777	1.66459424470477	0.139180413966242	11.9599748072923	5.75793869508482e-33	2.44523815762882e-31	UP
EBF1	149.485254838334	2.00173638065047	0.167454306164365	11.9539259783839	6.19290408983144e-33	2.62422624285886e-31	UP
CXCL12	3303.85955369572	-2.66387985195235	0.222917332365513	-11.9500795370386	6.4863131059032e-33	2.73663318676393e-31	DOWN
DKK1	517.004500597246	5.48989860081386	0.4594138741572	11.9497884361572	6.50907233356197e-33	2.74029127462728e-31	UP
CLEC1B	83.5249913868791	-5.18100167102881	0.433792067021808	-11.9435141048081	7.01936162582677e-33	2.94873830717777e-31	DOWN
TMEM106C	2868.63698421007	1.50220962554274	0.126054554461911	11.9171388289398	9.63612135761693e-33	4.03927931908727e-31	UP
PZP	1004.88135117405	-4.33412253128243	0.363716440380594	-11.9162128793166	9.74378420911199e-33	4.07562586811244e-31	DOWN
PAGE4	434.33172434967	7.52931480941055	0.632082223899621	11.9119230453256	1.02583714561911e-32	4.27249089556569e-31	UP
FAM72A	19.655856669825	2.75938343835411	0.231730843595023	11.9077089417431	1.07901352138498e-32	4.4843617502004e-31	UP
LOXL2	596.888862583354	1.62253674626801	0.136414224060237	11.8941903415551	1.26877494159699e-32	5.25056864128968e-31	UP
COLCA2	95.3268157074442	2.87023295648892	0.241408980487066	11.8895036576433	1.34201722351622e-32	5.53013453334545e-31	UP
TCIM	2351.27566012839	-2.25732785460563	0.189918668032675	-11.8857607732235	1.40351310661282e-32	5.74701682602512e-31	DOWN
LYVE1	418.956338097492	-2.96879441332486	0.249840018942275	-11.8827817332611	1.45445231640123e-32	5.94308772142938e-31	DOWN
CIP2A	138.660899256477	2.17040982994635	0.182674053952369	11.8813251416223	1.48002299385706e-32	6.03489459759327e-31	UP
CTSV	134.291156194548	3.8363060604912	0.32292390827451	11.8799071923472	1.50534401094335e-32	6.12530146712303e-31	UP
BAIAP2L2	566.76950034657	3.01547723791308	0.254817403743824	11.8338747417136	2.60817874079894e-32	1.05465855527109e-30	UP
MCM4	2014.12454740856	1.62523597731097	0.137359065931098	11.8320255477438	2.6662892610433e-32	1.07591962919693e-30	UP
LEF1	273.624539608043	2.95384569461394	0.249954091648245	11.817552875953	3.16777999082117e-32	1.27563811224579e-30	UP
RNF152	1799.8846716303	-1.80892727003946	0.153157093965562	-11.8109270893205	3.4276082868676e-32	1.37457693153763e-30	DOWN
HOXD3	11.2581284356214	4.49330114733109	0.380645436930714	11.8044266695071	3.70306360711349e-32	1.48198739008966e-30	UP
NUDT1	463.528145899008	1.84825417815678	0.156590372218534	11.8031150445022	3.76125311994866e-32	1.50218425427108e-30	UP
CCDC28B	173.197883582844	2.38429084690195	0.202052095398668	11.8003767404516	3.88567904256112e-32	1.54869789708635e-30	UP
CDCA7	181.591291963239	3.73538383945133	0.316732955435962	11.79348020262	4.21745644293197e-32	1.67749545634002e-30	UP
KCNK9	53.5876645019361	5.80355542817872	0.49271148737137	11.7788108800565	5.0196203139444e-32	1.98842393291687e-30	UP
LIN37	31.5227486861324	1.52698025662776	0.12973322925094	11.7701553059637	5.5622020303904e-32	2.1944184480952e-30	UP
ASB16	31.7537773331874	2.08060287779989	0.176793877574718	11.768523358059	5.67084283414527e-32	2.23275087295801e-30	UP
GABRQ	15.7283515402768	4.65889438545563	0.395897214399653	11.7679392933352	5.71023456179176e-32	2.24371842882525e-30	UP
NAAA	1030.16295304382	-1.64509172612723	0.139887666526927	-11.7600912715959	6.26665149723373e-32	2.45738652462089e-30	DOWN
LYPD1	93.4499131320996	3.81396494228879	0.324339629626117	11.7591703076351	6.33537862175687e-32	2.4793383137459e-30	UP
RASGRF2	260.680480668231	1.886811964182	0.160634911105109	11.7459645054829	7.40725259269726e-32	2.88142125855923e-30	UP
SPP1	26364.3703540389	4.31602086103226	0.367468593991373	11.74527818596	7.46763585363547e-32	2.89911212281856e-30	UP
CCDC34	484.476767362702	1.67246075469706	0.142482261858745	11.7380278280192	8.13616136386915e-32	3.14609022917008e-30	UP
ALKBH6	41.5468730489251	1.66678365013408	0.142158727850553	11.7248070191393	9.51175559891293e-32	3.67070726981858e-30	UP
LHX4	30.9165799953332	2.49203656739907	0.21281747895847	11.7097363411836	1.13632424368094e-31	4.37653594843451e-30	UP
GPR182	69.7583068462486	-3.36856343484288	0.287689127943309	-11.7090397503887	1.14569794412656e-31	4.4039179868106e-30	DOWN
OSBPL3	363.85871796654	1.76550826687531	0.150859008470929	11.7030350707597	1.22974981018389e-31	4.71767925208612e-30	UP
LIN9	177.889301193275	1.54788954903228	0.132360326982188	11.6945128825541	1.3596510532642e-31	5.19552317995848e-30	UP
CRYBG2	144.039410746638	2.56065257809314	0.219209306253218	11.6813132702278	1.58822555367516e-31	6.04520293913539e-30	UP
RTKN2	70.1837825389936	2.85625893703553	0.24452994674787	11.6806099826316	1.60142173758573e-31	6.08352593672703e-30	UP
SAPCD2	83.3987917427163	2.87050124055757	0.245814846174383	11.6774933867144	1.66122250868391e-31	6.29839723078014e-30	UP
RAB11FIP4	1608.7412884722	1.83295351342008	0.156992690105401	11.6754067478523	1.70249443703166e-31	6.44231844363147e-30	UP
MAGEB2	105.1281675769	10.04277779725	0.860327426767277	11.673204276407	1.74716208111484e-31	6.58571753443482e-30	UP
KIF24	96.195141846332	1.89611214178879	0.162475771140598	11.6701224341197	1.81162336982754e-31	6.81548830621771e-30	UP
FANCB	24.1732709030007	2.29700262318298	0.196895388264314	11.6661067759468	1.89917155908876e-31	7.13105923248579e-30	UP
FANCE	163.243060594376	1.67049825535478	0.14320433691979	11.6651373225549	1.92092909208646e-31	7.19885758016988e-30	UP
HOXD8	27.8119460218761	3.08920077381486	0.26515222564224	11.6506688425199	2.27664887672316e-31	8.51554243312799e-30	UP
SLC38A2	11726.6748203312	-1.6413278586953	0.140922928139022	-11.6469894599132	2.37708853967418e-31	8.87415971145159e-30	DOWN
TESMIN	110.169175573378	2.32403913637954	0.199600570495957	11.6434493679296	2.47787478907864e-31	9.22173053519435e-30	UP
COL4A1	9022.81925713524	1.7790012547136	0.153356592993528	11.6004223880266	4.1004937180209e-31	1.51913529172393e-29	UP
TRIM59	84.4605772299819	2.01522439130643	0.173728058282574	11.599878633471	4.12663053470041e-31	1.52591186121527e-29	UP
MAGEB17	46.5533213999221	6.65164583475873	0.573928029183337	11.5896863309213	4.64831682165577e-31	1.70906922837816e-29	UP
MAGEC1	173.502107647682	8.70726264930456	0.751530472149067	11.5860407155619	4.85039507038616e-31	1.7800034739436e-29	UP
TMC7	72.8133903467425	2.17036378310067	0.187408805973573	11.5809060936374	5.14988206062192e-31	1.8863503969698e-29	UP
OSR2	67.657155977146	4.17633779591204	0.360935318885747	11.5708759364557	5.78886251205968e-31	2.10062268394703e-29	UP
ITPKA	371.812258238143	2.5882910649776	0.223949155515204	11.5574941956049	6.76542593664688e-31	2.44132717008872e-29	UP
LILRA2	58.5372406639173	-1.96064066941821	0.16967309986487	-11.5554007734856	6.9323320747533e-31	2.4923079270601e-29	DOWN
DHPS	66.2218065664922	1.66111196103512	0.143796586248779	11.551817775154	7.22753816935498e-31	2.59364607737923e-29	UP
ARHGAP33	233.80040969687	1.5705796941575	0.136057260117083	11.5435199327544	7.95998719374866e-31	2.85122929868161e-29	UP
LCAT	3226.56214539747	-2.52689872038971	0.219006105552748	-11.5380286499871	8.48474606896022e-31	3.03360865884699e-29	DOWN
STRIP2	96.9511404390783	2.65987652553582	0.230791620773869	11.5250134152053	9.86968285270335e-31	3.5222996602767e-29	UP
RNF157	395.527191045154	2.61056372247141	0.226871588155367	11.5067900026496	1.21932947824414e-30	4.33564138059388e-29	UP
HSF4	423.119800560968	1.81621128998864	0.157889185394518	11.5030759418416	1.27296552874761e-30	4.50986876760312e-29	UP
WNK4	226.323101489689	3.61515812531585	0.314548713998189	11.4931581800607	1.42794279109906e-30	5.04056030614822e-29	UP
GHR	3661.40041120091	-2.46435610928092	0.21457714289398	-11.4847093033508	1.57464214273927e-30	5.53829831397446e-29	DOWN
ASIC1	131.554932080999	3.35490241985521	0.292154844294219	11.4833023835696	1.60048359521968e-30	5.61902634061782e-29	UP
SEPTIN3	61.4815683362512	3.15445183320779	0.274723419561903	11.4822822103705	1.61948437576962e-30	5.67549028985929e-29	UP
IQCD	60.2746645751156	2.73395693661404	0.238464598324032	11.4648335888376	1.98140081497459e-30	6.86956254033078e-29	UP
LAMA4	1068.50164494073	1.52321725603612	0.133036914925372	11.4495834249507	2.36278235917004e-30	8.13382599749688e-29	UP
ENAH	3160.32756519337	1.55663662538248	0.136000583366146	11.4458084432744	2.46792974961468e-30	8.48078332685608e-29	UP
SLC39A14	17538.0498707645	-1.64674048317494	0.143889415179471	-11.4444865949382	2.50583543252933e-30	8.59585523151594e-29	DOWN
BCO2	477.578094536294	-3.07999017630147	0.269313175264371	-11.436463044476	2.74864046537546e-30	9.3956163535242e-29	DOWN
PLK3	359.516626481991	-1.61327818865319	0.141082350588373	-11.4350107006662	2.7950225188342e-30	9.53740140198687e-29	DOWN
LRRC4	39.1905428764381	-1.88366637175665	0.164745800780029	-11.4337747174008	2.83510615611319e-30	9.6572355054994e-29	DOWN
ATAD5	128.345875804815	1.64655745265612	0.144052090024174	11.4302920032594	2.95114738162622e-30	9.9999680440122e-29	UP
PRAME	389.558938950911	6.80892323052428	0.596094818370563	11.4225506088723	3.22624192526915e-30	1.0894167612237e-28	UP
EGR2	202.305081888122	-2.55189898493099	0.223467967710496	-11.4195292107234	3.34038515358239e-30	1.12018088339961e-28	DOWN
H4C5	20.8732846581703	3.46354129078977	0.303347046051085	11.417751832027	3.4093945328e-30	1.14135496838141e-28	UP
CRIP3	228.801546840878	2.27533851789388	0.199291168331602	11.4171568009874	3.43281218495192e-30	1.1452520925783e-28	UP
FOXO1	1338.23720654021	-1.69589755424584	0.148717967584589	-11.4034476249902	4.01882404548146e-30	1.33617312281392e-28	DOWN
PANK1	2474.95728409272	-1.59084644376936	0.139614602385044	-11.3945562755818	4.45091763853947e-30	1.47479298244621e-28	DOWN
MRO	142.191978208061	-2.31991817269944	0.203638254479629	-11.3923495299431	4.56511428350781e-30	1.51005906146644e-28	DOWN
H4C8	168.754629352691	2.65183384364604	0.232900028932794	11.3861464757965	4.90192615495892e-30	1.61871755032175e-28	UP
RPS6KL1	233.777337899729	2.03369670295399	0.178860614846205	11.3702880016525	5.87932757986275e-30	1.93163718628937e-28	UP
PVALB	15.1072420991442	-3.64591562398164	0.320820308579831	-11.3643542085006	6.29281150680867e-30	2.06399972693809e-28	DOWN
PDIA2	55.7883531765457	4.69697173149074	0.413361519933889	11.3628664135015	6.40093226804993e-30	2.09592815847763e-28	UP
CYP2C19	894.116728480935	-3.63630636578348	0.320315760539801	-11.3522555357736	7.22738758076204e-30	2.36256619236675e-28	DOWN
TCF15	30.9183661828187	2.34169864305234	0.20639370856133	11.3457850017579	7.78246771269632e-30	2.53974827201247e-28	UP
ELFN2	285.251951126023	3.72903202729854	0.328677185531688	11.3455761198217	7.80107478780185e-30	2.54155619133578e-28	UP
ACAN	75.8753110687586	3.63644405852909	0.320655704675734	11.3406498169321	8.25293524404169e-30	2.68427408857209e-28	UP
ATAD2	2047.63057749228	1.7058067170712	0.150472009504585	11.3363722773917	8.66629581871019e-30	2.81401425165131e-28	UP
NMB	207.113033459905	2.19857606663802	0.194044008507103	11.3302960681599	9.2890219135111e-30	3.01119127029652e-28	UP
BX276092.9	56.3844060335449	7.79743785758551	0.689524806843512	11.3084225254787	1.19213523095991e-29	3.84527864712608e-28	UP
CSPG5	62.8313995869545	2.52076642475318	0.222991880547755	11.3042969033724	1.24950962568281e-29	4.02366924164414e-28	UP
IGSF3	627.794017883515	2.55594872076555	0.226458185509802	11.2866254536642	1.52790758522203e-29	4.89584885215296e-28	UP
CENPO	200.476669525622	1.65561166264873	0.146695459593734	11.2860457115296	1.53801552066432e-29	4.92013188765149e-28	UP
SULT1C2	758.635013034961	3.59500952457682	0.318896812153534	11.273268930785	1.77842164521672e-29	5.67054114745331e-28	UP
DYNC1I1	255.214662679066	3.84579679874573	0.341284262749604	11.2686027997937	1.87521935032192e-29	5.95964319669305e-28	UP
PHACTR3	7.6799061440522	-2.90005770514118	0.257739141444376	-11.2519103186624	2.26629688919802e-29	7.17906750731295e-28	DOWN
S100A12	11.7374906988002	-2.968816136304	0.264293962483327	-11.2330077781905	2.80755487528943e-29	8.85039583863523e-28	DOWN
C1QL1	351.407007691163	3.91384703660141	0.348522977043758	11.2298106420399	2.91101731822925e-29	9.161696899605e-28	UP
GPR158	137.209828444286	3.41346250534894	0.304216095996395	11.2205190661226	3.23366828607719e-29	1.01443303490647e-27	UP
PAQR4	140.000396863063	2.0366962103486	0.181561951486217	11.2176378017352	3.34074958017076e-29	1.04633783147055e-27	UP
PAMR1	194.118797038594	-2.16397548975844	0.192913854311247	-11.2173150937469	3.35295988840708e-29	1.04847379147134e-27	DOWN
TEX19	7.43852067518307	4.75518631600008	0.424094587039368	11.212560738387	3.53806775966263e-29	1.10458134711779e-27	UP
EPPK1	450.656150685288	3.37100238017168	0.300946846825292	11.2013214816258	4.01696222139826e-29	1.25007864329914e-27	UP
AKR1C3	16218.2380627419	1.61192259602961	0.14401716153724	11.1925730157707	4.43377512121496e-29	1.37319946031259e-27	UP
IL1RL1	78.969097723171	-3.44950080634222	0.308245487626959	-11.1907584857068	4.525457368811e-29	1.39936638828893e-27	DOWN
GAD1	35.0418146673	4.79162444376684	0.428188826666066	11.1904471704109	4.5413750728447e-29	1.40205944709253e-27	UP
BICDL1	545.628537912871	2.28698533038185	0.204407408540617	11.1883681061756	4.64911227745615e-29	1.43077901576776e-27	UP
OTUB2	94.8150592427975	1.57700391083723	0.140995940393217	11.184746925615	4.84285085959458e-29	1.48804817091808e-27	UP
CD200	138.507425472684	1.87401027810753	0.167652105652908	11.1779704216022	5.22717414105078e-29	1.6010793235187e-27	UP
NETO2	132.383099666576	2.2905641404147	0.205002093354013	11.1733695151063	5.50520701184729e-29	1.68358925126462e-27	UP
MESP1	125.713931494578	2.01068692668807	0.179958750061143	11.1730434113646	5.52546128590146e-29	1.68713064381136e-27	UP
RIBC2	53.4190064430141	2.99206256815655	0.267952207536233	11.1664038735413	5.9543008591353e-29	1.81522181363921e-27	UP
C5orf46	27.7371216169343	3.8507888789432	0.345102024501699	11.1584070957087	6.51483841368319e-29	1.97373219853798e-27	UP
FAM222A	626.925739497137	1.74066055774992	0.156068472488796	11.1531850731408	6.90882161140705e-29	2.08659286245135e-27	UP
KCNN2	147.443041920246	-3.43168655386365	0.30777230703974	-11.1500823023059	7.15401675657398e-29	2.1572965258196e-27	DOWN
GABBR2	125.675812943721	4.98613714659862	0.44726192908202	11.1481367458044	7.31214751194355e-29	2.20156763323997e-27	UP
MPC1	4168.34128538355	-1.5323498845602	0.13765161173862	-11.1320882131762	8.75598740790027e-29	2.62006084744093e-27	DOWN
LDLRAD1	135.917377477442	4.19210949914621	0.376981722268711	11.1201929735949	1.00055342094594e-28	2.98477976033719e-27	UP
CDC25A	178.254360463915	2.1539781619315	0.193703559692021	11.1199720095811	1.0030345625203e-28	2.98759911807348e-27	UP
CDH13	141.416385469048	2.26389958005573	0.203980167871371	11.0986259285919	1.27387250509613e-28	3.77695430245728e-27	UP
RASGEF1B	1047.86032278445	-1.82304372328677	0.164323572576985	-11.0942313065442	1.33805349287642e-28	3.95518851617725e-27	DOWN
MSH5	51.7903109003467	2.17065995413683	0.19568248015626	11.0927659563773	1.36015930276419e-28	4.01443071908399e-27	UP
SIGLEC7	51.926243922193	-2.04355220498203	0.184229392357679	-11.09243307395	1.36523134675368e-28	4.02329540823623e-27	DOWN
ADRA2C	252.400956211326	3.33930582726032	0.301156794467944	11.088263285442	1.43037752068016e-28	4.20254422616753e-27	UP
HCN2	75.4514754283108	3.29365304297643	0.297152841465726	11.084036843566	1.49955537785257e-28	4.39914812959766e-27	UP
HAGHL	98.4309016195699	2.92210155573964	0.263837462339167	11.0753853142479	1.6516812468548e-28	4.83085718065049e-27	UP
CCL25	199.059048986002	4.42949560164729	0.399962285562038	11.0747832021783	1.66282117447021e-28	4.85613691343026e-27	UP
ACTN2	319.841568998513	4.18955402450654	0.378510872839498	11.068516983614	1.78327245266526e-28	5.2000973319849e-27	UP
PRND	36.01328871339	3.99629680768142	0.36122569699597	11.0631575796392	1.8931330208627e-28	5.51219120595503e-27	UP
MCM2	555.953579830361	2.29547609642846	0.207563467758405	11.0591527556299	1.97958552344733e-28	5.75529722437229e-27	UP
SIGLEC11	29.3196490262142	-2.33531233370009	0.21125480236581	-11.0544816380375	2.08537981667988e-28	6.04480438665033e-27	DOWN
GPR19	20.9648976609474	2.53102607930981	0.228986817951399	11.0531518886253	2.1165093867546e-28	6.12590886493704e-27	UP
EGFL6	15.1184147250419	4.14679728636749	0.375430094687767	11.0454578496597	2.30589149829893e-28	6.66412921870938e-27	UP
THEM5	150.019960589757	1.74472377371983	0.158023624828408	11.0409046471018	2.42578460056993e-28	7.00022410698594e-27	UP
CD302	538.340058959807	-1.79656001550725	0.16280379080902	-11.0351239770254	2.58694483611603e-28	7.42125030419717e-27	DOWN
CST1	116.31727314471	7.09592530828795	0.643807310196435	11.0218153722468	2.99947957908525e-28	8.5542342834616e-27	UP
SLC7A6	103.610616609693	1.84091969811478	0.167068311893318	11.0189639031625	3.09602103427496e-28	8.80374402290176e-27	UP
GLDN	207.743588511134	3.83558314553848	0.348173137897083	11.016309783991	3.18864784345202e-28	9.04069978937926e-27	UP
MARCHF4	7.7432728141534	3.80432961527231	0.345416681926475	11.0137402572875	3.28093989030288e-28	9.28883273164353e-27	UP
CCBE1	96.2397537554704	-3.50158093181048	0.31821709539168	-11.0037486436753	3.66569616278287e-28	1.03480102127905e-26	DOWN
MATN3	56.7795874051245	4.02767972356366	0.366046614422317	11.0031880227058	3.68856385074873e-28	1.03974734633424e-26	UP
NDRG2	9644.53368008169	-1.50561532422134	0.136847275928369	-11.0021577996878	3.7309561305851e-28	1.05017506135861e-26	DOWN
CSMD2	69.2185758764977	3.1328650666055	0.284785013687196	11.0008073319708	3.78725880510833e-28	1.06448242426816e-26	UP
CR589904.2	45.6662717661676	5.87439963028182	0.534633480238446	10.9877137280326	4.3787749447404e-28	1.22896353066668e-26	UP
MYCN	100.260108355908	3.76731117446178	0.342918441960761	10.9860267442043	4.46136496650011e-28	1.24854026760327e-26	UP
SMC1B	47.1885886314641	3.76899356038835	0.343385892558734	10.9759708889138	4.9867243746992e-28	1.38956717890973e-26	UP
SCN4A	78.5740348810346	2.13638693786756	0.194760481608976	10.9693040406257	5.36840077230103e-28	1.48952061371262e-26	UP
MTHFD1L	515.228627529401	1.53464076292634	0.139920783090129	10.9679257722408	5.450849129966e-28	1.5102423871487e-26	UP
ACADSB	12428.379930998	-1.76812162186406	0.161210701789605	-10.967768282354	5.46034980767387e-28	1.51072267082869e-26	DOWN
PDGFA	1039.59457358721	1.97537975294313	0.180255151598981	10.9587977676101	6.02950126538335e-28	1.65875246975539e-26	UP
N4BP3	83.3494762536146	1.99456248756269	0.1821499874244	10.9501104873286	6.63666149470527e-28	1.82063562866033e-26	UP
SPINK5	70.8514918760767	3.23190543206191	0.295175051008275	10.9491145034859	6.71003515515894e-28	1.83817160236396e-26	UP
GSTZ1	2538.48038794913	-2.01025028641701	0.183695048887729	-10.9434102801847	7.14602937792631e-28	1.95211055338015e-26	DOWN
LDLR	4822.10092980942	-1.52472695854994	0.139424212652516	-10.9358835853711	7.76458670053191e-28	2.11514301576114e-26	DOWN
AC068831.6	17.3312732628873	2.80419309609465	0.25675249228084	10.9217755636326	9.07050128569273e-28	2.46398393864139e-26	UP
SERTAD1	864.883668489016	-1.54514902408333	0.14161970264967	-10.9105512522197	1.0263209444873e-27	2.77249199587196e-26	DOWN
ODAM	190.130316168019	7.16659592832687	0.658003091115635	10.8914320085883	1.26633230721332e-27	3.40666160100956e-26	UP
LILRA5	69.7748260375109	-2.13491128899102	0.196135621895596	-10.8848727648639	1.36088535135542e-27	3.65596962484294e-26	DOWN
KDM8	1217.40133767138	-2.41232296318341	0.221629774081986	-10.8844715164084	1.36689152984671e-27	3.66704003524393e-26	DOWN
PXDNL	19.6484328091634	2.50601440802617	0.230334772117209	10.8798788172155	1.43753947928903e-27	3.84596188062885e-26	UP
JCAD	962.101193751153	1.76062735027909	0.161878373849056	10.8762357096618	1.49614583622015e-27	3.99725776297829e-26	UP
HCN3	290.817933134641	1.58358535268106	0.145764518287876	10.8639974342287	1.71092028953185e-27	4.55231185107996e-26	UP
C21orf62	5.40101620737154	-2.73704811170079	0.252219844468168	-10.851834904078	1.95461462121247e-27	5.17946244994311e-26	DOWN
KIF19	25.4942294631328	-2.40197143215419	0.221357320810038	-10.8511045551346	1.97029763578694e-27	5.21391687293279e-26	DOWN
TMEM132A	544.404986722951	2.68929550939442	0.248247470844226	10.8331234966818	2.39832040567861e-27	6.30369349870933e-26	UP
TLDC2	44.0663671600925	2.47458728875165	0.228656969414712	10.822269249373	2.70007943654233e-27	7.06817564478443e-26	UP
GOLGA8B	833.070899848426	1.63377287976637	0.150973986757999	10.8215522080979	2.72129024451079e-27	7.11412570641599e-26	UP
FAM133A	144.216393198585	5.39526826948377	0.498772191587095	10.8170991897443	2.85676426676666e-27	7.45826375686061e-26	UP
RBP7	504.360373017411	2.01319707415065	0.18616102703291	10.8142778659829	2.94603660266557e-27	7.68102036485862e-26	UP
FAM72C	11.6824370890797	3.2257071717888	0.298307985392136	10.8133450318083	2.97615762993575e-27	7.74916544876175e-26	UP
ASIC3	67.4030550570672	2.00949932648596	0.185880565933601	10.8107015727711	3.06318339803125e-27	7.96509586787537e-26	UP
TIMD4	77.3587451896045	-3.44556152667023	0.318806445907273	-10.8076909074555	3.16537498115933e-27	8.20887245113987e-26	DOWN
AGL	1853.41865795671	-1.50246853599922	0.139031998746113	-10.8066383965527	3.201892285532e-27	8.29251730407422e-26	DOWN
PEG10	7988.20223911006	4.60033273909797	0.425943879515074	10.800325959221	3.42983778289928e-27	8.87105649965305e-26	UP
TLX1	148.296392966493	2.85447337443114	0.264409565578989	10.7956509371383	3.60895994587434e-27	9.29725443010012e-26	UP
ALDH3A1	3364.03619873852	4.82876956791698	0.447459356898574	10.7915266347007	3.77466434579045e-27	9.71127268857462e-26	UP
COL7A1	737.581695628812	3.21889874239712	0.29860821451661	10.7796724467473	4.29412123164882e-27	1.09320232926138e-25	UP
FOSB	1978.03324312749	-3.22115402707896	0.298823466296784	-10.7794547295686	4.30429642166882e-27	1.09436033204521e-25	DOWN
POLE2	193.186049049325	1.61649769132396	0.149997913969509	10.7768011470649	4.43025204329782e-27	1.1247878234076e-25	UP
BCKDHB	1570.99919549751	-1.5166373158716	0.140769549605404	-10.7739018851942	4.57204990046708e-27	1.15789545005319e-25	DOWN
MAGEA6	333.807139621054	8.13450501851689	0.755115751195296	10.772527265708	4.64084386583843e-27	1.17378950832975e-25	UP
ARHGAP39	185.581524946033	1.56691951956494	0.145478851044626	10.7707718909897	4.7301871393223e-27	1.19483298519245e-25	UP
KCP	61.0753720229472	2.73133109592932	0.25367242006058	10.7671582715892	4.91951384518998e-27	1.24104467300837e-25	UP
LPL	157.58473021181	2.07501174419995	0.192730557840546	10.7663868534885	4.96089346697829e-27	1.24824551012584e-25	UP
CCN1	3069.97876349559	-1.98952667466722	0.184797032233709	-10.7660098791582	4.9812400914362e-27	1.2517457335715e-25	DOWN
HSF2BP	16.3436069417178	2.12966057918395	0.198044290183362	10.7534560941503	5.70818808377565e-27	1.43072497718346e-25	UP
JAG2	502.990105390528	1.71102463481994	0.159138989668712	10.7517625842785	5.81398477833597e-27	1.45536684605707e-25	UP
GINS2	364.333285093619	1.78647760669496	0.166300127389635	10.7424909092782	6.42861058805904e-27	1.60715264701476e-25	UP
MYO1A	117.441564508223	3.01494583709656	0.280688406961776	10.7412552934797	6.51524213563062e-27	1.62671963463435e-25	UP
LRRC1	368.738193195413	2.35783975871823	0.219568507308533	10.7385152252506	6.71150542243505e-27	1.6735741085431e-25	UP
C1R	61489.7640772099	-1.74457847883103	0.162593768529125	-10.7296761408081	7.38545560686843e-27	1.8392715947963e-25	DOWN
GNE	4135.52562465792	-1.57326337027015	0.1466789774914	-10.725895402171	7.69382540997914e-27	1.90873602326651e-25	DOWN
PAEP	123.197853064873	7.16877613507562	0.668496536503985	10.7237296584451	7.87618679706044e-27	1.94936656161249e-25	UP
PABPC1L	943.667638109661	1.69903823629877	0.158477805603852	10.7209853759956	8.11343009671007e-27	2.00516156773838e-25	UP
PPP4R3C	84.3374998447105	8.51176676440998	0.794483501397994	10.7135853034487	8.7890652507601e-27	2.16663268855873e-25	UP
RBM24	255.007611834323	2.56214646267284	0.239320396812681	10.7059260171554	9.54713069316072e-27	2.35052774660729e-25	UP
NANOS1	65.6752953147612	2.70663484897871	0.253044860454083	10.6962648603956	1.05963893720718e-26	2.60555971285458e-25	UP
DGKI	20.846190682836	2.2088033206955	0.20658333795664	10.6920690823532	1.10869576640498e-26	2.72274402229505e-25	UP
EMX1	60.6047850353327	3.83408557669298	0.358838659388826	10.6847059991339	1.20028754456981e-26	2.93286340978427e-25	UP
ALDH2	37625.9237801184	-1.64993492418107	0.15445865675461	-10.6820488980578	1.23515009498851e-26	3.00671706477178e-25	DOWN
COL24A1	45.0113512150577	4.00286062514181	0.374786840063551	10.6803660034143	1.25774791450921e-26	3.05408201463223e-25	UP
TLCD3B	9.43875999852423	3.93102172948843	0.368362293173834	10.6716181388124	1.3819844811549e-26	3.34739703094181e-25	UP
PODXL	1672.75552751649	1.59028888554973	0.149045900256972	10.6697928813063	1.40940193377352e-26	3.40532516917949e-25	UP
SOCS2	1075.98730876378	-2.19285695630614	0.205668565204132	-10.662090991541	1.53115644113467e-26	3.69491225559173e-25	DOWN
EFNA3	104.125950070804	2.23488039357444	0.20971313656174	10.6568450132187	1.6200005197679e-26	3.90446221926713e-25	UP
HMGA1	3571.1102478784	1.71954761379244	0.161430176636327	10.6519589436259	1.70733806517242e-26	4.10986700094104e-25	UP
TP53I3	1084.10665236072	1.87578516586771	0.17612936742204	10.6500420306	1.74286349189942e-26	4.18502406388194e-25	UP
MS4A6A	1184.88773328739	-1.8129644680883	0.170247931828087	-10.648966179037	1.76312190455105e-26	4.22844895727718e-25	DOWN
RPP21	19.8860901475386	1.78970466437554	0.168077492413388	10.648092369047	1.77974751760189e-26	4.26306517455132e-25	UP
LILRB5	354.387363458821	-1.91937099098148	0.180295406715021	-10.6457009967829	1.82604607111416e-26	4.35786455008227e-25	DOWN
CD109	564.008776690985	2.46033861458752	0.231325308365477	10.6358384734124	2.02994565551287e-26	4.8385346813389e-25	UP
TRIM7	39.207898111402	2.65141121499352	0.249491121276425	10.6272768402683	2.22514963502605e-26	5.29085090479911e-25	UP
ADM2	734.024625975907	2.19075821199209	0.20633209211079	10.6176319426634	2.46741044785406e-26	5.85257722082457e-25	UP
SERPINB9	607.747912501157	-1.60002146759092	0.150700433562185	-10.61723201301	2.47800165660679e-26	5.87053985639489e-25	DOWN
SNCG	858.458580015821	3.13996745573865	0.296091877196397	10.6047065035017	2.8335223517591e-26	6.68024360505631e-25	UP
IL1RN	3299.84999713505	-2.12760074262947	0.200656119709011	-10.6032188089498	2.87897390415025e-26	6.7791818929446e-25	DOWN
DDIAS	92.8431406167662	1.57984156879933	0.149224594789431	10.5870052522415	3.42370247403129e-26	8.04239288887784e-25	UP
COL4A2	9554.28072930421	1.65029122997391	0.155899606774609	10.5856022610744	3.47538517213463e-26	8.14412549373718e-25	UP
HRCT1	402.65644231291	2.86869745954143	0.271049818378234	10.5836538711062	3.5484441005123e-26	8.30532343621712e-25	UP
FBXW10	60.6865112582991	4.22057053507034	0.398875366736893	10.5811761944535	3.64355245152298e-26	8.51767970938967e-25	UP
FOXD2	92.7789113890874	2.12924862960076	0.201267003838115	10.5792235637063	3.72028312271337e-26	8.67619984853419e-25	UP
GPM6A	115.88497651332	-3.13394149859594	0.296410821531449	-10.572965866779	3.97714138665444e-26	9.23939525000482e-25	DOWN
REEP2	48.384731447262	2.96955828499883	0.281053342475991	10.5658173599288	4.29213134111477e-26	9.9383279267479e-25	UP
PRRG3	13.2655188855704	2.60623696303458	0.246677075171766	10.5653797022678	4.31220016414333e-26	9.97292427973696e-25	UP
PNCK	58.5398833394679	5.72898043460505	0.542333183642436	10.563580852877	4.39566800713265e-26	1.015388868631e-24	UP
ACAA1	8693.21260650352	-1.51518897710549	0.143510072749698	-10.5580670964344	4.66161731083096e-26	1.07554515653217e-24	DOWN
CTNNA2	328.399416191818	5.93081295407028	0.561985381829245	10.5533224632386	4.90319536355628e-26	1.12994253342618e-24	UP
NPFFR2	55.9002697186763	6.35587280357799	0.602300395128427	10.552662516887	4.93776587635903e-26	1.1365626780495e-24	UP
MSH5-SAPCD1	12.0212021518826	2.76243064445822	0.261809436951791	10.551302797259	5.00975673089586e-26	1.15177031224497e-24	UP
HSPB1	24358.0743458305	1.68173718662537	0.159476453889193	10.5453635669242	5.33660505370666e-26	1.2240208525306e-24	UP
IGFBP3	10665.829179606	-1.97499381176832	0.187284449822348	-10.5454233581151	5.33321155144508e-26	1.2240208525306e-24	DOWN
RSPO3	54.9707008114411	-3.47448469162214	0.330155992695979	-10.5237668510884	6.7134729984771e-26	1.52900526721756e-24	DOWN
STX1A	87.8373971420052	1.61529874697967	0.153538356842232	10.5204899948191	6.95111405891645e-26	1.58127682392895e-24	UP
CLEC4M	216.395992559951	-5.56617297906886	0.529499221914233	-10.5121457193953	7.59456389956802e-26	1.7234284115599e-24	DOWN
EBF3	37.0202549234414	2.31480622124811	0.22020143547739	10.512221304233	7.5884783293973e-26	1.7234284115599e-24	UP
COL22A1	143.8630253389	4.37244507514703	0.41612822740623	10.5074464724514	7.98256844631627e-26	1.80326313915042e-24	UP
ADGRG7	264.0234735277	-2.69007151023815	0.256097721289982	-10.5040821788186	8.27235616099544e-26	1.86655832170953e-24	DOWN
ETV4	902.179372487922	3.05646787399343	0.291113973470364	10.4992138905506	8.71024524718819e-26	1.96081331085429e-24	UP
TLCD1	521.91595309421	1.65933215038374	0.158187581937851	10.4896486187877	9.63861714869952e-26	2.16229646530802e-24	UP
MIOX	47.8218788176633	4.08191781645142	0.389162795014277	10.4889724011301	9.70784237784055e-26	2.17264760943918e-24	UP
JUN	7825.67479148165	-1.55026322919756	0.14794174275352	-10.4788763491883	1.08019483893951e-25	2.4121457654849e-24	DOWN
SAPCD1	11.5843926650005	2.74533216390168	0.262099759474398	10.4743787991528	1.13278861487808e-25	2.5266902017636e-24	UP
GADD45B	7559.12006595452	-1.93434514065222	0.18470223766157	-10.4727758858911	1.15213990704528e-25	2.56397267643373e-24	DOWN
MAGEA3	396.932125944285	7.18020416894925	0.685905298911067	10.4682150441882	1.20901171045914e-25	2.68439243931853e-24	UP
SEZ6L2	1563.20592306381	3.46005082727504	0.330573310283614	10.466818462466	1.22697659383496e-25	2.72117385975941e-24	UP
PSMC3IP	56.0181692336779	1.58330115968929	0.151301733221125	10.4645275766625	1.25701997527385e-25	2.78462853292441e-24	UP
FIBCD1	18.2464955513937	5.33923044282536	0.510765965542943	10.4533794399354	1.41395240329488e-25	3.11453841948873e-24	UP
RFPL4B	39.2351568387306	7.80394549510873	0.746672405356592	10.4516323880776	1.44024637007656e-25	3.16171466117259e-24	UP
SLC22A11	818.640042044974	4.23326571120364	0.405073144952113	10.4506204964639	1.45569685048669e-25	3.18568235841238e-24	UP
GSDMC	18.24715924678	3.47894503303267	0.333017517336527	10.4467328351291	1.51660030139676e-25	3.30829122330092e-24	UP
LILRA1	34.748583860104	-1.72345392287349	0.164976013003941	-10.4466939859452	1.51722147618736e-25	3.30829122330092e-24	DOWN
PI15	72.0734632831382	3.73512098132582	0.357610165092882	10.4446722882044	1.54989757567074e-25	3.3757567577599e-24	UP
DNMT3B	124.627093803356	1.70475278132795	0.163277011580651	10.4408622182914	1.61338582972749e-25	3.51010675483217e-24	UP
SLC6A8	1288.24523193592	2.92734545259368	0.280435048003947	10.4385863087715	1.65253259091113e-25	3.5872498764756e-24	UP
ARL6IP4	13.1958481204192	2.06442548152358	0.198050624903222	10.423726168662	1.93231157357611e-25	4.17594001178393e-24	UP
SYN3	59.5427622922843	2.53085562532787	0.242815348908887	10.4229639382374	1.94786484740313e-25	4.20488027547068e-24	UP
MAMSTR	60.3136451154653	2.04029737707166	0.19578783059611	10.4209611540187	1.98932532488868e-25	4.28962057306927e-24	UP
HPS5	1624.24664610585	-1.53211240623383	0.147073713044148	-10.417309623331	2.06718055282928e-25	4.44272505552812e-24	DOWN
FUT2	114.467933471453	3.00784507306764	0.288882510528797	10.4120012927117	2.18577567891355e-25	4.67179526976578e-24	UP
CCDC71L	1353.24806926307	-1.72891465863534	0.166073196371809	-10.4105580937011	2.21916830340791e-25	4.73679918735412e-24	DOWN
CCNE2	65.5863681550851	2.05167724514372	0.197078120925649	10.4104770002234	2.22105956754085e-25	4.73679918735412e-24	UP
DYDC2	85.0242704489558	3.50497540548208	0.3367336639572	10.4087466762087	2.26179705502719e-25	4.81839569773043e-24	UP
ARID3A	778.172136637436	2.52791365793831	0.243272583942147	10.3912805009687	2.71680849215545e-25	5.78139225081221e-24	UP
SFRP4	223.536278386071	2.99005825925923	0.288019662497339	10.3814379661904	3.01203755825526e-25	6.38867290164284e-24	UP
LRRC55	24.2040276005773	-2.76809868202404	0.266655205730643	-10.3808162096043	3.03172008512015e-25	6.41965993901199e-24	DOWN
KCNU1	126.673015645265	7.36239969076072	0.709333999479268	10.3793131249391	3.07983028509959e-25	6.51116293969423e-24	UP
SLC30A3	40.2300946377774	3.75000979239658	0.361453500773345	10.3748055680005	3.22868953903259e-25	6.81845944996568e-24	UP
MSI1	319.534512474585	3.51340377559878	0.338687224540632	10.3735940449601	3.26990073473796e-25	6.89052755044997e-24	UP
RMI2	296.79966081795	1.94903466220724	0.187887415535535	10.3734178079565	3.27593888627876e-25	6.89578044784869e-24	UP
FAM72B	18.90874087342	2.3846416839128	0.22992811487161	10.3712487933212	3.35116367359082e-25	7.04650091365853e-24	UP
KRT20	40.9721840024685	6.54331774036655	0.630935319422792	10.3708217608624	3.36617425184995e-25	7.07041999983602e-24	UP
SOCS3	2322.6868645025	-2.31121542628444	0.222932112785763	-10.3673508379006	3.49067785299233e-25	7.3161297673169e-24	DOWN
SLC9A3	90.5837685280638	3.39857917342558	0.327851258060581	10.3662227606813	3.53211683176965e-25	7.39501317308071e-24	UP
RIPOR3	149.23676182477	-2.42754003344129	0.234313813477455	-10.3602088046544	3.7614001412263e-25	7.84970308442613e-24	DOWN
CHML	581.597780391577	1.72283256984288	0.166336319351973	10.3575249022873	3.86842685633272e-25	8.06440539717808e-24	UP
ADRA1A	572.614159369139	-3.14701432844217	0.304647930121069	-10.3300039727548	5.15584494984065e-25	1.07252603502033e-23	DOWN
ITGA9	567.467972949471	-1.8417302035995	0.178312050881657	-10.3286917204594	5.22685880905152e-25	1.08497762898668e-23	DOWN
CD163	1457.15650041126	-2.0033257733637	0.193963712942749	-10.3283533964676	5.24532416027035e-25	1.08764983920318e-23	DOWN
IL17D	107.008830747289	3.18575347443754	0.308626216323242	10.3223683081444	5.58287844170896e-25	1.15272808589426e-23	UP
MAGEA12	205.492100228212	7.81068861468809	0.757662735013528	10.3089254014171	6.42153068348338e-25	1.32028299993395e-23	UP
FPR2	16.5162239479922	-2.84723182454887	0.276284901413419	-10.3054195505545	6.66004298541488e-25	1.36643286989788e-23	DOWN
DCST1	17.5762732886581	2.41074029521302	0.234034273907721	10.3008001988784	6.98775895375135e-25	1.43215923762343e-23	UP
POLA2	212.446062792581	1.56998432664823	0.152434362686299	10.2994121468475	7.08931919886921e-25	1.4514448254527e-23	UP
AQP8	165.203632360307	4.11043335914695	0.399211955585306	10.2963683868646	7.31717161813117e-25	1.492420270275e-23	UP
TBCE	30.7546143278714	1.57778042249357	0.153237176622006	10.2963292412096	7.32014878068044e-25	1.492420270275e-23	UP
CHGA	25.6472714681716	5.11761609026861	0.49715763387842	10.2937493895953	7.51902442325298e-25	1.53136151866252e-23	UP
AC007906.2	29.3660410219709	-2.2953552842498	0.223074296098221	-10.2896448600207	7.84652371888894e-25	1.59639002439738e-23	DOWN
WNT3A	26.1122397037207	6.11620711793131	0.594426842476055	10.2892512263655	7.8786646882749e-25	1.60125421302975e-23	UP
HOXA3	91.9546218656763	2.93192954894913	0.285144876251801	10.2822452484121	8.47303685372628e-25	1.7202564384653e-23	UP
TEX22	19.3963058318232	2.20322026873852	0.214298034159047	10.2811034986132	8.57402364160818e-25	1.73713291488832e-23	UP
DCST2	71.9887130980741	1.89303055795131	0.18420748930269	10.2766210272845	8.98215676602743e-25	1.81792871071003e-23	UP
VASH2	101.389736875339	2.39487695211294	0.233434682896576	10.2593021842174	1.07480608795512e-24	2.16631900629297e-23	UP
MKRN3	45.6262329509077	4.01955048816005	0.391891893840867	10.2567839532609	1.1031981974669e-24	2.21894570224728e-23	UP
CBFA2T3	176.383784595844	-2.00934682500683	0.196168005873586	-10.2429895030981	1.27242725506401e-24	2.55668492882179e-23	DOWN
TRIM54	59.9463682158342	4.09646574832357	0.400352156605814	10.2321560674318	1.4231508164423e-24	2.84483899072999e-23	UP
BANF2	10.2129736423335	4.98107870651268	0.486857720914691	10.2310767448741	1.43910310582082e-24	2.86788477543185e-23	UP
P2RY13	105.978643964591	-1.93596204036157	0.189279195259533	-10.2280762431764	1.48438700949999e-24	2.9551000342656e-23	DOWN
STXBP6	355.662738671046	1.687081761262	0.164953282930491	10.2276337353826	1.4911837671487e-24	2.96559552873642e-23	UP
BOP1	3721.23396703106	1.69544898833464	0.165776388132759	10.2273249371127	1.4959450514378e-24	2.97202566399031e-23	UP
AC073111.3	368.484996724342	1.67487130001641	0.163844408510357	10.2223280931221	1.57511735073611e-24	3.12612576243033e-23	UP
HOXC9	32.9116460932871	5.91859488462609	0.579459206114011	10.2139975034957	1.71644184659258e-24	3.39621504742886e-23	UP
KIAA1614	68.6208439314984	1.84181768362707	0.180475430314951	10.2053652423096	1.87613928418926e-24	3.70842571925621e-23	UP
JUNB	4487.3194901338	-1.54090079980006	0.151002238975311	-10.2044897496653	1.89313587944738e-24	3.73822262489864e-23	DOWN
PNMA3	256.698138306966	3.70641274448975	0.363388477267343	10.1995879791284	1.99115396956066e-24	3.91983246031932e-23	UP
DIO2	117.836756772477	4.05375578334212	0.397527130356668	10.1974317569345	2.03584741141357e-24	3.99972041939332e-23	UP
RNF125	579.375820875926	-1.88504176802648	0.184957705946019	-10.1917449634493	2.1585446944687e-24	4.23222724873146e-23	DOWN
ACAA2	13833.354411594	-1.57654566181555	0.154756125763681	-10.1872908360539	2.25973768933252e-24	4.41727618668518e-23	DOWN
BRSK1	69.9775279153783	1.6838487912331	0.165293118958755	10.1870471187205	2.26540831269408e-24	4.42391482749998e-23	UP
DHODH	3066.64827229183	-1.75653627478418	0.172709177143429	-10.1704860380721	2.68565170452046e-24	5.1924379376663e-23	DOWN
DNM3	72.3600106794209	1.57112795709413	0.154561060577005	10.1650956018859	2.83843431424605e-24	5.47151114094011e-23	UP
CYP19A1	30.554544637023	4.96421548582767	0.488674762094356	10.1585264288094	3.03630647189532e-24	5.84714464142217e-23	UP
LRRN3	20.1823088848454	-2.5887721618238	0.255643897281687	-10.1264774530147	4.21563328577442e-24	8.05442705386173e-23	DOWN
EML6	113.9032860416	2.00302978120617	0.197825552728587	10.1252328305347	4.26961355049003e-24	8.14955677694123e-23	UP
CPA6	19.3446217900411	5.12580483712625	0.506248946858872	10.1250676548176	4.27682862021966e-24	8.15532516306592e-23	UP
TPM2	1964.71063551848	1.90908083719207	0.188618190229814	10.1214036401581	4.44001893651402e-24	8.45821433057765e-23	UP
SPARCL1	6612.77247518792	2.74835925855694	0.27163563182278	10.1178156934508	4.60579460153702e-24	8.75686265883628e-23	UP
RHBDL3	64.4698827857025	3.79999278724417	0.377257411583923	10.0726789469551	7.29631333029393e-24	1.37646260207776e-22	UP
FER1L6	58.1789145270227	5.47793032267172	0.544784089045875	10.0552318483928	8.71161319614582e-24	1.63548616168467e-22	UP
NAA11	30.761327012584	8.85644201318821	0.880787587589828	10.0551394433507	8.71978997258101e-24	1.63548616168467e-22	UP
CEL	43.3836204690147	2.91401411328532	0.289808709754746	10.0549569947409	8.73595688868971e-24	1.63693989869957e-22	UP
ANO2	49.1957500456597	3.06944590725067	0.305537822854625	10.0460423477951	9.56312326353531e-24	1.79020931160502e-22	UP
UNC13A	43.3015600708351	3.6317290763701	0.36154185783399	10.0451137196891	9.65362676284682e-24	1.80541385132087e-22	UP
EVX1	10.1310479559187	5.38442629988947	0.536111985022501	10.0434730994933	9.81559842116581e-24	1.83394226024664e-22	UP
MSX1	91.2022409415391	1.88520519161488	0.187828177611603	10.036860366676	1.04961854537452e-23	1.95359623995544e-22	UP
DIRAS3	100.881277595052	-2.84528884562376	0.283552010871822	-10.0344513053373	1.0755571673734e-23	1.99996050720961e-22	DOWN
CERS1	31.1106842021872	4.401175723764	0.439327225059558	10.0179899462578	1.27060697828471e-23	2.35364816453692e-22	UP
CYP26A1	98.6220392797234	-3.80842186017431	0.380250214427667	-10.0155679488743	1.30211847292149e-23	2.40743386866188e-22	DOWN
MAPK12	463.533182137013	2.23195276094922	0.22306997159046	10.0056172735204	1.43990881586326e-23	2.6571372361044e-22	UP
CREG2	10.9575365416271	3.23835241174574	0.32365709123003	10.0055042805911	1.44155360562616e-23	2.65765096013543e-22	UP
PAFAH1B3	604.184950689566	2.07536802707574	0.207774347697688	9.98856716467908	1.71036067409037e-23	3.13539256466143e-22	UP
AC008763.4	2.35924438499015	-4.88290154126851	0.489115808816932	-9.9831194437964	1.8069484258403e-23	3.30622266063911e-22	DOWN
NKD1	1714.20841254913	3.73896082992663	0.374719351339877	9.97802973493974	1.90206072467085e-23	3.47371653472752e-22	UP
TIGD3	40.2578154463641	2.16622257658392	0.217250231821505	9.97109443070107	2.03968725527594e-23	3.711124145474e-22	UP
GPR35	216.711442051561	3.00538450060205	0.301507919627828	9.9678459667388	2.10749817792168e-23	3.82734262937224e-22	UP
ATF3	2218.59018521174	-1.73454379184034	0.174043845509093	-9.96613115945955	2.1441897845789e-23	3.89034433862496e-22	DOWN
PPP2R2C	158.766709073448	4.75383174907644	0.477219356383653	9.96152332357338	2.24594645577578e-23	4.07117041610801e-22	UP
APOF	5470.56014260617	-2.85480558496961	0.28664359461564	-9.95942570702692	2.29383897075822e-23	4.15411247497648e-22	DOWN
ANKRD13B	101.310925783148	1.73118486102012	0.1739895940062	9.94993333313046	2.52352208635801e-23	4.55310803150866e-22	UP
FANCG	14.7990846512574	1.95443788075296	0.196759318744518	9.93314010855413	2.98697946608108e-23	5.36938545427699e-22	UP
P2RY12	17.3773845469441	-2.43680329346329	0.245585408609668	-9.92242701738169	3.32569327072579e-23	5.96722639442957e-22	DOWN
NEB	808.945015778342	2.85814660513121	0.288134033866286	9.91950366563636	3.42454832111869e-23	6.13893685214363e-22	UP
MPZ	666.331085120426	2.99905283947259	0.303151833265952	9.89290682217828	4.46860429504805e-23	7.94463926313388e-22	UP
IBSP	13.5605696488884	5.39746013295007	0.545787155491569	9.88931322154107	4.63194591260821e-23	8.22001350367059e-22	UP
ZNF296	59.2157185527335	2.21936601546088	0.224422957572316	9.88921115499395	4.63667050957085e-23	8.22089712043328e-22	UP
H2BC8	77.1555769172281	2.4077883157949	0.243519955754491	9.88743739023326	4.71954309262144e-23	8.36021066953434e-22	UP
IGFALS	2348.96878446992	-3.17218055832696	0.320858056016099	-9.88655419070357	4.76135252271929e-23	8.42659750381167e-22	DOWN
CACNB4	39.4171091300438	3.0274162037149	0.306258227971068	9.88517508173166	4.82737209627855e-23	8.53567157023799e-22	UP
EEF1A2	3934.79105280869	3.96408857888374	0.401185670864234	9.88093261243429	5.03619929180872e-23	8.88875464842827e-22	UP
KCNE5	30.265512807502	3.26808874204971	0.331196426340674	9.86752417034869	5.75679620973813e-23	1.01238414357511e-21	UP
C1QTNF3	442.215373956935	2.81428714794759	0.285264557024473	9.86553386548526	5.87212326870959e-23	1.03173258876605e-21	UP
DUOX1	151.584886516113	2.2601703376838	0.229223017222048	9.86013693159956	6.19648280137101e-23	1.08675915677787e-21	UP
ARFGEF3	352.761031526036	2.93062685826237	0.297388558005703	9.85453804246958	6.5517280645543e-23	1.14802802572596e-21	UP
CNTNAP4	27.88640916741	6.61046348740187	0.671180363055237	9.84901205588138	6.92210231864557e-23	1.21074541454727e-21	UP
SLC22A31	658.0310317596	5.09782359358661	0.517792425646679	9.84530352528788	7.1822106581358e-23	1.25511228482247e-21	UP
CDRT1	40.4633861678179	3.65335755741703	0.371087646346982	9.84499913532824	7.20398469217089e-23	1.25778727345354e-21	UP
MASP1	6062.80042641414	-1.61359121925345	0.164000641720043	-9.83893235008145	7.65185191377778e-23	1.33001358108112e-21	DOWN
GPSM1	545.284918590607	2.01755913633188	0.205143618634352	9.83486178981751	7.96769343262694e-23	1.38120888827624e-21	UP
LINGO1	330.52473085521	2.5634607260374	0.260708997770888	9.83265153084656	8.14456253588864e-23	1.41061212219977e-21	UP
CSAG1	189.89132419587	5.69933955000341	0.580217945979284	9.82275641334075	8.98524538892129e-23	1.55206947437406e-21	UP
AKR1B10	25624.045365495	3.64534166098009	0.37134897044051	9.81648516934307	9.56194449440411e-23	1.64729690359752e-21	UP
ACTL8	37.8996968510904	6.48719594802311	0.661029956124204	9.8137699932077	9.8228575362627e-23	1.6892535727702e-21	UP
DLK2	68.4354046498807	1.90931364904064	0.194637998302594	9.80956270456671	1.02411396808963e-22	1.75963044870523e-21	UP
CPXM1	136.35263700001	2.41002610341591	0.24570801335141	9.8084961517682	1.03499463796502e-22	1.77675602016061e-21	UP
DLX5	12.2061273186512	4.84100000665769	0.493792941621286	9.80370434369329	1.08530839340556e-22	1.86148573648485e-21	UP
SLC7A10	42.3288332275175	4.97577397749052	0.508190786780589	9.79115345441869	1.22885920836253e-22	2.10584243195165e-21	UP
TRIM16L	1114.01553430272	2.49510711390587	0.254936836838085	9.78715804609498	1.27838553586855e-22	2.18686004156934e-21	UP
ACSL1	30664.5657732228	-1.83880739281746	0.18796119437717	-9.7829097059664	1.33321547144753e-22	2.2786503444336e-21	DOWN
YJEFN3	63.8471267156389	1.8566343925729	0.189795587479511	9.78228428399752	1.34148147831314e-22	2.29076512319495e-21	UP
RAB6B	159.66883872242	1.58527052642463	0.162422094647354	9.76019013833381	1.668421224149e-22	2.8366077630855e-21	UP
RHPN1	321.733047409041	1.88599692241314	0.193286784612586	9.7575058025479	1.71316648107064e-22	2.91013869491912e-21	UP
ANKFN1	71.5240410428987	6.89518162838933	0.706968069522358	9.75317263345126	1.78791518709007e-22	3.03446338472092e-21	UP
MAT1A	49406.0553528581	-1.81090804779079	0.185769085408211	-9.74816689123206	1.87829168023083e-22	3.18002421557606e-21	DOWN
HMGCLL1	8.41913315965457	-2.82542032429073	0.289844469394482	-9.74805670845938	1.88033101607312e-22	3.18021202283671e-21	DOWN
PBLD	5305.57943368305	-1.76372392601709	0.180959043556062	-9.74653651653875	1.90869246270492e-22	3.22537518676028e-21	DOWN
DNASE1L2	35.4651272014239	2.56421121617738	0.263242742895214	9.74086194352598	2.01835027352669e-22	3.40771812674429e-21	UP
IRF8	859.416226830137	-1.57012265944624	0.161308090003193	-9.73368824474435	2.16594056108055e-22	3.65373321014889e-21	DOWN
PRRX1	126.320062273975	2.29850129934778	0.236184377852977	9.73180919179414	2.20633384677995e-22	3.71864760137521e-21	UP
KLRF1	18.7040743811622	-1.80588280902685	0.186139340969469	-9.70177932091774	2.96285873246075e-22	4.9508249438455e-21	DOWN
BRSK2	45.4338082741913	3.46619772797801	0.357467612563686	9.69653643058496	3.1190729848756e-22	5.19845497479267e-21	UP
UCHL1	238.746158597368	3.42195757199083	0.353142558457846	9.69001750152779	3.32471692487815e-22	5.52226679665927e-21	UP
STK39	490.837264462568	1.9993923887218	0.20634928333968	9.68935949940045	3.34620511819719e-22	5.55321583182043e-21	UP
MEX3A	280.462842994254	1.8888438192208	0.194994268837873	9.68666325670969	3.43570039021409e-22	5.69464789272491e-21	UP
PLIN2	18257.7557175445	-1.67336159733471	0.172818388654609	-9.68277513962387	3.56894294265798e-22	5.90271600635185e-21	DOWN
NR4A1	1380.55476086568	-2.12624126294559	0.219617034740501	-9.68158624606673	3.6106970473149e-22	5.96669987852802e-21	DOWN
ZNF99	27.1783896184858	4.35471300392565	0.44987685153614	9.67978901127306	3.67473564224637e-22	6.06736912068692e-21	UP
POU5F1	74.3112884314326	1.9485722311103	0.201419805143097	9.67418387544339	3.88176320640167e-22	6.40375694355492e-21	UP
CYP2C8	21593.4599448557	-2.6747324054605	0.276603053008539	-9.669930886041	4.04651261423266e-22	6.65860155218488e-21	DOWN
ALDH6A1	10560.5888423252	-1.71264902168496	0.177217379056774	-9.66411438201154	4.28308331507324e-22	7.03003970279954e-21	DOWN
PROK2	3.69856648941488	-2.93517692244378	0.303773918454652	-9.6623730482706	4.35653326000368e-22	7.14456761442424e-21	DOWN
MMP12	68.2208090977558	4.00295545333721	0.414307942798273	9.66178786315534	4.38149528323574e-22	7.17340768172854e-21	UP
ACSM3	1224.49975541068	-2.02607342233373	0.209749332827375	-9.65949876942493	4.48050739634245e-22	7.32318225704711e-21	DOWN
INMT	591.729175404348	-2.43459312903375	0.252092657047716	-9.65753289899645	4.56730392317349e-22	7.45478833406358e-21	DOWN
TMEM150B	466.475678060845	2.24030746485003	0.23197794404478	9.65741581198587	4.5725256979629e-22	7.45478833406358e-21	UP
KCNN3	146.692427306015	1.50174150623115	0.155672503150641	9.64680001822771	5.07135436508853e-22	8.21982020008099e-21	UP
AARSD1	23.0463467490733	1.56296157651225	0.16218925615219	9.63665296698595	5.59836116794875e-22	9.04386417911986e-21	UP
EGR3	72.9199955190052	-2.10779677714595	0.218846789441531	-9.63138085107289	5.89321445652978e-22	9.51228391531156e-21	DOWN
CCDC187	197.338437153307	3.92672015769427	0.407706095793476	9.63125201758904	5.90060882058781e-22	9.51632185409891e-21	UP
GNAL	182.678448075689	2.14030315555916	0.222413023056386	9.62310176871501	6.38753641410533e-22	1.02675688639958e-20	UP
CAMK4	68.3155689618592	-1.73128798720476	0.179941750294972	-9.62138016534088	6.4953698138381e-22	1.04322826489803e-20	DOWN
NXF3	13.7140708921615	-2.92424605735459	0.303955788830646	-9.62062959420681	6.54294420159283e-22	1.05000218416651e-20	DOWN
EPHB1	49.0915323177913	-2.06805422670192	0.214995496500607	-9.61905835407156	6.64365532646117e-22	1.06528521104427e-20	DOWN
CCNO	73.7226251984874	3.24897916568734	0.338672460877971	9.59327828800934	8.53297802656731e-22	1.36485544915077e-20	UP
GAREM2	109.706617415221	2.1850863829464	0.227818827622441	9.59133363010582	8.69537021154083e-22	1.38968735098167e-20	UP
NPY1R	173.539515385491	-2.42658666044294	0.253019268418358	-9.59052121054535	8.76411496582213e-22	1.39837601382478e-20	DOWN
PRC1	5.07784473873908	3.21767442331241	0.335653887958614	9.5862867636711	9.13122287435778e-22	1.45337385357004e-20	UP
VAX2	19.5811661642398	3.28697179530244	0.343345481455284	9.57336552492399	1.03481083377921e-21	1.64168602911955e-20	UP
SRRM3	121.737333991321	3.0804186764022	0.321809921189162	9.57216814515643	1.04686854292047e-21	1.65946154521622e-20	UP
GJA10	22.8238194055027	6.90038284321685	0.720889330306587	9.57204185597003	1.04814836071263e-21	1.66013726513523e-20	UP
MYBPC1	14.7816285750353	2.95960257067714	0.309339423005353	9.56749237430991	1.09529985509561e-21	1.73059156633709e-20	UP
CLEC2L	30.8827641521081	6.07880009089385	0.635773634161785	9.56126483431204	1.16326222362972e-21	1.83648135142842e-20	UP
EPB41L4B	2753.19845709457	-1.57567512110983	0.165064908074041	-9.54579104362422	1.35072787616237e-21	2.11868203156113e-20	DOWN
HOXD10	17.459819405886	4.46798927911508	0.468079826333393	9.54535749620777	1.35638971162627e-21	2.12513800550459e-20	UP
F2RL3	180.775532437524	2.31804566498096	0.242950055019353	9.54124363049152	1.41129608571304e-21	2.208343432592e-20	UP
TPBGL	43.1891107697937	2.83944829426108	0.297691230887213	9.5382329059497	1.45286727002738e-21	2.27156498408622e-20	UP
POPDC3	35.2076143643432	6.14499437410356	0.64452777019748	9.53410335170006	1.5118637444105e-21	2.36001202478205e-20	UP
CDH8	9.33983177406736	3.81178464544706	0.399875791210735	9.53242163999432	1.5365629586713e-21	2.39664390907431e-20	UP
CXCR2	19.5384393604695	-2.37164439007633	0.248869484360644	-9.52967133021223	1.57781967495098e-21	2.45705305666907e-20	DOWN
IGDCC3	23.0215302169666	4.91769579132572	0.516071383121492	9.52909995043846	1.58652731052916e-21	2.46666316465164e-20	UP
DAPK2	514.689179669365	1.62130109824925	0.170191173271084	9.52635243701394	1.62906697491114e-21	2.53077896661515e-20	UP
BCAS4	189.220958870191	1.7447441751231	0.183197947691664	9.52381943742973	1.66928409342496e-21	2.59118720008902e-20	UP
ADAMTS16	154.540557395379	3.75540034074514	0.394329781878919	9.52350168138772	1.67439802960873e-21	2.5949834004693e-20	UP
EFNB3	39.6057842487679	-2.13937676867158	0.224662844091225	-9.52261054704213	1.68882269489569e-21	2.61525488978671e-20	DOWN
EPHX4	12.9297301136617	2.64760056478254	0.27805367954753	9.52190443618986	1.70033965286893e-21	2.63099492826576e-20	UP
GNA14	116.281399722851	-1.7565912567806	0.184548612745516	-9.51831189976405	1.76014963151993e-21	2.71921448237194e-20	DOWN
CEACAM20	74.7704717967397	4.47582828381791	0.470620621589622	9.51048058348961	1.89783718855495e-21	2.92495509646543e-20	UP
H3C2	14.424119473267	3.2878940630823	0.345740594151738	9.50971369488455	1.91187999504177e-21	2.94426491714666e-20	UP
ALPI	78.5218900845395	5.71403882752567	0.600914710891292	9.50890155285176	1.92686353523738e-21	2.96264788619502e-20	UP
FAM13A	946.524756875377	-1.87100378754638	0.197052116434246	-9.49496925688039	2.20276367998916e-21	3.37884491922627e-20	DOWN
H2AC13	9.93292877310302	3.58217825758232	0.377537493167234	9.48827155557649	2.34896689354251e-21	3.59743354955919e-20	UP
PROCA1	65.0841616205729	1.52645369413883	0.160972853320384	9.48267774753756	2.47839909407851e-21	3.78969043866565e-20	UP
SCIMP	104.270114863475	-1.63786239114124	0.172779899102552	-9.47947301537142	2.55570473782477e-21	3.90482774160972e-20	DOWN
PPP1R3B	4495.79690603364	-1.66159822519735	0.175528130236021	-9.46627884067987	2.89990560707197e-21	4.41339311874412e-20	DOWN
GRPR	40.9833713061813	3.98383545431833	0.420857090329281	9.4660053159645	2.9075060738134e-21	4.41804633872426e-20	UP
CCDC78	36.8899655049624	2.34117817948894	0.247347745327903	9.4651284424901	2.93200496106383e-21	4.45179519849271e-20	UP
RGMA	45.4332352360239	1.92730605257521	0.203706518541807	9.46118988420917	3.04458640394914e-21	4.61193189694788e-20	UP
LHX2	43.7285115194318	-2.15681113571653	0.227987922611442	-9.46019907989759	3.0735746647853e-21	4.65222001790459e-20	DOWN
EGF	57.3736372395857	4.75086143802767	0.502258385961824	9.45899873613812	3.10905941894745e-21	4.70227104965224e-20	UP
AQP3	3111.28746530785	-1.55635800806699	0.164645776280657	-9.4527660728691	3.29992824351179e-21	4.97933315254494e-20	DOWN
C1QL4	16.3960712735369	4.17115965511411	0.441428576490665	9.4492288838086	3.41335954004913e-21	5.14649946154695e-20	UP
PLXNC1	623.390049773219	1.83503415750315	0.194209717017264	9.44872473780513	3.42983753392326e-21	5.16733849998508e-20	UP
TMEM220	1808.00456946157	-1.53818876623033	0.162890343571838	-9.44309363281537	3.61932401555709e-21	5.44438144644899e-20	DOWN
S100A3	20.3564045610941	2.67058812481057	0.282960504983457	9.43802431002411	3.79874238674815e-21	5.69226035610567e-20	UP
STRA6	33.15934030619	3.6444172058594	0.386343248562395	9.43310700891105	3.981177480082e-21	5.95187563317409e-20	UP
SOWAHA	557.066749323935	1.86734135673641	0.197991253802393	9.43143356524288	4.04521877192751e-21	6.04297274300998e-20	UP
FAM171A2	59.0975369178857	2.1344804336309	0.226477330912274	9.42469793790395	4.31345305222253e-21	6.41902539140996e-20	UP
DUSP1	12390.0963052647	-1.67013068783351	0.177301757849743	-9.4197074416424	4.52346622976667e-21	6.72126953162427e-20	DOWN
SLC6A9	218.688545904718	2.11271596517222	0.224305999429486	9.41890083433273	4.55834695608275e-21	6.76792735082515e-20	UP
GTSF1	247.442691032422	4.25477882385039	0.451840536193175	9.41654960773893	4.66154798025934e-21	6.91060276036922e-20	UP
CARD18	15.3847695423676	5.81193469937516	0.617242209573149	9.41597092556968	4.68730008177739e-21	6.94348717369156e-20	UP
PTGS2	69.3037217757439	-2.43818348630597	0.259028358423796	-9.41280522774602	4.83068808648782e-21	7.14501013552761e-20	DOWN
RFLNA	44.6120302105191	3.26207471974208	0.346584848041773	9.41205231034484	4.86542456027981e-21	7.19092003779957e-20	UP
SERPINE1	9037.53122291019	-2.22266117707762	0.236277033365168	-9.40701322266257	5.10435198051382e-21	7.52688749211477e-20	DOWN
GUCY2C	115.338299302197	3.98946418441671	0.424436368701004	9.39944000705347	5.48542342591147e-21	8.07656969220122e-20	UP
RBMS3	187.376236876563	-1.50963251616069	0.16062520105028	-9.39847860914513	5.535769166879e-21	8.14453179242031e-20	DOWN
DDX53	25.8466441669996	6.73293671529161	0.716532863112182	9.39654977728143	5.63815897699399e-21	8.28890340911059e-20	UP
DLG5	637.111831919484	1.62226612399189	0.172909959660737	9.3821439041158	6.46446739302745e-21	9.4607893750477e-20	UP
VSIG1	80.0527957086971	3.66599089229794	0.39110790539693	9.37334899579024	7.02668248748769e-21	1.0245050553346e-19	UP
CPED1	767.509678909178	-2.01816748847526	0.215311296216705	-9.37325409273475	7.03300556056313e-21	1.02465886256893e-19	DOWN
MPP3	98.7739488433281	1.89987659454203	0.202705056695491	9.37261568859668	7.07568678402108e-21	1.03010559842223e-19	UP
SMIM32	174.556989679945	4.39897764413758	0.469411688343747	9.37125715735531	7.16736733531091e-21	1.0426723610456e-19	UP
CAVIN4	19.248292691968	2.07964121190988	0.221974944763099	9.3688105841376	7.33544702952344e-21	1.06632619375359e-19	UP
AKR1B15	257.903666270629	3.91778658353584	0.418368201158916	9.36444637207902	7.6450025819685e-21	1.10966641954692e-19	UP
MNS1	202.443889285667	2.68048576039513	0.286315206789995	9.36200975996779	7.82341640985293e-21	1.13387070917764e-19	UP
HOXC6	21.7412054207865	4.88531957011612	0.521902924616529	9.36059052304723	7.92922715219331e-21	1.14835046991928e-19	UP
PAGE2B	27.3564463496996	6.23673871155041	0.666392230104569	9.35896072883646	8.05248260541724e-21	1.16533323419171e-19	UP
DOCK3	20.3088253918384	2.20112490358172	0.235797526880414	9.33480911654358	1.01173389401359e-20	1.45334004716132e-19	UP
PHEX	36.900255775189	3.18324277731319	0.341218558154665	9.32904351547699	1.0683059280802e-20	1.53347234694907e-19	UP
DIRAS1	64.8552226921503	3.55182176021223	0.380834966469894	9.32640664048114	1.0952106649098e-20	1.56977505029444e-19	UP
CCDC170	368.70268637589	2.50295495209403	0.268464240935504	9.32323404924287	1.12847074898965e-20	1.61387912263593e-19	UP
PRR36	82.7323760286071	2.37899424436197	0.255641793830175	9.30596757563965	1.32777810586495e-20	1.89196220945591e-19	UP
SLC4A11	85.4057448209587	2.81126039187504	0.302265682771208	9.30062707119465	1.39619787066621e-20	1.98654342241827e-19	UP
PSRC1	220.53969041059	1.56135441206724	0.167948751499429	9.29661219942172	1.44991918061029e-20	2.05846190239928e-19	UP
STEAP3	5915.28267431977	-1.69860942351595	0.182799533699541	-9.29219779251662	1.51134751557195e-20	2.13942570435768e-19	DOWN
ST8SIA6	34.4200998072501	-2.50678001089463	0.269781863076606	-9.29187745353664	1.51590401084175e-20	2.14431512806342e-19	DOWN
MYH4	1958.04936101636	6.06255763900217	0.652907131702921	9.28548233680604	1.60976392683123e-20	2.27047921514629e-19	UP
MMRN1	173.760450970903	-1.94964852332661	0.210061392171194	-9.28132724997705	1.67380360288553e-20	2.35909275913938e-19	DOWN
H3C6	155.046886988908	1.80924781881438	0.195117083099779	9.27262641523385	1.81617629343378e-20	2.5505147225478e-19	UP
PAGE1	57.1057623161271	7.43795174970268	0.802283941142899	9.27097174487488	1.84457640063594e-20	2.58852893162836e-19	UP
ANXA2R	100.324128026467	1.54776695865027	0.166958733908263	9.27035634745951	1.85525048629815e-20	2.6016309991708e-19	UP
CYP4A11	20419.1774123958	-2.23396842381511	0.241009548687913	-9.26921126559975	1.87527476284925e-20	2.62781658050562e-19	DOWN
FLNC	934.353076372644	3.28609766123828	0.354703372402661	9.26435415310314	1.96261464233393e-20	2.74427424826707e-19	UP
ZNF300	108.536459969455	2.05356206426004	0.221775813427906	9.25963040116456	2.05141069960682e-20	2.86431716492122e-19	UP
BEST4	19.0460045924612	2.28548975924756	0.246999816797099	9.25300183977465	2.18274674399314e-20	3.04551105958871e-19	UP
NAT2	582.656303508932	-2.93925590482368	0.317731072432782	-9.25076632360371	2.22888861224133e-20	3.10766190022178e-19	DOWN
ABCB5	22.6769302095065	5.1603095406833	0.558284767336036	9.2431494509634	2.39346347622098e-20	3.32520461517844e-19	UP
TSACC	58.2557591900933	1.60330329328118	0.173518109241143	9.23997673956337	2.46550828290199e-20	3.42285054264409e-19	UP
SCG2	14.7844461079798	3.60730314584751	0.390480626484648	9.23811042387099	2.5088851319814e-20	3.48058600692141e-19	UP
TMEM266	60.3830867591462	2.00629541280568	0.217226556085982	9.23595829605453	2.55984212136564e-20	3.54622003280355e-19	UP
NR4A3	227.158094426927	-2.20278433889446	0.238585446296541	-9.23268528356329	2.63930654943692e-20	3.6511032991855e-19	DOWN
OIP5	27.6914643993504	1.60490085084924	0.173854199559041	9.23130332727002	2.67358640503635e-20	3.69589591883135e-19	UP
CLTRN	198.075187842546	-2.45000493277688	0.265519303643338	-9.22721963774006	2.77747676573514e-20	3.83406125575219e-19	DOWN
PLPPR4	24.2175045683002	2.7981045224741	0.303283699346178	9.22603004548638	2.80848407899886e-20	3.87411456287431e-19	UP
ALB	3100668.54266346	-1.82588641135633	0.198007828362266	-9.22128395861082	2.93563638565377e-20	4.04091491160409e-19	DOWN
CAMK2N2	219.452747937563	2.41198541354893	0.262280921518801	9.19619086124048	3.70863598458841e-20	5.07978661269328e-19	UP
CD160	21.9984263834225	-1.61525665867289	0.175721801793942	-9.19212438173725	3.85158363971153e-20	5.27187204731803e-19	DOWN
ACP4	15.0006936958427	3.74043909914671	0.407014942758457	9.18993065413443	3.93094693824999e-20	5.37671715534193e-19	UP
ALPK3	760.912615469693	2.06412422260584	0.224616397667285	9.18955269536174	3.94478281279001e-20	5.39185001467082e-19	UP
RHBDL1	104.843323566347	1.6548417734484	0.180101823327278	9.18836768488044	3.98847513182556e-20	5.44774166530949e-19	UP
LPA	1677.78739179261	-2.3453028042155	0.255639783426453	-9.17424812672104	4.54736689912877e-20	6.18938321819836e-19	DOWN
MTMR11	549.41082599152	1.90544621228611	0.207730651725125	9.17267719742894	4.61414517400495e-20	6.2758827716361e-19	UP
NOCT	328.009429200304	-1.78713310966327	0.194886881555256	-9.17010470587561	4.72559810254176e-20	6.4184974227959e-19	DOWN
PPP1R1B	40.6411261699291	3.98241602491582	0.43430119565095	9.16971001875045	4.74293173372981e-20	6.43305594289015e-19	UP
CGREF1	991.1336612688	2.19774552511172	0.23979048403753	9.16527415144527	4.94211915192243e-20	6.69855174250114e-19	UP
LINC00634	4.81500476522509	3.65857394370454	0.399235102014726	9.1639585929235	5.00276681928569e-20	6.77603165982637e-19	UP
ALDH8A1	4730.98672001843	-1.89582675007509	0.207056919909235	-9.15606564082064	5.38239220304694e-20	7.28514463112477e-19	DOWN
TRAM1L1	39.1494723982875	2.98459823742311	0.326199833563498	9.14960073651335	5.71443543311964e-20	7.72381995650987e-19	UP
PGLYRP1	2.56850494552172	-2.08591849144346	0.228418195985829	-9.13201543528899	6.72357279832848e-20	9.05633593680671e-19	DOWN
SERPINI1	271.264492116248	1.75352648869888	0.192246942195837	9.12121913966571	7.42839225094407e-20	9.98495019218122e-19	UP
CYP2B6	8669.48393163774	-2.63598317205958	0.2891019243232	-9.11783336700553	7.66411406378432e-20	1.02875789192964e-18	DOWN
TYMS	148.187394302767	1.57234059864566	0.172549560516615	9.11239990376131	8.05794139562142e-20	1.08087558720577e-18	UP
STMND1	44.6147145790489	3.21145710382669	0.352636270754101	9.10699599039855	8.46945221308017e-20	1.13372915034005e-18	UP
DLK1	2358.93882042234	6.17895181253007	0.678594205052376	9.1055180939147	8.58556698163479e-20	1.14848196556256e-18	UP
DACH2	7.75594195036575	4.76140990573029	0.523129358058577	9.10178301481816	8.88608279848284e-20	1.1854205104972e-18	UP
CACNA1E	23.1436382042616	3.92988394749686	0.432101338371983	9.09482012322245	9.47431679869463e-20	1.26043407479214e-18	UP
COL25A1	30.7505427632895	-2.68915368399878	0.295747218173055	-9.09274379860856	9.65706135750434e-20	1.2838676924365e-18	DOWN
TMIGD3	64.4107267908825	-2.0339267539328	0.22369312356743	-9.092486713476	9.67992931377381e-20	1.28515102493448e-18	DOWN
DMBX1	12.8997346268028	5.09349837256256	0.560201161961532	9.09226670420995	9.69954183007289e-20	1.28687645699125e-18	UP
PITPNM3	73.7786413478547	-2.55373735638789	0.281088033560403	-9.08518702856525	1.03520547850395e-19	1.36971065012938e-18	DOWN
MCF2L2	41.2336998372144	2.81074110901355	0.309430863426633	9.08358357627112	1.05057620732945e-19	1.38910314293391e-18	UP
ZNF385D	158.963191967226	3.28738499510063	0.362139821479053	9.07766779603048	1.10926132503739e-19	1.46172986260009e-18	UP
SCGB3A1	24.4234616582843	-2.17261371560534	0.239496620042296	-9.0715840383119	1.17299134020199e-19	1.54257481858882e-18	DOWN
GCNT3	318.418270682461	3.01625821334546	0.33250591206186	9.07129197986804	1.17614016902114e-19	1.54567069509873e-18	UP
OSBP2	192.100197282382	1.73383181629431	0.191165187011332	9.06980943236037	1.19225354443931e-19	1.56578875350064e-18	UP
RXFP1	21.8646984389733	-1.78581162829478	0.197084767838928	-9.0611346979097	1.2910046676731e-19	1.69319223103451e-18	DOWN
TNNC1	112.257028209426	2.91385057678602	0.32159902746006	9.06050804879345	1.29844351749508e-19	1.70065497745988e-18	UP
TEX11	50.2301365605043	3.95300457943594	0.436308745230982	9.06010851866655	1.30320837079849e-19	1.7057471609711e-18	UP
P3H4	605.070242318708	1.56860202126759	0.173224149188508	9.05533107604175	1.36154113379169e-19	1.77970262447906e-18	UP
HOXA11	11.5998114497911	5.17031434221485	0.571061126022384	9.05387200530998	1.37986542953837e-19	1.80123373184707e-18	UP
TSPO2	34.0408581367985	2.195807323293	0.242529143533146	9.05378748015452	1.3809344073141e-19	1.80142013563106e-18	UP
PDE7B	138.520305734887	-1.66518373147207	0.183967381201308	-9.05151620139623	1.40996740811209e-19	1.83682961070196e-18	DOWN
EPHX2	6436.71714199336	-1.51939315966041	0.167907426060229	-9.04899321793783	1.44292540177379e-19	1.87474275647964e-18	DOWN
ECEL1	107.777741504217	4.36636398988248	0.482688210198084	9.04593047360868	1.48395876385416e-19	1.92548351947721e-18	UP
NRCAM	494.576674878435	3.29570170064385	0.364670499951457	9.03747821960525	1.60327652343439e-19	2.07338619553184e-18	UP
MYBPHL	12.6257353111076	4.63421403667327	0.512904235417146	9.0352422863193	1.63639520839073e-19	2.11200310571996e-18	UP
ARHGAP11B	9.08518281682983	2.12558029183139	0.235493030233453	9.02608578149521	1.77922089192627e-19	2.28490958634936e-18	UP
PRAM1	60.8842740932832	-1.52754024912126	0.169290328726583	-9.02319855251955	1.82676070092634e-19	2.3421552823347e-18	DOWN
CXCL14	414.94478895478	-3.54706248298865	0.393335487936891	-9.01790606688854	1.91718610402162e-19	2.45485646630813e-18	DOWN
ACBD7	42.8913763732034	1.8378607343924	0.203864371635158	9.01511490041765	1.96664195770295e-19	2.51652539982384e-18	UP
IGDCC4	51.157682695041	2.995017866972	0.332421132759526	9.00970958768318	2.06602864330255e-19	2.64022714272238e-18	UP
MCCD1	44.6076803112721	5.31553132939759	0.590425417041789	9.00288364283168	2.19865321283351e-19	2.80418393374503e-18	UP
TEX13C	25.7222950905205	7.04310571914208	0.7824148530599	9.00175359861538	2.22140664867596e-19	2.83134726846314e-18	UP
SP5	446.297947077051	2.47813442538581	0.27532176392553	9.00086644096942	2.23943245506133e-19	2.85245325808401e-18	UP
BMP10	82.6465118664136	-4.68816354143654	0.521055805827	-8.99743077230599	2.31061434980939e-19	2.93734961462697e-18	DOWN
FBN3	88.659424240532	3.19638964816504	0.355394318978639	8.99392443118134	2.38556513325176e-19	3.02669548869842e-18	UP
TESC	1248.42432623321	2.79156802637662	0.31050809454983	8.9903228784544	2.46505183453953e-19	3.12550574848721e-18	UP
CEMIP	212.32850436579	2.43194675060692	0.270575648094721	8.98804740090861	2.51661501363847e-19	3.18880534301422e-18	UP
ANKRD65	329.861435691989	2.51093608907082	0.279465922256848	8.98476661767404	2.59283989217422e-19	3.28111489282945e-18	UP
HMGA2	49.2285058451438	4.64219896151346	0.517130059682269	8.97684997148624	2.78629437574027e-19	3.52134019546123e-18	UP
GINS4	95.6411842898822	1.70001632829616	0.189422612995201	8.97472747004722	2.84054118018683e-19	3.58756662043076e-18	UP
NUPR1	752.177503456835	1.50224473427362	0.167430630861405	8.97234112148297	2.90277818808787e-19	3.66141606733522e-18	UP
XAGE5	28.7336971015488	7.88984279724839	0.881631700948877	8.94913691142997	3.58272567330973e-19	4.50446117297183e-18	UP
H4C14	17.1900080380122	2.02566463226151	0.22639883385384	8.94732803071437	3.64190736789734e-19	4.57000634229698e-18	UP
HTR1D	95.3982039329152	3.93681074771625	0.440108513525452	8.94509110078504	3.71643078904459e-19	4.66051443242536e-18	UP
CLVS1	18.9477126121879	2.61518037247778	0.292441228030619	8.9425844300037	3.80173165436728e-19	4.76441241478374e-18	UP
CPNE7	135.717450493443	2.72407413905069	0.304830591702686	8.93635420196798	4.02221235146678e-19	5.03747780013065e-18	UP
CA4	62.375959308015	3.25628760820069	0.364415915647907	8.93563499390863	4.04846384270793e-19	5.06383419554143e-18	UP
CLDN15	2037.49699477276	1.82168919226004	0.20390814419455	8.93387166783269	4.11354460052843e-19	5.13862829031972e-18	UP
ACTG2	277.17289354762	1.90367713792531	0.213309418891738	8.92448700960313	4.47769564197963e-19	5.57561973345095e-18	UP
FRRS1L	44.8296163069328	4.09003811695753	0.458496656947832	8.92054076072117	4.6401691375498e-19	5.76317303482398e-18	UP
FABP5	166.948174987677	1.71669971270585	0.192465484714792	8.91951985702666	4.68314104901884e-19	5.80542341640641e-18	UP
DCAF8L2	22.6682858879625	6.66031713896251	0.746822818453518	8.91820251656792	4.73917196218275e-19	5.87113978754487e-18	UP
FAM81A	47.5766544919956	2.09949778456561	0.235422601824718	8.91799584361391	4.74802235101241e-19	5.87835994444248e-18	UP
HAVCR1	26.1642143965436	3.92764165147802	0.440441786093171	8.91750459536817	4.76912473519216e-19	5.89697877301255e-18	UP
FHAD1	33.2996802623011	2.28913814859738	0.256775313090418	8.91494638268168	4.88052360470627e-19	6.03088844418913e-18	UP
BTNL8	235.983051637838	3.63652067130624	0.408219732261218	8.90824324234099	5.1847546078654e-19	6.38654066643331e-18	UP
MCC	767.353773496503	-1.73038648108986	0.194400127054974	-8.90115920860755	5.52664173447386e-19	6.79476496431837e-18	DOWN
DCAF4L1	16.9566665477985	2.151549856878	0.241717893793212	8.90107812505858	5.53068112365621e-19	6.79543574574309e-18	UP
TKT	13470.1954706819	1.51300391927447	0.170067583766824	8.89648624248654	5.76426051275602e-19	7.07795877355459e-18	UP
NTM	87.2125535610436	2.96364953740503	0.33340502566708	8.88903678483948	6.16409213460172e-19	7.5403516992455e-18	UP
FITM1	96.8729791514181	-2.00358865868531	0.225420478055962	-8.88822823890872	6.20910353418804e-19	7.58587083793702e-18	DOWN
CCDC154	34.5532566073745	1.98791166190717	0.223670810609219	8.88766690876039	6.24054332625044e-19	7.61949577498877e-18	UP
VCX	12.489745920843	5.56814893543399	0.626616857834836	8.88605032854327	6.33196831051491e-19	7.72627249934222e-18	UP
CFAP251	49.837018403373	-1.6159207746822	0.182017527181704	-8.8778306117139	6.81769552304785e-19	8.30332986369948e-18	DOWN
TRIM17	22.7494487884506	3.206314832555	0.361464362813566	8.87034840059388	7.29174080090284e-19	8.85295621582773e-18	UP
FBP1	7290.15372075554	-2.03054237059612	0.228939443767563	-8.86934264004627	7.35789530186354e-19	8.92770203501222e-18	DOWN
WDR97	89.6213356829785	1.57532354442347	0.177649920674288	8.86757246186304	7.47577281910544e-19	9.05942562813712e-18	UP
TNFSF4	159.797264346399	1.76190191412084	0.19869480351795	8.86737792295442	7.48884052909465e-19	9.06961072795087e-18	UP
ASPA	183.833403582305	-1.93041937179053	0.217726054721528	-8.86627635934309	7.56326227617273e-19	9.15404177172119e-18	DOWN
FAM24B	22.4251162565646	1.99283972513348	0.224817335938482	8.86426180976893	7.70125986302602e-19	9.31526768257812e-18	UP
ADAM11	36.6805135998356	2.30428754281667	0.260036463106719	8.86140164839495	7.90146384687577e-19	9.53963201872959e-18	UP
HOXB9	9.03430485391128	4.87052959899225	0.549714280996374	8.86011109291951	7.99347426307189e-19	9.63875228870106e-18	UP
SPOCD1	21.9701431076624	2.48802470365162	0.280960152245726	8.85543620248186	8.33571851831109e-19	1.00348308916271e-17	UP
APLP1	155.439651223505	2.71291408759599	0.306508751208562	8.85101673899678	8.67255487385342e-19	1.04188506668591e-17	UP
VSIG4	499.636807634149	-1.89448824719913	0.214368077113706	-8.83754835471254	9.78418983288237e-19	1.17160783158032e-17	DOWN
CD300E	51.0838865451102	-1.69624588162525	0.192022886223959	-8.83356101442456	1.01394987460883e-18	1.21212815372721e-17	DOWN
ITGA2	382.404657537165	1.94630612888711	0.220359091862786	8.8324294334043	1.02426341781128e-18	1.22295417289314e-17	UP
GPC2	15.8591503504892	2.11730162580381	0.239741091376091	8.83161753227492	1.0317270809232e-18	1.23110992171511e-17	UP
HES2	32.1867626274551	2.9177915412564	0.330683876366849	8.823507131081	1.10929625633998e-18	1.32123773336269e-17	UP
CXCR1	20.8401753171455	-2.30840017367485	0.261640391012814	-8.82279744629256	1.11635169959472e-18	1.32882745147596e-17	DOWN
DPF3	94.7310173339296	-1.86390749281297	0.211333749588509	-8.81973417138633	1.14731769542919e-18	1.36485193737601e-17	DOWN
LAMA3	1210.37385380457	2.26426764064733	0.256786967133331	8.81768909818409	1.16846156133184e-18	1.3874589357695e-17	UP
SNX22	402.242070425809	2.12989803619975	0.241546627987771	8.8177510650556	1.16781527249071e-18	1.3874589357695e-17	UP
ZNF681	69.5352844279065	2.09792597161494	0.238028314505751	8.81376644611014	1.21010023557943e-18	1.43427480694819e-17	UP
DNER	36.7222146227132	5.03587212524568	0.571597536940643	8.81017114279242	1.249549403178e-18	1.47743075330164e-17	UP
SLC22A12	376.853405723477	4.52617400175348	0.513857404899454	8.8082295955998	1.27137824157277e-18	1.5014151061682e-17	UP
IRX3	216.917952321609	2.52779434050145	0.287151009381542	8.80301394707177	1.33190001080529e-18	1.57002758849472e-17	UP
MAP7D2	132.515512915196	3.41806263510008	0.388434608296099	8.79958315273118	1.37325286974164e-18	1.61583595380973e-17	UP
PYCR1	595.242339943723	2.51723214472591	0.286182770081642	8.79588992729296	1.41918660437014e-18	1.66786582809663e-17	UP
BOLA2B	23.7139632386127	1.75983728312656	0.20012553638875	8.79366678976949	1.44756455203203e-18	1.69916297749083e-17	UP
GCH1	2116.97470385409	-1.52388955034529	0.173302106509653	-8.79325462936836	1.45288694258165e-18	1.70438184760031e-17	DOWN
PCDHGA1	30.8066504223813	2.49653006842504	0.284142670838036	8.78618498609131	1.54724739023713e-18	1.80961886591174e-17	UP
SMPX	48.0426370409545	3.31491648208679	0.377351732713393	8.78468599640576	1.5680192755893e-18	1.83281099220023e-17	UP
CASKIN1	11.4273911363026	3.63646439015204	0.414518918152029	8.77273444204621	1.74378953168034e-18	2.03581671015501e-17	UP
ISL2	11.1495996953425	3.91658279654443	0.446897708164719	8.76393573963203	1.88549336696695e-18	2.19073154047235e-17	UP
TUBB4A	223.457813980529	3.35291811838507	0.383008865179777	8.75415277087979	2.05642388002446e-18	2.38790713232691e-17	UP
KCNH4	20.7915639839968	2.26985648490896	0.259359504736318	8.75177675565291	2.10019555176967e-18	2.43437446256973e-17	UP
GABRR3	32.2456158460486	4.02498017542704	0.459938522879214	8.7511264554025	2.11233509248007e-18	2.4469873465597e-17	UP
KPNA7	57.3713351535829	2.14811562888234	0.24554844446075	8.74823554105514	2.16714553220463e-18	2.50749438437716e-17	UP
ESR1	595.226413040731	-2.46520796599342	0.2817977512368	-8.74814633961312	2.16885889829349e-18	2.50798487347255e-17	DOWN
GJA5	255.874978893415	1.59347571865862	0.182475040922326	8.73256808495201	2.48954298026142e-18	2.86001211802945e-17	UP
MDFI	146.646985061599	2.44515557112512	0.280008340790043	8.73243834175125	2.4924013059434e-18	2.86001211802945e-17	UP
SYP	100.432907597323	1.79755887095647	0.205878752913215	8.73115290199085	2.52089603134166e-18	2.88930040127255e-17	UP
ASS1	50530.9457054055	-1.74974393190088	0.200421141605459	-8.73033612065416	2.53916874133504e-18	2.90681765856189e-17	DOWN
PPP1R14D	25.0230343688515	3.53606956692476	0.405623071093934	8.71762436339791	2.84099684395938e-18	3.233317063488e-17	UP
ABAT	14931.2265636038	-1.60943813720657	0.184621165089137	-8.71751695657164	2.84369236012114e-18	3.23449218738924e-17	DOWN
ANKS1B	60.5037847431852	2.6696635873474	0.306407519343402	8.7127874442122	2.96492281767824e-18	3.36451276568505e-17	UP
RTBDN	13.4218126372265	4.76156234686152	0.547024739195932	8.70447350125427	3.1905237113171e-18	3.61419255591832e-17	UP
KBTBD11	360.437287351876	-2.33962880912748	0.268939636119933	-8.69945703386067	3.33475885237671e-18	3.77099184178645e-17	DOWN
GABRA3	37.80848781952	6.04660283726243	0.695258343481641	8.69691517398108	3.41028173715036e-18	3.85415338684337e-17	UP
DNAH12	41.4186557048809	2.70890612535062	0.311863033424045	8.6862046315931	3.74749594212849e-18	4.23279884288032e-17	UP
BMP8A	67.8495793308011	1.80134735895932	0.207583545395628	8.67769820351694	4.03859000827489e-18	4.55629789216627e-17	UP
FAM178B	43.9553430391113	4.52531853896567	0.521594639307426	8.67592992323385	4.1018470426765e-18	4.62230156315516e-17	UP
GHRHR	74.9589980161841	3.71579567628133	0.428507224176217	8.67148898930409	4.26505874645011e-18	4.80343906302575e-17	UP
BPIFB4	10.3295730166969	4.40238571452732	0.508056762938966	8.66514538466283	4.50937178912791e-18	5.07271725266268e-17	UP
CD5L	1046.95588756904	-3.00242759508433	0.346575143155721	-8.66313598761264	4.58960363923106e-18	5.15998790653434e-17	DOWN
H3C10	154.791407240644	1.99284508740331	0.230334199020823	8.65197220332512	5.06169751633258e-18	5.65804693636027e-17	UP
PAGE2	55.8449868615452	7.62995439236583	0.882228757581297	8.64849884658485	5.218127981595e-18	5.82955710752572e-17	UP
SMPD3	119.985284826321	-1.92670216302888	0.222869414739458	-8.64498237804981	5.38136021769111e-18	6.00846476659541e-17	DOWN
SLC45A4	442.494058995358	2.006449333099	0.232409867636447	8.63323641764489	5.96399897783391e-18	6.63234877752256e-17	UP
GRAMD1C	478.285741489733	-1.59071444355856	0.184326318985191	-8.62988233213925	6.14151223797266e-18	6.82585217306105e-17	DOWN
PDE1C	29.9481015035966	2.09343555202914	0.242608832501021	8.62885135074513	6.19711699142124e-18	6.88371933084769e-17	UP
DLX1	9.87303784793334	4.30417080663688	0.499135038112484	8.62325919437238	6.50749351641231e-18	7.224357813597e-17	UP
H2BC18	25.0723520050503	2.03872154909095	0.236465429724051	8.62164736498731	6.59976801166056e-18	7.31844286355746e-17	UP
KLKB1	5082.92455979892	-1.61764312733938	0.187681013073314	-8.61910909819883	6.74770420503963e-18	7.46546341228788e-17	DOWN
CALY	13.5324340229657	3.37992666359782	0.392655099877209	8.60787664455344	7.44262826507107e-18	8.21095404172616e-17	UP
SULT4A1	119.263193344407	4.56355976639834	0.530312030166799	8.60542380108361	7.60352979497739e-18	8.37896059559832e-17	UP
DBN1	1167.58436662868	1.75434631553078	0.204131842402267	8.59418253852637	8.38596280588307e-18	9.22029262715804e-17	UP
CXCL17	43.4557298240684	3.14560204613873	0.366244886851482	8.5887944352772	8.78865988302697e-18	9.64669496190037e-17	UP
HAMP	6410.9325325402	-3.57762206439169	0.416777137806356	-8.58401706778344	9.16163707751628e-18	1.00334370021223e-16	DOWN
EPHB2	461.885679080417	2.49822603610271	0.291214455803915	8.57864706340286	9.59955272790808e-18	1.04893989077423e-16	UP
CYP4A22	5486.59759192837	-2.16331972736749	0.252275446223191	-8.57522901952801	9.88898200734842e-18	1.07995901203215e-16	DOWN
RHO	5.34544396869233	3.65082320725551	0.425870403821887	8.57261545881552	1.01160849091285e-17	1.10290275494702e-16	UP
DUSP13	8.90226043156879	4.49685286357876	0.524682409726179	8.57061868326322	1.0293054233777e-17	1.12156809438074e-16	UP
SQLE	4231.0755673144	1.63354248019791	0.190640427405291	8.56870970355668	1.04650978523259e-17	1.13967610989776e-16	UP
VSIG10L	387.834744429674	2.05935615486895	0.240425581382406	8.5654618906524	1.07643463814707e-17	1.17160904935425e-16	UP
DAND5	6.87548644749184	3.02381341127291	0.353277812299992	8.55930745151123	1.13547535713839e-17	1.23517873022045e-16	UP
GLYATL1	5311.26845940555	-2.04866784145957	0.239715841728369	-8.5462346864042	1.27169294494538e-17	1.37949959727761e-16	DOWN
SP8	18.189194426973	5.99584889713152	0.70180959962386	8.54341248729719	1.30315211348734e-17	1.41126439907176e-16	UP
CNDP1	701.757551203899	-3.26730606178124	0.382553375875717	-8.54078481022924	1.33313274275485e-17	1.44292887293166e-16	DOWN
C8A	13207.8047694589	-1.82476846499487	0.213804737732158	-8.53474288900388	1.40467446783898e-17	1.51867250691874e-16	DOWN
CYP2W1	17.4540019181283	2.77030974949179	0.324638773489072	8.53351471149839	1.41967392364724e-17	1.53148407182134e-16	UP
C5orf58	41.7512861770782	3.45763010757983	0.405291755330976	8.53121254528409	1.44821679036622e-17	1.56140890092145e-16	UP
SRARP	22.7189504489276	5.16062596463492	0.605436531522257	8.52381000475721	1.54388805184605e-17	1.65995702644586e-16	UP
TEX26	1.97349133410369	-3.87995986574208	0.455375029637111	-8.52036148937291	1.59056086306631e-17	1.70919385561546e-16	DOWN
DKK4	123.226030206516	4.10676407863961	0.482195717702508	8.51679914995282	1.6402360329135e-17	1.76062863356334e-16	UP
ID1	1520.96538739986	-1.78698234851957	0.209954747779364	-8.51127382171637	1.720328369615e-17	1.84253231217025e-16	DOWN
PCDHB2	32.8702300683602	2.96688344646306	0.348737692243589	8.50749291645461	1.7773458884787e-17	1.90046055694946e-16	UP
ZNF607	106.470293065268	1.59304696218086	0.187315151391235	8.50463483785967	1.82168059227462e-17	1.94359229400666e-16	UP
FBXO32	570.844972551076	1.69494591745561	0.199331062603409	8.50317002938921	1.84482394964808e-17	1.96720536297452e-16	UP
CACNG4	157.836376460171	3.7504799776322	0.441178093465038	8.50105667798625	1.87872607762715e-17	1.99897276859125e-16	UP
MT2A	39065.6142086389	-2.43977197556159	0.287030728612361	-8.50003756516446	1.89529353041291e-17	2.01549804081636e-16	DOWN
VWF	3577.69323985131	1.55444507849	0.182884625788423	8.49959405712058	1.90254846638082e-17	2.02210752301131e-16	UP
AFF2	28.7143996206271	3.46911343157272	0.408227589052248	8.49798868231005	1.92903914074683e-17	2.04914316152517e-16	UP
PTK7	610.495445795415	2.22677386404891	0.262115374950756	8.49539583272159	1.97259494662237e-17	2.09426701483652e-16	UP
LOXHD1	7.32507102160838	2.75970559066584	0.324851468127924	8.49528434200915	1.97448941768527e-17	2.09513470670914e-16	UP
SPRED3	24.1536509730546	1.8455175400928	0.217316118193212	8.49231780613707	2.02556200347002e-17	2.14815599604645e-16	UP
BACH2	144.316954392668	-1.69483447601485	0.199577864882098	-8.49209644073549	2.02942492556989e-17	2.15107982574029e-16	DOWN
CRHR2	14.8812623888682	1.76289710824433	0.207754099862015	8.48549852645606	2.14795851061709e-17	2.27547892328444e-16	UP
PFKFB4	178.339139168407	1.62000800756681	0.190927178311251	8.48495233573223	2.15807173335259e-17	2.28494802469831e-16	UP
ADAMTS1	1394.99200891987	-1.55836342887502	0.183724406824017	-8.48207081363842	2.21220853039047e-17	2.33590965885421e-16	DOWN
CLCNKA	37.6658453695115	2.68178376579297	0.316319758745914	8.47807856336642	2.28943358977558e-17	2.41483098270798e-16	UP
STEAP1B	10.6906113838891	2.86068094774475	0.337460729771134	8.47707805789687	2.30920024660218e-17	2.43436015156707e-16	UP
PLAC8	147.931828297874	-2.28027931921821	0.269217947663306	-8.47001226704995	2.45367194706498e-17	2.57827765372306e-16	DOWN
EPHA10	50.7614149962737	3.44187707086261	0.406421999021676	8.46872728136707	2.48088768713208e-17	2.60406181946675e-16	UP
SHOX2	14.9234454115199	2.80909586417763	0.331758416511713	8.46729344115511	2.51160780833728e-17	2.63488521424812e-16	UP
BDKRB1	19.2881438570215	2.49842179764819	0.295135291104706	8.46534410810877	2.55397511130873e-17	2.67359471151255e-16	UP
TPPP2	83.3789841085433	-2.11203120797571	0.249521053401148	-8.46434070066326	2.57605752166237e-17	2.69522962863546e-16	DOWN
NAMPT	8592.20820219323	-1.50621187963292	0.178121371249312	-8.45609860887898	2.76471835093087e-17	2.88485900888441e-16	DOWN
TMPRSS15	23.1337858235875	6.75591777885354	0.799105814136136	8.45434692044751	2.80653725054665e-17	2.92535635172199e-16	UP
LAPTM4B	5148.64019396263	1.55870461418653	0.184589339068011	8.44417463140831	3.06201162928874e-17	3.17802167500885e-16	UP
IGF2	2454.93158383188	4.44722951771142	0.526674319628016	8.44398398018047	3.06701248040404e-17	3.18151427967245e-16	UP
PDGFRL	74.2820477430853	1.78015470806296	0.210827406527958	8.44365890270006	3.0755579694481e-17	3.18867817194913e-16	UP
SYT3	41.2605341981783	3.56031800763173	0.42180151945455	8.44074249005962	3.15328150745072e-17	3.26577877102857e-16	UP
ZNF385C	57.4043939810562	1.96689867930896	0.233037297664261	8.44027414934536	3.16594225289343e-17	3.27714618513982e-16	UP
C12orf56	23.6799354871663	4.77295775860341	0.565719902040073	8.43696278209657	3.25690114514899e-17	3.36768921777472e-16	UP
TGM3	18.3203363047463	2.10140331642477	0.249272105736084	8.43015832124281	3.45197868595039e-17	3.55996741472615e-16	UP
CEND1	10.6441228807073	2.35957206517312	0.280050042206421	8.42553725963702	3.59098687008695e-17	3.69548648799953e-16	UP
FAM155B	73.4100538648036	2.69368464162959	0.31982281410943	8.42242805326554	3.68760911746057e-17	3.79090895003214e-16	UP
SLC22A10	1410.59293340754	-2.30654896915752	0.273902533329013	-8.42105745107106	3.7310124146778e-17	3.83350192633297e-16	DOWN
KCNJ5	213.335320626705	1.9188468250889	0.227909879719204	8.4193227053299	3.78667033392702e-17	3.88863452982474e-16	UP
DTNA	760.354332381279	1.75284724401157	0.208215332096079	8.41843502284802	3.81546688694262e-17	3.91613883646617e-16	UP
LRRC69	24.1820603758312	1.66304094761426	0.197572791789518	8.4173581420359	3.85069117664761e-17	3.95020798448291e-16	UP
NR0B1	19.1044350468459	6.21244615141376	0.738377721419924	8.41364246400477	3.9747100664585e-17	4.06670756405144e-16	UP
C6	15717.9423604747	-1.94892689625501	0.231670816618517	-8.41248338785902	4.01419694777655e-17	4.10279194084361e-16	DOWN
INPP5J	52.1365948127004	2.09731762871808	0.249319957850459	8.4121529892767	4.02552351858629e-17	4.1122075859508e-16	UP
OMG	9.2303986639223	-1.69968892239921	0.20217995052698	-8.40681243599569	4.21304015935723e-17	4.30150294485554e-16	DOWN
IGF2BP2	746.164221026891	2.30704314068045	0.274532277309878	8.40354060836488	4.33214913620313e-17	4.409225572954e-16	UP
CCR1	248.865226224817	-1.5054538707874	0.179269556642799	-8.39771068206006	4.55267224557469e-17	4.6288277666716e-16	DOWN
BPIFA2	9.6862707115074	5.25723224363949	0.626689722578767	8.38889175014151	4.90746306662e-17	4.97395292578213e-16	UP
FGD1	103.197509085767	1.77261529612091	0.21131747293342	8.38839908273655	4.92806838056194e-17	4.99105899250776e-16	UP
TMEM178B	96.7067556680979	2.74715060541326	0.327495336124466	8.38836558078248	4.92947266046653e-17	4.99105899250776e-16	UP
MYOM2	103.215162115483	-2.05531869426246	0.245087052382284	-8.38607618919252	5.02637652373101e-17	5.08652567047701e-16	DOWN
PKM	7587.18479743226	1.82355783413088	0.217477734114321	8.38503234162028	5.07118116265515e-17	5.12919779582125e-16	UP
H2BC15	91.8366327916338	1.52858482790171	0.182348313381327	8.38277469945735	5.16943671883269e-17	5.22585988468274e-16	UP
DRP2	4.78347966632096	3.50963067118333	0.418853881203634	8.37912892462148	5.33208431190639e-17	5.37663517705135e-16	UP
PRDM7	7.34338511774942	3.23197874252147	0.386027363511599	8.37240840421499	5.64524003885645e-17	5.68616876000818e-16	UP
STC2	414.389506270341	1.89574810226856	0.226572000204887	8.36708905140199	5.90590643119741e-17	5.93949741917216e-16	UP
PAQR6	104.50774255445	1.59026176783605	0.190084803862733	8.36606470122897	5.95744922268385e-17	5.98823707396387e-16	UP
KCNQ3	23.9844252960833	2.12695150004791	0.254245873295586	8.36572673718531	5.97455188590641e-17	6.00232614570659e-16	UP
KCNF1	65.7830274629285	3.30692765496901	0.395354990122694	8.36445153744673	6.03952051916037e-17	6.06446433132004e-16	UP
INHA	36.2483533883967	3.38687755973843	0.405043596409362	8.36176053581018	6.17891643778799e-17	6.1980363442484e-16	UP
BGLAP	10.103867820084	1.96457838026243	0.235090320272415	8.35669617526552	6.44991333257934e-17	6.4532311892319e-16	UP
PLCB1	664.255460169956	1.51686888939581	0.181559637997258	8.35465914191082	6.5621923579255e-17	6.55545153372629e-16	UP
PRRT2	22.7968828833325	1.5499290619996	0.185554966797638	8.35293761599987	6.65858222658943e-17	6.64832773650741e-16	UP
ORM1	143655.964608423	-1.80369216265241	0.216038833835623	-8.34892565669365	6.88866783661229e-17	6.86748279969806e-16	DOWN
ZP3	89.5454012390867	1.66461804499804	0.199432085017493	8.34679156491806	7.01423461651666e-17	6.98908111123202e-16	UP
DMC1	19.5647323412479	2.33877843852751	0.28023232503927	8.34585531201573	7.07003220336774e-17	7.0410714979776e-16	UP
NKX3-2	7.82937397525136	4.25342826559489	0.509653615585421	8.34572371415264	7.07791000970308e-17	7.04530960535952e-16	UP
FHDC1	60.2782583207288	1.98906803605551	0.238473256956091	8.34084316809469	7.37626712530641e-17	7.32355260782081e-16	UP
KCNN1	16.7708846103504	2.6226563936062	0.314554785580881	8.33767761238475	7.57637979148783e-17	7.51456333219981e-16	UP
RASGRF1	47.9897938154043	2.74178135180961	0.328945476200112	8.33506325571617	7.74567716566802e-17	7.67856375495632e-16	UP
ZSWIM5	304.913632727533	1.90130927731542	0.228328184080426	8.3270897325829	8.28539425987157e-17	8.19272589499248e-16	UP
CYP39A1	1081.27234002001	-2.43849723585692	0.292965129254203	-8.32350676704963	8.5398398729237e-17	8.42291508764533e-16	DOWN
ASPHD1	293.727125075175	2.80935822359275	0.337651314361867	8.32029405513259	8.77453486615372e-17	8.64562832556686e-16	UP
NRG2	51.4921166546933	2.35193232595914	0.282769535723392	8.31748837420669	8.98469049409707e-17	8.82587020758526e-16	UP
CCDC180	18.5060717706459	1.82027834869985	0.218867835935922	8.31679237342473	9.03758714941075e-17	8.87335033094594e-16	UP
BFSP2	11.0670945341422	3.02416410788664	0.364058152955932	8.30681604939283	9.83041620033224e-17	9.62262682921299e-16	UP
ACVR1C	83.9608146419694	-1.66394236846119	0.20033789529981	-8.30567959182689	9.92497278971225e-17	9.70541582503284e-16	DOWN
ESCO2	96.5816177142648	1.64649883689643	0.198431277874589	8.29757714878517	1.06256097243124e-16	1.03696994048107e-15	UP
CD244	56.2133852320226	-1.67233889740952	0.201588689904666	-8.29579724041259	1.07859369467566e-16	1.052088633974e-15	DOWN
FAP	85.5887919462957	2.33923334036572	0.282057180672368	8.29347203566826	1.09989805191358e-16	1.0723316846977e-15	UP
RCVRN	1.22059605063138	-2.15225649087653	0.259543009710009	-8.29248490753528	1.10906744862181e-16	1.08018837634924e-15	DOWN
CLEC12A	44.0325012449269	-1.69928337590594	0.205037648919317	-8.28766514277878	1.15493183165109e-16	1.12317120628069e-15	DOWN
C12orf75	543.875541845764	2.15222178136413	0.259718857675579	8.28673666835746	1.16397953267211e-16	1.13140439332696e-15	UP
SMKR1	15.2318304612701	2.91218056114052	0.351561650533356	8.28355583358549	1.19550885943184e-16	1.16089102925358e-15	UP
TSLP	122.706116904764	-2.31745943668758	0.279998239325128	-8.2766928901885	1.26643289700663e-16	1.2285346556997e-15	DOWN
STRA8	7.87926342120547	3.99600961775492	0.483374632064003	8.26689973508128	1.37487496662688e-16	1.33041383586531e-15	UP
FABP4	448.654233160725	2.38647747686962	0.288703743831882	8.26618125970448	1.3831819941135e-16	1.33712175872304e-15	UP
COMP	125.535825691396	3.4311677071593	0.415093331040761	8.26601501536138	1.38511115353791e-16	1.33832150701998e-15	UP
LHFPL4	46.3673683265497	4.58595460609287	0.554827609898591	8.26554865741283	1.39053711033598e-16	1.34289706037909e-15	UP
FPR1	136.447688871427	-1.94015715024534	0.235139974340828	-8.25107324130753	1.5697830207911e-16	1.51299701458805e-15	DOWN
TNFRSF18	76.2112941992053	1.98911548754994	0.241078718547092	8.25089621986433	1.57211032662695e-16	1.51448964105469e-15	UP
PDZK1IP1	2654.80842754569	2.99269098509012	0.362756242898741	8.24986762784809	1.58570071818128e-16	1.52607021121355e-15	UP
ATP2A1	35.5179705924993	1.56924275389447	0.190307451209434	8.24582928267747	1.64018698073381e-16	1.57694694885183e-15	UP
PSORS1C1	26.5624355644942	2.43875728316695	0.295861421015429	8.24290397442446	1.68080465593159e-16	1.61440249668491e-15	UP
C19orf81	13.6970647056545	4.86096130560298	0.590323679897185	8.23439999298284	1.80459790678861e-16	1.73074108910446e-15	UP
ANKRD29	361.801825728401	1.67809788071062	0.203972610784328	8.22707457760086	1.91841026332073e-16	1.83537036997483e-15	UP
C11orf96	646.130895822359	-1.89782637447125	0.230751987948941	-8.2245288170223	1.95959677484668e-16	1.8729315612171e-15	DOWN
SLC7A2	10333.6768889204	-1.71675519635243	0.208880060951905	-8.2188562590841	2.0545311133069e-16	1.96077674945139e-15	DOWN
OR2B6	10.3087177088175	2.44559465616895	0.297623117152298	8.21708568732416	2.08508090571992e-16	1.98700752651898e-15	UP
SLC51B	390.873090213164	2.38990795017502	0.291826915433755	8.18947062036002	2.62377664674856e-16	2.48091666403789e-15	UP
ANKRD55	30.3385331324415	-1.98421120117258	0.242442749177345	-8.18424641654735	2.74012880290348e-16	2.5884169604892e-15	DOWN
PON3	7756.63866308114	-1.50894011820958	0.184431700870257	-8.18156591892561	2.8017875846196e-16	2.64537711266268e-15	DOWN
NR4A2	515.182565922079	-1.89694558909504	0.231871281099217	-8.18102862977387	2.81431024095982e-16	2.65591141128911e-15	DOWN
CCER2	22.0405151373764	1.7925919792972	0.219170650985043	8.17897821282439	2.86260856483603e-16	2.69887235026955e-15	UP
DMBT1	33.758810635835	3.86542531494747	0.472671384435079	8.17782806879096	2.89005735193031e-16	2.72343098328704e-15	UP
NUDT10	10.0334639782928	-2.9648554657383	0.362615994803145	-8.17629533233318	2.92704049542004e-16	2.75694613249006e-15	DOWN
PLG	74745.3376483729	-1.71115185811894	0.209450581361349	-8.16971644097195	3.09115139665067e-16	2.90028435431044e-15	DOWN
AMT	6.7163940729896	1.55166915873831	0.189931541828543	8.169623348496	3.09353748451907e-16	2.90112362940675e-15	UP
SLC34A3	6.71314791615098	3.2092839137292	0.39298944111047	8.16633623707733	3.17896446352965e-16	2.97836506819132e-15	UP
BRINP3	12.7559888588211	5.36575394786366	0.657379957869734	8.16233273258224	3.28615471360466e-16	3.07139400190344e-15	UP
SPSB4	8.62166539563605	-2.69079062087185	0.330073683872966	-8.15209073713201	3.57685750306815e-16	3.33189072963005e-15	DOWN
CDC20B	15.3345530110185	3.76571325615191	0.461955608135573	8.15167775828097	3.58909620611087e-16	3.34169081899744e-15	UP
ZNF716	16.0443396553089	5.52413784990213	0.677844545545742	8.14956450738211	3.65237165226103e-16	3.39248465312689e-15	UP
C8B	17795.7273540589	-1.55314783397184	0.190590543312565	-8.14913377640518	3.6654029418299e-16	3.40296359038624e-15	DOWN
CAPN9	16.774222782784	2.41212387542024	0.296099056968355	8.14634095804646	3.75101537610064e-16	3.48078478364301e-15	UP
PADI4	6.08049404100487	-2.23495789068832	0.274361655858939	-8.14602858293512	3.76071276545059e-16	3.48645678207883e-15	DOWN
PLEKHG4	125.403099140106	2.26189487080455	0.277702290167923	8.14503499210184	3.79172243196815e-16	3.51353031452027e-15	UP
REG1B	46.5377444622025	7.97014172813915	0.97868539715625	8.14372192667619	3.83308966136429e-16	3.54173842819646e-15	UP
AC000093.1	3.33092339569966	3.44353235704274	0.42291111989947	8.14244931148016	3.8736068718983e-16	3.57747643202384e-15	UP
PRKAR2B	86.3655752159999	-1.88517386321876	0.231697129224515	-8.13637125987877	4.07301524658168e-16	3.75450931497696e-15	DOWN
ADGRE1	44.7339330511819	-2.01353692498316	0.247508996596759	-8.13520701335801	4.11235027750114e-16	3.78717864097524e-15	DOWN
ADAM23	108.942636932244	2.68931126708796	0.3307812181507	8.13018127849914	4.28648919161094e-16	3.94490438674929e-15	UP
HPDL	22.2490082091753	2.33727137448812	0.287738389821536	8.12290419758647	4.55158598422583e-16	4.18178306061372e-15	UP
CHP2	19.9819818855518	6.68537399064962	0.823037955067931	8.12280156642087	4.55543796328796e-16	4.1833460050024e-15	UP
PNMA5	27.8155098703861	4.37051667003779	0.538074272334754	8.12251559821605	4.56618794967136e-16	4.18926205759943e-15	UP
KAZALD1	138.854610865392	1.77293622083848	0.21835736115679	8.11942501707297	4.68397469671816e-16	4.29327558205317e-15	UP
ALOX15B	80.7815126796345	2.85496878218034	0.352257204590305	8.10478464308722	5.2839026102379e-16	4.82723841095007e-15	UP
MAGEA8	13.9996967635089	5.32805828877248	0.657443533942943	8.10420669409897	5.30907823725318e-16	4.8479611133603e-15	UP
CIART	332.531293182746	1.51030128540012	0.186488967657253	8.0986092870432	5.5591010735716e-16	5.06912873328494e-15	UP
CBR3	18.5996288927848	2.05965685781732	0.25445035161774	8.09453335286224	5.74842912236265e-16	5.23195818577228e-15	UP
HHIP	180.338306999701	-3.37821537695114	0.41750791561322	-8.09138042805572	5.89922871682387e-16	5.35417632021578e-15	DOWN
KCNC1	7.10912812621393	3.24475672128262	0.401108100490429	8.08948190603807	5.99190543409788e-16	5.43575376367555e-15	UP
H2AW	104.996397707072	2.7483166248269	0.34000495688761	8.08316634552879	6.31064511387223e-16	5.71424801977723e-15	UP
HS3ST3B1	1679.43019973476	-1.53899717259915	0.190458609523949	-8.0804809845345	6.45118168547002e-16	5.83335582437898e-15	DOWN
ZNF695	7.29807228100978	4.10019034587577	0.507806238648957	8.07432054553824	6.78534111175185e-16	6.11844620415269e-15	UP
MAN1C1	1069.44187638089	-1.67576426671866	0.207758282402831	-8.06593242559374	7.26790040161938e-16	6.53539818823379e-15	DOWN
SLC22A8	10.3947151182361	5.0075041437021	0.621194603481566	8.06108764570217	7.56185858171893e-16	6.79344800990453e-15	UP
TAL2	6.73835195391372	2.60879007733115	0.32403257078474	8.05101188134637	8.21122977134781e-16	7.36662449505142e-15	UP
MT3	26.1420262764666	4.19089296154065	0.520739158036396	8.04796969243427	8.41787863967145e-16	7.54505712173316e-15	UP
ACSL4	12297.3524164196	2.18333111871603	0.27145167498712	8.04316686872398	8.75459837133883e-16	7.83963804431585e-15	UP
C20orf144	4.67800553430134	2.36184531584714	0.293771045529256	8.03974847688632	9.00230636285436e-16	8.04663872966531e-15	UP
CCDC183	32.4747376238715	1.54475160068425	0.192278199645528	8.03394042347	9.43910426897348e-16	8.41772480658112e-15	UP
NKX3-1	108.535330137528	-1.56105644936305	0.19435161042342	-8.03212510543175	9.57986082441593e-16	8.53933515283638e-15	DOWN
DNAH17	49.2524527378086	1.51532542105624	0.188662769178527	8.0319261063232	9.5954160656609e-16	8.54928275204326e-15	UP
CCL26	15.236068404594	3.04447355228138	0.379421552179002	8.02398686842404	1.02367250465634e-15	9.07908354562969e-15	UP
KIF5A	10.6628198630065	2.91151626320263	0.362936849115403	8.02210155926288	1.03951137420938e-15	9.20696549561583e-15	UP
OR2I1P	7104.40860362476	2.04695950014246	0.255208138100123	8.02074540169798	1.05105378274045e-15	9.29649662314768e-15	UP
SSTR5	33.5804874455378	5.59935025303628	0.698448804385099	8.01683705073536	1.08502910694498e-15	9.58828538395265e-15	UP
MYMX	12.0245304656185	2.6199808062591	0.326910672214544	8.01436303229545	1.10709256785176e-15	9.76994121811108e-15	UP
ZMYND10	27.3178349882232	1.53333336793746	0.191416011584787	8.01047600586058	1.14265308686664e-15	1.00746158384207e-14	UP
GOLGA8A	287.819388311605	1.74728951099917	0.218231553875833	8.00658511552057	1.17937530636833e-15	1.03842687681594e-14	UP
TUBA3C	60.2164898216902	6.23765380132512	0.779113979233262	8.00608635910202	1.18416584227489e-15	1.04217310553152e-14	UP
NGFR	620.084406338847	-2.00109333449928	0.249994722860457	-8.00454230234396	1.19911830105922e-15	1.05485531232935e-14	DOWN
LRRC10B	21.1483329431786	1.70354594735962	0.212831415365906	8.00420344163399	1.20242459089776e-15	1.05728563711399e-14	UP
DLX6	15.853752477198	5.68023978080604	0.709796618195878	8.0026300988074	1.21789383949307e-15	1.06992028808221e-14	UP
IL1B	68.9302422640129	-1.80927470727338	0.226193073392503	-7.99880686060542	1.25630596136732e-15	1.10167497513951e-14	DOWN
GAL3ST1	737.304225508891	2.50371573058321	0.313340466694242	7.99040020906825	1.34501401633719e-15	1.17734125192431e-14	UP
DMGDH	4983.3710892115	-1.61109306635005	0.201867942931515	-7.98092576242593	1.45239804830651e-15	1.2667776699355e-14	DOWN
AP1M2	791.436434102894	3.13978337509047	0.39359136440202	7.97726692977808	1.49609047978445e-15	1.30430120268075e-14	UP
LGI3	38.6835979562983	3.30920227634802	0.414844570470056	7.97696899491392	1.49970478408224e-15	1.30686640010751e-14	UP
GPR83	6.91171827089615	-1.85232481212756	0.232418227008083	-7.96979150892129	1.58942285573797e-15	1.38257041789372e-14	DOWN
B4GALNT4	122.750368728006	3.51747659790227	0.44156746339894	7.96588718477285	1.64042550088093e-15	1.42502349227933e-14	UP
HPX	136212.316413527	-1.72309534031193	0.216320372596435	-7.96547879254313	1.64585260412666e-15	1.42909969420819e-14	DOWN
PPT2-EGFL8	5.11089112905114	1.81150509752326	0.227629932883189	7.95811462305732	1.74680498071837e-15	1.51405333667434e-14	UP
CA12	1059.16172216973	2.85520722940685	0.358952441106298	7.95427723128738	1.80180257044927e-15	1.5610271712801e-14	UP
CHRM2	14.1587825534494	-3.7664966063457	0.473602727165709	-7.95286089015242	1.82252956064409e-15	1.57757899219081e-14	DOWN
KLK2	16.4029729749187	5.90255913097814	0.742581510271961	7.94870199342346	1.88475830004727e-15	1.63071836903556e-14	UP
HOGA1	936.339113075008	-1.73835692135292	0.218754067478658	-7.94662673654066	1.91658790128333e-15	1.65384359715887e-14	DOWN
SOX11	9.53956784826144	3.7036453461661	0.466411764292785	7.94072025988001	2.01010557824955e-15	1.72917087558397e-14	UP
HBB	1128.5785674163	-2.06010627349071	0.259543989416497	-7.93740698107559	2.06451765367934e-15	1.77440867715701e-14	DOWN
PAX6	11.9590950717309	4.33612395243791	0.5470284145941	7.92668869980979	2.25066540986217e-15	1.92928348267163e-14	UP
H2BC6	15.7866460406909	1.63738821859153	0.206597927049892	7.92548232197952	2.27262481152307e-15	1.94639157129563e-14	UP
PADI3	12.6920149356627	4.94305704186879	0.62473066092081	7.91230101398108	2.5267453911861e-15	2.15360200957799e-14	UP
FER1L5	9.43358541728444	2.37362719248358	0.300132775884852	7.90859040798076	2.60319561803318e-15	2.21584922410264e-14	UP
CR1	75.7622986574052	-1.95481990271715	0.247260570672617	-7.90591034146487	2.65982572815267e-15	2.26009656673523e-14	DOWN
TRIM31	411.255830677165	2.34589586476757	0.29678466503705	7.90437020886748	2.69291596400675e-15	2.28521882634953e-14	UP
MT1F	3064.72672576214	-2.90016312913096	0.367358367196836	-7.89464291030293	2.91147614047758e-15	2.46638549356659e-14	DOWN
CHRNB4	9.93441016205849	2.44938125853415	0.310962591482334	7.87677143690545	3.35948638296075e-15	2.8311096251554e-14	UP
KMO	924.53888908731	-1.85492351702286	0.235554498463909	-7.87471064708648	3.41532337991065e-15	2.87070180377105e-14	DOWN
PTGES	226.57851127257	2.72479268773294	0.346072759144262	7.87346769063987	3.44944194348283e-15	2.89812724841214e-14	UP
CAVIN3	94.9269435968323	1.52515277836948	0.193810422443683	7.86930217239816	3.5662485275688e-15	2.98851933913025e-14	UP
H2AC16	2.52222694594502	3.02587369434588	0.384730765354466	7.86491221090167	3.69356381788027e-15	3.09121412468895e-14	UP
KCNH6	16.511047888546	3.66842550200715	0.466632130370195	7.86149359045821	3.79579858690164e-15	3.17268081285934e-14	UP
GNAO1	584.199831294288	-2.25695544457943	0.287275600856994	-7.85641188408112	3.9529372255924e-15	3.30118630475621e-14	DOWN
FGF13	277.206826264639	1.92921536920076	0.245561297096713	7.85634948181982	3.95490612078385e-15	3.30141304932386e-14	UP
GDF2	266.623858016476	-4.69688267651623	0.59795057893426	-7.85496802242016	3.99874158308511e-15	3.33514252963145e-14	DOWN
LRG1	31198.9462129427	-1.63621210329541	0.208327760482781	-7.85402818857954	4.02883675768771e-15	3.35880304059263e-14	DOWN
PFN4	29.4752741827218	1.51427751198916	0.192836596779951	7.8526459047456	4.07350557111337e-15	3.39458797592781e-14	UP
EXTL1	11.4897412073255	2.44872977841439	0.311945900713993	7.84985400612622	4.16521852923667e-15	3.46359557048539e-14	UP
H1-5	3.48843583708714	3.07531000029306	0.392056895667241	7.84404007244712	4.36277783680573e-15	3.62168283934577e-14	UP
UNC5A	23.4138322807224	2.18383172605794	0.278463508229589	7.84243414852549	4.41895479086255e-15	3.66518851523567e-14	UP
TFDP3	30.1588045052238	7.74892810181311	0.988363112979824	7.84016319513463	4.49961257751418e-15	3.72890773892846e-14	UP
SPATC1	15.0564440476616	1.54346932935945	0.197140717286636	7.82927723203573	4.90682579786235e-15	4.0577279663445e-14	UP
KLK4	24.6726023073274	5.5562583741701	0.710342059567684	7.82194760866568	5.20122572525767e-15	4.29205941265429e-14	UP
ADAMTS18	12.1853113224487	3.10770567420353	0.397338273887601	7.82130964580232	5.22765767950442e-15	4.31204163979478e-14	UP
KAZN	121.026536479047	-1.69702432664904	0.217037117645349	-7.81905116074238	5.3222977834784e-15	4.38824467522912e-14	DOWN
PRDM9	4.7598052091891	3.76473249208686	0.481805807668358	7.81379641375814	5.54906990146576e-15	4.56747395613665e-14	UP
ADGRL1	461.714609296784	1.87122514249191	0.23956249428324	7.81101043421059	5.67313176763502e-15	4.66170797170367e-14	UP
FAM3B	850.991346296684	2.99192472923059	0.383035365656696	7.81109264963322	5.66943185357394e-15	4.66170797170367e-14	UP
RETREG1	1013.13382388332	-2.27439596499246	0.291178209987626	-7.8110101888775	5.6731428118368e-15	4.66170797170367e-14	DOWN
NIPAL1	394.316802614537	-1.69046670400285	0.216545363074537	-7.80652460067208	5.87864996606557e-15	4.82242690172819e-14	DOWN
SFRP1	98.5486498774903	-2.41433813800303	0.309421981746706	-7.80273632911904	6.05790371264795e-15	4.96528559675528e-14	DOWN
DUSP5	1065.31720429409	-1.54961273551433	0.198818210672198	-7.79411870912199	6.48595506940437e-15	5.30049689495441e-14	DOWN
GRIN2A	48.331548444293	3.20237403051028	0.411227067562139	7.78736197861387	6.84227184760563e-15	5.56131163543374e-14	UP
CNIH2	24.1303713708091	1.65870359889422	0.213063682931221	7.78501326962263	6.97058909590479e-15	5.66323967900369e-14	UP
DCN	4668.16164192015	-2.30814998786556	0.296823077232159	-7.77618104828235	7.47467113314977e-15	6.05507511619172e-14	DOWN
H2BC11	69.1829056754502	1.83527249418025	0.236074868568845	7.7741121081893	7.59784290906026e-15	6.14973136001757e-14	UP
PHYHIPL	403.465860972931	2.02472282790782	0.260499626681189	7.77245961425413	7.69765515554587e-15	6.22792815205354e-14	UP
TRAPPC3L	1.99429113705932	-1.86401588299996	0.239986736301827	-7.76716210122389	8.02640974770231e-15	6.48851494566958e-14	DOWN
AFM	9285.78845120338	-1.90338700331918	0.245079764142542	-7.76639805403166	8.07495150371779e-15	6.52504390308729e-14	DOWN
ARTN	19.1689679076499	1.77810976270186	0.228953822311219	7.76623750917271	8.08518797831907e-15	6.53060241604261e-14	UP
CDX2	8.96194507828568	3.39494337655814	0.437364149603634	7.76228088112583	8.34154098999781e-15	6.73207353757084e-14	UP
HOXB13	23.8421092097657	5.42483479246758	0.698944381803845	7.76146848547104	8.39515817186872e-15	6.76411874245429e-14	UP
OTOG	12.4327581748626	4.98165603632961	0.641872236563826	7.76113337289398	8.41737389994861e-15	6.77921003536234e-14	UP
CNTNAP1	143.633814170041	1.5827012394849	0.203975830051684	7.75925872729073	8.54272166263256e-15	6.87162681299435e-14	UP
IL33	510.376839552094	-1.65511968106002	0.213454515622851	-7.75396892509138	8.90641311584975e-15	7.15529678245674e-14	DOWN
GRIK4	35.0202732576403	2.6273237767675	0.339034979479408	7.74941801227057	9.23146605181338e-15	7.40726133282881e-14	UP
SERPINA11	9558.06575072328	-1.96514704716733	0.253638087785114	-7.74783891618137	9.34696047285073e-15	7.49375025543886e-14	DOWN
TMEM74B	56.6660158988559	1.82298126794519	0.235588496899749	7.73798929886179	1.01001346403012e-14	8.07097858479285e-14	UP
MFAP3L	1107.09475700396	-1.87650172031873	0.242522141453042	-7.73744495688474	1.01434572645387e-14	8.10226873902574e-14	DOWN
ILDR2	303.151981568457	2.27661430085759	0.294324711555282	7.73504300344818	1.03368157815821e-14	8.24655729908823e-14	UP
GXYLT2	58.3278101985207	2.49589140452591	0.322804357776455	7.73190121012659	1.05952154719538e-14	8.44923907050025e-14	UP
RANBP3L	170.560601206012	-2.28221782177948	0.295442033465144	-7.72475668073392	1.12067202335251e-14	8.9113126959143e-14	DOWN
TTC9	962.445265908848	1.80592074797732	0.233980475232133	7.71825403887082	1.17933971945514e-14	9.35487664902223e-14	UP
ZNF738	57.7608007484387	1.59507624863527	0.206703921467834	7.71671982470581	1.19361631793293e-14	9.46426309979429e-14	UP
APOBEC3A	14.7402769052943	-1.83421632646787	0.237832967318869	-7.7122038510695	1.23663393600732e-14	9.79337542969964e-14	DOWN
PTGDR2	123.878724737933	1.91584265226932	0.248429735283263	7.71180893496849	1.24046750831976e-14	9.81973668572212e-14	UP
FCAR	5.85696640074185	-2.04206637708667	0.264923843417852	-7.70812604385258	1.27678617010075e-14	1.00990203369092e-13	DOWN
TBX20	2.30618456103378	-2.78064873965474	0.36074992799858	-7.70796755270783	1.27837238519073e-14	1.01074564601462e-13	DOWN
LGALS14	12.5245662617158	9.056861592167	1.17537289092127	7.70552193446298	1.30309590926435e-14	1.02862075629836e-13	UP
CHRND	8.7921974055753	4.41650388443284	0.573433806550646	7.70185474588474	1.34105279522493e-14	1.05772412275446e-13	UP
TNNT1	44.4539870945387	3.09021847735302	0.401349899912396	7.69956209787901	1.36533308988877e-14	1.07556616437167e-13	UP
SLC5A11	118.969353547958	2.40461545471329	0.312421005573585	7.69671504737197	1.39608753170495e-14	1.09845883865943e-13	UP
DBNDD1	1519.8486411326	1.59576138830184	0.207534559233932	7.68913569957814	1.48132285661603e-14	1.16176328875733e-13	UP
CP	35124.5236466406	-1.57373710819057	0.205073917154827	-7.67399935605863	1.66714917932328e-14	1.30382193557852e-13	DOWN
OR51E2	5.35013340400657	3.13679370577198	0.408790114807306	7.67335997655077	1.67548418362948e-14	1.30981380110906e-13	UP
LY6E	8634.81859567244	-1.97837558548873	0.257837288826851	-7.67296148082481	1.68069973099085e-14	1.31336318874134e-13	DOWN
DRC1	7.78536764029251	2.34353454595747	0.305569354495694	7.66940307160448	1.7279862530116e-14	1.34868910999501e-13	UP
CALML6	21.2250659727508	1.83234526995828	0.23897469364981	7.66752848166996	1.75342096013035e-14	1.36799188425734e-13	UP
THBS1	5409.50176678145	-1.67087462729655	0.218020869754614	-7.66382883059382	1.80470382988515e-14	1.40630967513085e-13	DOWN
PCK1	48270.4582939868	-2.22602163392194	0.290545412502377	-7.66152738310307	1.83734691585145e-14	1.43002791169711e-13	DOWN
AMHR2	10.0479780136508	-2.96052695121405	0.386654952795717	-7.65676717654304	1.90671847173248e-14	1.48164899221721e-13	DOWN
SERPINA12	120.143118030669	2.48720441698228	0.324857789998909	7.65628682319925	1.91386026812566e-14	1.48601126606962e-13	UP
HP	509854.691785156	-1.99596067115565	0.26070407769789	-7.65603932543246	1.917550280701e-14	1.48828224100696e-13	DOWN
MSC	564.406957499097	2.48781518422025	0.32549039732523	7.64328288841783	2.11752048596512e-14	1.63565422764185e-13	UP
SOSTDC1	25.3919730666209	2.84934662214684	0.373267295429783	7.63352872601946	2.28413781521624e-14	1.75668171237469e-13	UP
DPF1	6.62492137457382	2.19113141383504	0.287193542991975	7.62945918284895	2.35740554100345e-14	1.81231374594929e-13	UP
ZIC4	78.3457173881346	3.24386403345957	0.425240611456749	7.62830253288142	2.37864837115735e-14	1.82792219751128e-13	UP
PPFIA4	31.3073465092457	2.42755413053826	0.318291803948035	7.62681947956972	2.40616153976831e-14	1.84687616213471e-13	UP
CHST6	9.16932339409944	2.56723933939209	0.336980137499832	7.61836990880026	2.56899216043015e-14	1.96565293156437e-13	UP
UCN2	3.48828678757526	3.59893295208695	0.472535900112946	7.61621064394627	2.61231254363999e-14	1.99801332968139e-13	UP
KREMEN2	15.3621044886078	2.27794304251923	0.29909968715762	7.6159994153347	2.61658871419575e-14	2.00049726773221e-13	UP
RNF165	78.3761348448496	-1.76343126818042	0.231601497988345	-7.61407539889554	2.6558573559245e-14	2.028128212514e-13	DOWN
CPT1B	10.1550143321852	1.61096517947598	0.21161706126101	7.6126431861229	2.68546420141426e-14	2.04993244574205e-13	UP
COLEC12	146.298347546506	2.12222654175853	0.278816254290942	7.61155961712335	2.70807932986564e-14	2.06638458085079e-13	UP
BPIFB2	300.211550111457	3.56300110270598	0.468412758475406	7.60654153465604	2.81527782334966e-14	2.14733935937846e-13	UP
NAV3	261.688928481347	2.27336791417205	0.299137734380075	7.59973635182907	2.96734664163175e-14	2.25801612596782e-13	UP
GDPD3	43.0259345489003	1.53290524257811	0.201834436397079	7.5948647314195	3.08114122134835e-14	2.3391177500088e-13	UP
UGT1A10	27.5558545381255	4.7478695185832	0.625212318311989	7.59401147341751	3.10150918607103e-14	2.35274390285029e-13	UP
GABRG2	13.5969812440797	5.28469726946178	0.69633452788713	7.58930809520103	3.21618212068001e-14	2.43593233049946e-13	UP
ENTPD2	201.650803317172	1.68931301031221	0.222595697383515	7.58915392421829	3.22001069820593e-14	2.43788275905431e-13	UP
SLCO6A1	11.4806679537173	5.5053481048976	0.726299568476485	7.57999638695344	3.45564583824066e-14	2.61221576190365e-13	UP
KRTAP5-1	9.68996742060209	2.39961515774158	0.316619879532189	7.57885184369046	3.4862633991667e-14	2.63433656230739e-13	UP
SLC22A4	76.7179155195629	1.78522083952874	0.235642871207114	7.57595946095756	3.5648312067259e-14	2.68848262779445e-13	UP
SLC25A47	8585.99461917729	-2.63559406863157	0.347910692378926	-7.57549028059483	3.57773896815883e-14	2.69717143142206e-13	DOWN
FEZF1	6.41483751258886	4.3721636189657	0.577232325165829	7.57435685485849	3.60911091592462e-14	2.7187144583553e-13	UP
RGS9BP	3.50365323435351	2.78557256982959	0.367800925996616	7.57358770177545	3.63055412582919e-14	2.73380866230653e-13	UP
FKBP2	5.98745062137822	1.73687582776245	0.22942629820568	7.5705175969206	3.71740070702909e-14	2.79595683494647e-13	UP
CAPN8	51.616686459135	2.02841696002271	0.268201040144987	7.56304658224353	3.93736517117374e-14	2.95226494137738e-13	UP
NTS	931.696562638333	4.17549459494169	0.55211510167282	7.56272484177775	3.94712007368091e-14	2.95843874501325e-13	UP
EDARADD	53.0958693636856	2.32464051317642	0.307576044898265	7.55793746533584	4.09510827469033e-14	3.06345599779719e-13	UP
ANKRD33	20.6450638511659	4.29962295005162	0.56897590245969	7.55677513136198	4.13185378420243e-14	3.08975609775999e-13	UP
POU3F2	7.45950789832393	3.34502126388513	0.442683792242122	7.55623160934611	4.1491475137354e-14	3.10030423135434e-13	UP
TMC2	2.70943961170553	2.83741313739916	0.375536430938046	7.55562684108072	4.16847363567399e-14	3.11354885613898e-13	UP
C4orf48	82.4156375652718	1.96626358864679	0.260319160023538	7.55328032123719	4.24430118474776e-14	3.16775357035088e-13	UP
PLAG1	109.230326984921	1.84641994403566	0.244460454151114	7.5530414538717	4.252095803162e-14	3.17235379253936e-13	UP
ADRA1B	303.257517941792	-1.62037097648259	0.214579156590539	-7.55139036907762	4.30635954414093e-14	3.20791624410345e-13	DOWN
PPEF1	7.5570147739596	2.32817661453209	0.308496795260131	7.54684214002586	4.45938557344326e-14	3.31682789305818e-13	UP
COL8A1	295.584476025867	1.67690665187528	0.222514093569936	7.53618175357613	4.83931972659282e-14	3.59117774445748e-13	UP
H4C12	10.6015153067642	1.87416030700134	0.248717310738736	7.53530303714987	4.87202060619293e-14	3.61406562892649e-13	UP
DRGX	7.9689406894297	4.39516829385265	0.583302693651225	7.53496999360792	4.88447130827436e-14	3.62122002329905e-13	UP
ATP6V1FNB	10.104835770127	1.73167498649303	0.230025376605766	7.52819107198292	5.14480702624392e-14	3.80770535237612e-13	UP
KIF21B	466.78284348098	1.50812622351749	0.200336651420855	7.52795962606617	5.15393215299166e-14	3.81300800211821e-13	UP
KCNJ6	20.0639723848045	3.49586427503805	0.46467038481466	7.52332059301009	5.34022618797374e-14	3.94333330888722e-13	UP
KCTD17	552.225621080198	1.69338709011474	0.225164552186543	7.5206646591148	5.44984687362366e-14	4.01970123974138e-13	UP
PRAMEF4	28.5333418823092	4.68446312697985	0.623404511044137	7.51432343525053	5.72059971235189e-14	4.21301266206907e-13	UP
S100A1	20.1206027646898	1.67633520340051	0.223140798590002	7.51245497906729	5.80287015039919e-14	4.26875281487383e-13	UP
SLC12A5	29.6948746144293	1.91865174576966	0.255491207574373	7.50965860620132	5.92817556902685e-14	4.35928222372674e-13	UP
AMH	24.3349416267437	2.45491015892732	0.327035001843682	7.50656701908847	6.06980692324763e-14	4.46005835501196e-13	UP
PTH2R	231.035823802218	3.58740242179507	0.477988583932494	7.50520523373361	6.13324330576864e-14	4.5049691199849e-13	UP
PPBP	9.09851801671116	-2.59476866380913	0.345761984928355	-7.50449377581747	6.16664407932594e-14	4.52096597598528e-13	DOWN
RGS20	7.95547493479898	2.60934129741183	0.347755859435948	7.50337119162886	6.21970999496499e-14	4.55471985700561e-13	UP
MAG	6.92551729116111	-2.91494630334668	0.388725590761555	-7.4987249942459	6.44415653054258e-14	4.70667835219876e-13	DOWN
FIGNL2	36.1260615880303	1.70438413192157	0.227470095716311	7.49278328896114	6.74281844956463e-14	4.91190332749184e-13	UP
CD1D	341.393179428405	-1.58396641657407	0.211430599525854	-7.49166118871257	6.80072948463625e-14	4.95038130524607e-13	DOWN
SHC3	47.9897464340168	1.73729765543244	0.231928722707166	7.49065331432	6.85316202248934e-14	4.98668168116041e-13	UP
AGXT2	2368.41098728405	-1.78736748423037	0.23871674956873	-7.48739871609116	7.02520387383296e-14	5.10804543349724e-13	DOWN
INAVA	293.628681537575	2.41107988466074	0.322052629955026	7.48660206562337	7.06795838535736e-14	5.13721190565025e-13	UP
H2BC9	8.79821689195803	2.79529560068628	0.373541780949129	7.48322073526485	7.25229178176621e-14	5.26528835966229e-13	UP
ADH6	12499.9525601599	-1.52817682111534	0.204642539267808	-7.46754231345553	8.17064572692997e-14	5.91216738797574e-13	DOWN
VARS2	8.2598621950959	1.51427258621925	0.202971645890363	7.46051291832751	8.61863044699512e-14	6.22243363749276e-13	UP
TNFSF15	100.850361315252	1.89855886582686	0.254649071067314	7.4555892070189	8.94670959181468e-14	6.44255836952224e-13	UP
TFPI2	127.341149519622	-1.97762069004535	0.265332326974366	-7.45337257844353	9.09838697904173e-14	6.53725994615299e-13	DOWN
UPK1A	16.3792277867551	2.65321755376653	0.356048566168312	7.45184170328129	9.20461291005554e-14	6.60870140644445e-13	UP
IZUMO1	10.1861153608655	1.78556240807908	0.239675020574478	7.44993117680457	9.33889365443266e-14	6.6976947484777e-13	UP
CYP27B1	48.475940440416	1.68323357602866	0.226148672778453	7.44303981689798	9.83944140700091e-14	7.04888159728058e-13	UP
ADH4	43084.3485367445	-2.36800716950874	0.318178762068433	-7.44237973054729	9.88874771039174e-14	7.07638495096098e-13	DOWN
ADH1A	20330.417439928	-1.77943174347533	0.239127609658517	-7.44134793140962	9.96630661725729e-14	7.12402292192776e-13	DOWN
TDGF1	310.780289584725	2.45044239182265	0.329426092052242	7.43851944621936	1.01819988882167e-13	7.26751847250695e-13	UP
MACIR	154.329315047407	1.7085159449244	0.22972677498409	7.43716506290014	1.02868982713693e-13	7.33969814299826e-13	UP
SELENOM	1808.09425966165	1.81558390941682	0.244181454858277	7.43538820534338	1.04261312157379e-13	7.43631287664477e-13	UP
MNX1	29.11386020294	4.81983202212401	0.648261998865711	7.43500626375979	1.04563007831968e-13	7.45509714931001e-13	UP
PLEKHG4B	42.0894775394503	2.87292868612413	0.386705381629318	7.42924412900468	1.09220002644243e-13	7.76719945678435e-13	UP
SMIM35	3.58541763244035	-1.84579028100678	0.24846227191175	-7.42885536224341	1.0954144544734e-13	7.78721167379666e-13	DOWN
PLA2G1B	60.4368582907941	2.00078690996769	0.269473365646523	7.42480395109693	1.12947084761049e-13	8.02638216515311e-13	UP
PSCA	8.51151321311548	2.81998242118561	0.379941973615295	7.42213973979339	1.15243126628672e-13	8.18356631225877e-13	UP
SOX2	20.6728502322934	3.91788742941934	0.528141117080247	7.41825868638825	1.18670150207074e-13	8.4085042678601e-13	UP
CTXN1	33.128345230802	2.11523411923523	0.285147343008515	7.41803902823694	1.18867077800962e-13	8.41632567611473e-13	UP
KISS1	103.536995867877	1.78054744228995	0.240106011364349	7.41567206990106	1.21009581250522e-13	8.56490667875786e-13	UP
KCNJ11	133.511171883682	1.74601832598904	0.235454430340839	7.41552547327966	1.21143517238447e-13	8.57126740737648e-13	UP
H3C12	1.76151327977461	2.81383365230956	0.379526493284626	7.41406384560173	1.22486905948797e-13	8.6625546853191e-13	UP
FGB	394649.025846974	-1.57872462697817	0.212944489704921	-7.41378482798885	1.22745011292603e-13	8.67511071817271e-13	DOWN
HGF	567.540277540109	-2.04328740760207	0.275645218289417	-7.41274388970787	1.23712656743917e-13	8.74032391452664e-13	DOWN
ACSM5	4188.9875384589	-1.83703161210707	0.248117846203878	-7.40386731632994	1.3227459250999e-13	9.31814858500291e-13	DOWN
TRIM46	24.6297800286431	1.72774331200861	0.233573693699579	7.39699443307524	1.39301387684649e-13	9.79541572836738e-13	UP
ADGRB2	31.8399825837014	2.04909468340881	0.2773602910245	7.38784443814924	1.49228182730365e-13	1.04669605268864e-12	UP
SHISA2	18.9851960671583	2.40991902258437	0.326467098565703	7.38181284782472	1.56148589719957e-13	1.09247844246517e-12	UP
CNNM1	269.60180362047	2.6239021071365	0.35546313963445	7.38164331141299	1.56347597282922e-13	1.09347744234191e-12	UP
BCAS1	137.450383511361	2.48769902095826	0.337075030677946	7.38025304323149	1.57988969708727e-13	1.10455983495138e-12	UP
TSPAN5	367.03597986134	2.04068541575713	0.27659165227182	7.37797181872883	1.60718975089275e-13	1.1224359301567e-12	UP
CKB	2622.02038460291	2.07913143618737	0.281917703631544	7.37495875358263	1.643959404815e-13	1.14770317385685e-12	UP
C19orf67	4.53996894840989	2.64124990805617	0.358197085588658	7.37373366317474	1.65914491715172e-13	1.15788907924654e-12	UP
PGGHG	2668.07709026791	1.66802291901586	0.22635349438691	7.36910611225061	1.71775897932106e-13	1.19750581174891e-12	UP
TTC36	290.596787153057	-2.54840067398921	0.345877648074724	-7.36792530010108	1.73303842583999e-13	1.20729216986346e-12	DOWN
BEX2	328.777889223916	2.60231395941472	0.353199747635756	7.36782508151282	1.7343413627382e-13	1.20776725761754e-12	UP
TCF21	27.0663944823331	-1.5807971503677	0.214567397895504	-7.36736878888545	1.74028577742233e-13	1.2110396554871e-12	DOWN
FBXL16	134.895136481724	2.39448172424408	0.325324965114611	7.3602765880587	1.83529555575415e-13	1.27396497356953e-12	UP
FERMT1	208.940720264383	2.21438803218948	0.301088414656584	7.35461055422931	1.91484568254171e-13	1.32776287078204e-12	UP
ORM2	42795.6607594616	-1.54405979156826	0.210017182785874	-7.35206410773795	1.95169153639492e-13	1.35234771581337e-12	DOWN
RDH8	6.48996778956077	4.26942297930911	0.580740281914476	7.35169078548241	1.95715154787801e-13	1.35564806289983e-12	UP
CELF3	4.34652679260017	2.14623339530073	0.291955627141226	7.35123147416693	1.9638897820566e-13	1.35983112356714e-12	UP
HS6ST2	86.8826064770598	3.48878123927901	0.474689359183725	7.34960911126872	1.98787325816591e-13	1.37532075357391e-12	UP
MT1E	10063.0267843306	-2.5541306164195	0.34763403078793	-7.34718235332264	2.02428619539781e-13	1.39816642402299e-12	DOWN
DTX1	1046.7493314794	-1.82554181389663	0.248499838384319	-7.34624950167303	2.03845709053461e-13	1.4069549471575e-12	DOWN
LOX	354.206561143712	1.61960603546632	0.220586624146448	7.34226765441162	2.10004888442344e-13	1.44792452329089e-12	UP
PRR19	65.2257230807667	1.98776595944358	0.270751965759062	7.34164922448785	2.10977745953022e-13	1.45411664025028e-12	UP
ARID3C	189.983175029539	-1.58148780289902	0.215449561026632	-7.34040856413502	2.12942808985371e-13	1.46622802881225e-12	DOWN
UBD	4.14121186929591	2.72305151275998	0.370967877710781	7.34039704344149	2.12961140431599e-13	1.46622802881225e-12	UP
AZGP1	46980.4161926765	-1.56090544468142	0.212699932198439	-7.33853287374428	2.15947873678466e-13	1.48626544339921e-12	DOWN
AQP10	20.9229961345913	3.98658781501112	0.543596784183022	7.33372222023464	2.23846824481308e-13	1.53899637191991e-12	UP
NAALADL1	221.725533806822	1.92289049501179	0.262221430009011	7.3330791268498	2.24924043374699e-13	1.54585605782258e-12	UP
H2BC17	8.8620811765197	1.96994971640555	0.268668170953293	7.33227798966933	2.26273120395034e-13	1.55402972870177e-12	UP
PRKAA2	585.276507606517	1.84948202502354	0.252280360676176	7.33105827210036	2.2834234422117e-13	1.56713429608389e-12	UP
B3GALT1	16.0427494737731	3.88576363169509	0.530078996334585	7.33053687953031	2.29232536126358e-13	1.57268882809794e-12	UP
MDGA1	245.746976459998	1.99956461200178	0.272868114898862	7.32795259989581	2.33695338945871e-13	1.60161181906173e-12	UP
SLC38A4	14868.3051934793	-1.50718801105438	0.205820018279577	-7.3228446078898	2.4276886577089e-13	1.66203957734734e-12	DOWN
HOXD1	3.88473851269993	3.95042308979498	0.539644238661571	7.32042113447341	2.47193955225116e-13	1.6905493773307e-12	UP
DHDH	23.0365259352284	1.99588358324041	0.272716325903121	7.31853355911454	2.50695332435421e-13	1.71389251875885e-12	UP
ESYT3	46.3804968223498	1.99349778884774	0.272412965376959	7.3179255109579	2.5183357744853e-13	1.72046472826621e-12	UP
CST2	15.8764117078917	2.97546191461993	0.406949087794063	7.31163185731396	2.6391736384916e-13	1.79922633258541e-12	UP
RHOF	16.0088169714057	1.62541875145158	0.222589116557683	7.30232805892986	2.82830626585815e-13	1.9234460444385e-12	UP
ZNF541	70.7960348507213	2.09569818042944	0.287336735168692	7.29352680644568	3.01944607693278e-13	2.04770663167164e-12	UP
B3GNT4	11.591308499035	1.99917791205199	0.274119332079125	7.29309347461463	3.0291776676691e-13	2.05287476084195e-12	UP
POLN	35.3453272246587	1.69337559837954	0.232256015254084	7.29098704516659	3.07692356939139e-13	2.08378006353282e-12	UP
MYEF2	106.549855958627	2.26674213595635	0.310919505896992	7.29044686153374	3.08928637610999e-13	2.09069659065203e-12	UP
ATP6V0D2	23.1260854592321	2.48057834058649	0.340381711135489	7.28763696589768	3.15438564629543e-13	2.13178599098145e-12	UP
PRDM12	7.98346924063913	1.84211894162722	0.253142776739846	7.27699587304581	3.41335696213411e-13	2.30040862486169e-12	UP
RDH16	10605.266184176	-2.00980554574765	0.276462907554977	-7.2697113819798	3.60256377954035e-13	2.42624188061149e-12	DOWN
GCM1	4.75009960830643	3.30130195935909	0.454600711801419	7.26198150081468	3.81460379964945e-13	2.56304168190317e-12	UP
PLEKHN1	46.3001348956684	1.81329317137299	0.249805188989836	7.25882908479844	3.90455460462537e-13	2.62055165838383e-12	UP
CNR1	44.830651168219	2.62662211308299	0.362145965298484	7.25293766815297	4.07827798173128e-13	2.73055100670132e-12	UP
CSF3	2.42718067951323	-2.87630688420218	0.397039721275707	-7.24438067546609	4.34419678647683e-13	2.90060513206229e-12	DOWN
APOBEC3B	99.7334419090346	1.89441732223797	0.261574533625694	7.24236146378392	4.40938759936199e-13	2.94110386857307e-12	UP
SRPX	225.101440896237	-2.00007240831485	0.276194130019588	-7.24154567721264	4.43599709181307e-13	2.95682465509816e-12	DOWN
RPL10L	6.56038386482412	4.28883089887813	0.592282733962807	7.24118846109644	4.44769841937005e-13	2.96360857337264e-12	UP
DUOX2	488.453057573848	3.15682228329778	0.436081917916483	7.23905796961377	4.5181189740416e-13	3.00847018298901e-12	UP
CAPN12	448.252506913173	1.55188603954125	0.214406583654092	7.23805217681635	4.55174341904748e-13	3.02878581937987e-12	UP
FGF12	190.872161231399	2.00126550876066	0.276667762307757	7.23346114512074	4.70837203493054e-13	3.12659051141683e-12	UP
BMP7	25.8865800735737	3.92904432627326	0.543347287035292	7.23118421684153	4.78800336004697e-13	3.17838448303459e-12	UP
LAMB4	8.85672718914938	1.73303254957333	0.239821075171234	7.22635635060818	4.96124880095165e-13	3.29114219571997e-12	UP
C15orf48	82.8206923845335	2.24179940327385	0.310281788939921	7.22504343852395	5.00941688698798e-13	3.32196244295657e-12	UP
MUC15	38.729858350858	4.89504491488856	0.677723292268863	7.22277804338268	5.0936115726594e-13	3.37319527028346e-12	UP
PLK5	7.82696154092174	2.3333211634173	0.323227659107963	7.21881651420781	5.24419567263294e-13	3.46819468999356e-12	UP
ERC2	9.5385595482523	3.13170564919084	0.434015994805697	7.21564570585207	5.36786488605341e-13	3.5451603407042e-12	UP
NNMT	32625.433688932	-2.20681516683783	0.305892459565806	-7.21434967691019	5.41923350787295e-13	3.57544408847113e-12	DOWN
FZD10	12.4398610056292	2.61716974160468	0.362776974039635	7.21426641956261	5.42254989398222e-13	3.5764189704291e-12	UP
CD24	5567.00380313001	2.05367565975965	0.284750493315793	7.21219350964245	5.50576543407275e-13	3.63007246415983e-12	UP
FAM180A	118.949971248257	-2.45487606492572	0.340486721675488	-7.2099024973591	5.59919549269706e-13	3.69042196994096e-12	DOWN
MAP2	982.415349780113	1.59258719578227	0.220924541932815	7.20873824994324	5.64726954092049e-13	3.72084663180568e-12	UP
CIB2	94.7243718765723	1.62764807675933	0.225815618747406	7.20786314865135	5.68367072702537e-13	3.74356233121041e-12	UP
H2AC11	161.926626377678	2.10144830448269	0.291588183057219	7.20690489734393	5.72379491595586e-13	3.76616411080316e-12	UP
TMC5	304.973034501058	2.76856931103061	0.384490656015604	7.20061532761475	5.99414332370553e-13	3.93871917723218e-12	UP
WDR17	5.78796516177415	-1.68432656066181	0.234162519989149	-7.19298101480913	6.33917601620582e-13	4.15421069795159e-12	DOWN
RNF224	4.119550069952	2.91563404217445	0.405421327525634	7.1916148564979	6.40294370725093e-13	4.19176220484788e-12	UP
PACSIN1	110.51245644021	2.18748262449062	0.304174108847791	7.19154773815821	6.40609274249493e-13	4.19241264608097e-12	UP
MFSD2B	31.808096683587	1.98966052319392	0.276683266233479	7.19111260424023	6.42654511729608e-13	4.20438286348499e-12	UP
TCTEX1D1	71.0064282240434	-2.07296077305165	0.288332342197762	-7.18948404209834	6.50366205759862e-13	4.25054526277867e-12	DOWN
ADAMDEC1	62.7337884349313	2.33217539397513	0.324937910292862	7.17729547738267	7.11039093481515e-13	4.6284171245701e-12	UP
FDCSP	62.4344791909869	4.05787956209969	0.565468001475323	7.17614356871222	7.17052559430653e-13	4.66287939850425e-12	UP
RSAD2	327.301441044119	-1.62720681674725	0.226792573220746	-7.17486817861282	7.23768897029406e-13	4.70498163342979e-12	DOWN
SH2D4B	3.396390353135	2.7246098945377	0.379765825875484	7.17444727486098	7.25998943220109e-13	4.71790158557672e-12	UP
RNF183	11.1238930915321	2.79363733573906	0.390134570767177	7.16070183230759	8.02650592366577e-13	5.2021173014095e-12	UP
GLUL	141587.615654346	2.04252083995208	0.285344440743092	7.15808878081859	8.18095698142187e-13	5.2951618398887e-12	UP
LHX3	36.2213338562241	3.57914171507296	0.500036324082073	7.15776343177321	8.20039061625316e-13	5.30597463360359e-12	UP
STRC	5.54115061687987	3.01528780832831	0.421511990324635	7.15350423603854	8.45901722799336e-13	5.4678592583739e-12	UP
EN2	12.8112206297758	3.99292865036449	0.558260672105959	7.15244481632879	8.52458053734016e-13	5.50657892564816e-12	UP
ST6GALNAC5	16.1825786127436	2.76936198353072	0.38725793161871	7.15120790929959	8.60175910700646e-13	5.55090294065281e-12	UP
GAP43	9.57393012409845	2.75990066445697	0.386052694634816	7.14902577501157	8.73959210625289e-13	5.63610963085606e-12	UP
CABP1	13.4669742673781	1.74860211968652	0.244756426784614	7.14425415772759	9.04858437509676e-13	5.82764788396133e-12	UP
LYZ	8108.42330768074	2.19466966992278	0.307234901709923	7.14329543195871	9.11194910604549e-13	5.86340183748034e-12	UP
SPINK1	15301.5275459997	2.8853581874036	0.403926379348881	7.14327742608621	9.11314331861341e-13	5.86340183748034e-12	UP
RBP2	20.4808379247044	3.1903810467177	0.446714839892321	7.14187387973664	9.20670562786323e-13	5.91772717983939e-12	UP
VEGFD	143.035246004151	2.17401819311134	0.304425696781836	7.14137543608658	9.24015888856486e-13	5.93726760431406e-12	UP
SLC4A3	105.383001420616	2.52160931789511	0.353165167326864	7.14002838100195	9.33116508103957e-13	5.99376356757661e-12	UP
COL1A1	18074.9801545933	1.80894799066187	0.253833596398908	7.1265112905663	1.02944797858628e-12	6.5886025612054e-12	UP
DLX4	13.5039994084472	2.69413623811322	0.378223916797152	7.12312500205567	1.05507048744377e-12	6.74814895783666e-12	UP
ABCC9	1349.47846189214	-1.54325317184247	0.216673102183876	-7.12249539184983	1.05990298613793e-12	6.77682875752228e-12	DOWN
SPATA21	87.3459048323169	2.48873441071996	0.349910794015839	7.11248253349768	1.13973964094799e-12	7.27294488728293e-12	UP
PRSS2	10.3188061481298	4.5338521948199	0.637637924295298	7.11038666627398	1.15718293394255e-12	7.37216117431463e-12	UP
LYG2	6.08826355545893	2.39875986456369	0.337592320292153	7.10549298777829	1.19893793188852e-12	7.62319149239351e-12	UP
LRRN2	168.928711421474	1.82885838285953	0.257665438211744	7.09780246645504	1.26756176762667e-12	8.03849898282974e-12	UP
ABCC4	537.334086736073	1.57966322319638	0.22267255519588	7.09410830538495	1.30188147988038e-12	8.24807647676655e-12	UP
IRX6	4.6214973883447	3.7891303588701	0.534649713840107	7.0871268809905	1.36924838478863e-12	8.65233303578261e-12	UP
UGT2B7	17161.1915554985	-1.8076276821463	0.255218873278387	-7.08265677583563	1.41416629223887e-12	8.93036830650845e-12	DOWN
SCARA3	890.400016789501	1.5519183094993	0.219146726553538	7.08164038726888	1.4245794829199e-12	8.99028907942638e-12	UP
HAO2	3554.17712440719	-2.35168429135652	0.332091275075184	-7.08143955550808	1.42664594484571e-12	9.00040986936398e-12	DOWN
MOGAT2	1928.93656341265	-2.21549611433301	0.312909874936924	-7.08030104444486	1.43841638878582e-12	9.06878403950863e-12	DOWN
CA8	22.2700540487813	2.08316823152755	0.294351757854392	7.0771387496114	1.47161176222783e-12	9.26905724589746e-12	UP
PLPPR1	802.879930552584	1.59126104551389	0.224930883962554	7.07444445814208	1.5004864818212e-12	9.43259924738928e-12	UP
ICAM5	23.6207372049729	2.57678129103653	0.364332690793466	7.07260522086189	1.52051607444625e-12	9.55233774159546e-12	UP
TYRO3	439.407660928716	1.71552111510224	0.242711566014682	7.06814736220057	1.57015763542752e-12	9.84512121504358e-12	UP
CACNA1I	34.9384813557752	2.79795450549422	0.39612774267585	7.06326319533691	1.62637251985837e-12	1.01877441260049e-11	UP
FGF17	11.0922436452788	2.27840407372054	0.322603276665392	7.06255713603221	1.63466065283956e-12	1.02363650024886e-11	UP
NAT8L	36.8679592631451	2.25841303802803	0.320023624719005	7.05701974349869	1.70111461986879e-12	1.06353839139981e-11	UP
DEFA3	1.72525303282862	-3.12300902067014	0.442765740789523	-7.05341161920366	1.74583414085884e-12	1.08974563670425e-11	DOWN
BCHE	2624.53840919633	-1.89456547624913	0.268614985083438	-7.05308929678898	1.74988470439481e-12	1.09157336435148e-11	DOWN
MCTP1	326.627151105665	1.5494155974508	0.219772960845582	7.05007381931511	1.78822897706027e-12	1.11406321600968e-11	UP
CCR3	15.3493010676774	3.29382337132323	0.467884313688891	7.03982432185872	1.92482360138938e-12	1.19609645517647e-11	UP
PODNL1	22.5371725631189	1.66574671079696	0.236997724978186	7.02853460281226	2.08713867575615e-12	1.29282953004641e-11	UP
CNFN	43.8466050356629	2.05770139782998	0.292785657701177	7.02801296342909	2.09495438223438e-12	1.29725764834316e-11	UP
TREM2	233.492145296745	1.61429836056586	0.229753327850415	7.02622406242958	2.12197608587105e-12	1.31315414795393e-11	UP
KLHL38	6.44450200788711	2.82824848123753	0.402612594964999	7.02473920738472	2.14466451941433e-12	1.32592895431051e-11	UP
ANXA10	958.699638228882	-1.8518573723753	0.263652611976174	-7.02385369329341	2.1583081682021e-12	1.33351632374621e-11	DOWN
ZNF233	37.6359594170218	1.51052438321814	0.215141434826074	7.02107608624662	2.20165911367284e-12	1.35900570488533e-11	UP
FOXJ1	99.0376602970229	2.88384713141096	0.41084101567974	7.01937494395395	2.22862984912613e-12	1.37434529376992e-11	UP
GLB1L3	17.4860527902314	3.34380264948432	0.476405685247052	7.018813488236	2.23760236594289e-12	1.37944107821202e-11	UP
H2BU1	10.8100197061144	3.18195241880696	0.45347350025983	7.01684313853792	2.26937138237771e-12	1.39637055954592e-11	UP
SLC16A3	717.246427395212	1.63402682467057	0.233040630769985	7.01176794480695	2.35325288122744e-12	1.44432844871801e-11	UP
SPIC	9.98904070590179	-1.85208000363299	0.264142555269253	-7.01166838393411	2.35492844206956e-12	1.44490088953479e-11	DOWN
CKMT1A	16.1018764569257	3.5302953104723	0.503776804272345	7.0076575192291	2.423411167893e-12	1.48457786505571e-11	UP
FOXF2	17.5982723942326	2.01879358882931	0.288083654765336	7.00766445938682	2.42329099902411e-12	1.48457786505571e-11	UP
SLC6A7	7.987137018411	2.95050621926558	0.421107110811838	7.0065457065719	2.44273786561712e-12	1.49550109305694e-11	UP
SLC22A1	14806.0313467265	-2.36105341433566	0.337044531358289	-7.00516755106696	2.46690433310126e-12	1.50932020380055e-11	DOWN
SPECC1	368.655391248041	1.56357862922118	0.223357193246091	7.00035045434355	2.55323032996853e-12	1.5591940319588e-11	UP
ITLN1	41.9735372970167	-2.62552940835831	0.375735287579421	-6.98771048434821	2.79408208835213e-12	1.69827801932653e-11	DOWN
CLDN19	45.6420718211018	2.73460066153709	0.392168591072475	6.97302314307908	3.10201571084266e-12	1.87898491360603e-11	UP
CBY2	5.8525314750692	4.52881167327937	0.649519950738476	6.97255206422883	3.11242414997455e-12	1.88470266864897e-11	UP
PCSK1N	122.123456021041	3.26160552300875	0.469162568017841	6.95197303738161	3.60212261786103e-12	2.17109652672442e-11	UP
CHRNA5	9.25231062857379	2.01993996199008	0.29073229896406	6.9477659317095	3.71116063942546e-12	2.23404749108094e-11	UP
TFAP2E	18.0260053063298	1.67457897455524	0.241109317584941	6.94531008311324	3.77629934029403e-12	2.27255637898264e-11	UP
B3GNT5	367.827932255756	1.75728413705348	0.253098202817189	6.94309211797427	3.83609093842484e-12	2.30782458250427e-11	UP
DUOXA2	99.7514996641796	3.40984784958667	0.491183657675211	6.94210362316531	3.86303673195376e-12	2.32259859154561e-11	UP
AL031777.2	4.83082368008107	2.48404641903603	0.357864027061679	6.94131354702464	3.88470710418856e-12	2.33346365585138e-11	UP
HAPLN1	9.05726650768021	3.44733974162614	0.496768091571756	6.93953536894626	3.93391624710352e-12	2.36229302272811e-11	UP
GUCY2D	30.9467145859962	2.17790352493047	0.314020673400111	6.93554185891283	4.04667049158549e-12	2.4277526545755e-11	UP
ADAM22	67.7149849888918	1.7152301641614	0.247539432596165	6.92911891318594	4.23469742350027e-12	2.53586406672045e-11	UP
MBL2	5136.21521111942	-1.82446176499481	0.263688316352178	-6.91900873817286	4.54814812479837e-12	2.71854582136842e-11	DOWN
GNGT1	9.44607524969764	4.8148948081308	0.69592744790766	6.91867352352177	4.55892135619438e-12	2.72414809148942e-11	UP
CYP2C9	24196.4909114313	-1.81075238835995	0.261900502971911	-6.9138942759272	4.71526649205037e-12	2.81238679148665e-11	DOWN
SKAP1	464.086003793059	-1.51814156649684	0.219644396856696	-6.91181559021209	4.78489627211247e-12	2.85042059701647e-11	DOWN
HOXB8	4.02008913716862	3.22210988078022	0.466272951068296	6.91035127257096	4.83455063221399e-12	2.87911848734116e-11	UP
SBSPON	91.3398772821718	1.70232695146798	0.246360034837028	6.9099152084229	4.84943473200576e-12	2.88709842477845e-11	UP
GPR21	2.48996851790557	2.47174110479418	0.357843986136421	6.90731492089929	4.93912693994088e-12	2.93779874562233e-11	UP
SYTL5	96.3426933150013	-1.63585077055724	0.236900796928133	-6.90521429969484	5.01276971411291e-12	2.97977906294304e-11	DOWN
LVRN	8.41110778618288	2.41225027326217	0.349490751654207	6.90218628631667	5.12082202558295e-12	3.04122101977369e-11	UP
FRMD3	205.948623812978	1.6715652105013	0.242207596713892	6.9013739997422	5.15019410070348e-12	3.05773123500253e-11	UP
TSPEAR	31.2759395086091	1.86749140936719	0.270956167638805	6.8922269813641	5.49256394067035e-12	3.25770314950672e-11	UP
MT1X	2907.43156280812	-2.26967105130188	0.329330408928691	-6.89177491591226	5.51005103805226e-12	3.26540197105779e-11	DOWN
RNF17	15.622042557308	5.02537154331364	0.730601597532089	6.87840207342678	6.05276352707294e-12	3.57613154925786e-11	UP
RCOR2	31.583380781253	2.12272368019937	0.308716502846984	6.87596439005885	6.15718807417555e-12	3.6323114359331e-11	UP
DCAF8L1	13.4665299564873	5.8510520464512	0.851962431547025	6.86773480824341	6.52293328273378e-12	3.83876103930929e-11	UP
EVPL	171.626097360168	2.71133864042375	0.394872705110613	6.86636124840343	6.58601713773701e-12	3.87471365181442e-11	UP
TCAP	70.6827773596952	1.98799613346546	0.289651824510766	6.86339931337657	6.72409237982414e-12	3.94997272085713e-11	UP
F13A1	465.644023464267	1.77680098611099	0.259029186387806	6.85946248331585	6.91201276310318e-12	4.05546450203188e-11	UP
TMEM154	170.619004215786	-1.79486946243048	0.261675525399679	-6.85914152532615	6.92755828987908e-12	4.06335973275477e-11	DOWN
CPA2	14.0424035205394	4.8610579377141	0.709221367369618	6.85407710676138	7.17743624421427e-12	4.20358732158891e-11	UP
BSND	5.96417231246001	3.38205329908939	0.493971465870573	6.84665721152309	7.55955634037011e-12	4.41409098829777e-11	UP
OLFML3	543.68749772288	-1.51373584549029	0.221111451186709	-6.84603098286428	7.59270416390257e-12	4.43078595823297e-11	DOWN
MISP	288.138669508876	3.16490612733019	0.462513814230094	6.84283588934211	7.76405807830178e-12	4.52263940170619e-11	UP
C9	22561.6312099912	-2.58178611397078	0.377342926084059	-6.84201540695016	7.80866878293615e-12	4.54726370742839e-11	DOWN
BMP4	494.579867305408	1.70622134656271	0.249421241454971	6.84072189124576	7.87950952752567e-12	4.58439905206025e-11	UP
FOSL1	95.442174449299	-1.66123168981411	0.243011736191478	-6.83601424297124	8.14268515366215e-12	4.72903034454251e-11	DOWN
ZNF676	28.5279255197026	2.83570467262092	0.414937639017399	6.83405024267276	8.25500915821875e-12	4.78997398947955e-11	UP
PCDHB8	22.9784946414412	2.51430177126743	0.368160297197792	6.82936696434879	8.5290147848763e-12	4.94601483499833e-11	UP
DKKL1	12.5879014502541	2.04291523303578	0.299324292214604	6.82508999827883	8.7870210982608e-12	5.08804883480716e-11	UP
GP2	167.315002610184	4.23857820174624	0.621095705395522	6.82435599687017	8.83206170515846e-12	5.10956573959941e-11	UP
SPHK1	817.515545202165	2.01512585783132	0.295342222766262	6.82301988167171	8.91463124982624e-12	5.15580070797265e-11	UP
NPM2	181.71830375315	1.92717427479124	0.282521044978142	6.82134768027757	9.0190365306926e-12	5.21463319030829e-11	UP
SCGN	611.378278377161	2.178148534427	0.319722611620249	6.81261961232226	9.58373116105685e-12	5.52798253506986e-11	UP
ZNF648	63.6783047147958	2.27145820878554	0.333514154972572	6.81068007135212	9.71384391687933e-12	5.60137160341841e-11	UP
BIK	72.835392287592	1.87004012545984	0.27465385041827	6.80871621720199	9.84735060726758e-12	5.67499168329939e-11	UP
GRIN1	6.48480530156288	2.69469942089379	0.395821874959	6.80785876519056	9.90620413676582e-12	5.70721772689855e-11	UP
COL11A1	58.3989356588413	2.78701144587779	0.409637099601778	6.80361092436972	1.02028862553643e-11	5.87292505672791e-11	UP
ZHX1-C8orf76	4.97303692001883	1.75866349028373	0.258631051918549	6.79989304160423	1.04696851499278e-11	6.02293333824597e-11	UP
CORIN	41.6119873525358	2.00106023897162	0.294304313667142	6.79928953142978	1.05136335947528e-11	6.04464006556139e-11	UP
CREB3L1	233.131387533899	1.89357424078554	0.278500948922962	6.79916620790162	1.05226363972153e-11	6.04802830750109e-11	UP
BMP5	45.2911685316199	-2.48358376543856	0.365451258925224	-6.79593709087955	1.07610731107384e-11	6.1759478313326e-11	DOWN
AC009690.1	7.48018487505134	2.18617133112194	0.321791752639495	6.79374568549346	1.09258919823295e-11	6.26684161180501e-11	UP
PLCH2	487.997034584707	2.16563420314486	0.318787818695461	6.79334051096131	1.09566354887081e-11	6.28077100664225e-11	UP
PROZ	1131.48626779224	-1.5781932523283	0.232319339033802	-6.79320653584795	1.09668197752536e-11	6.28475676572431e-11	DOWN
FABP6	9.05763412735124	3.67168442763499	0.541044646020079	6.78628733255911	1.15055897111112e-11	6.5760716979463e-11	UP
CDH9	14.3369558809761	5.88185937620992	0.867097354724089	6.78338982833309	1.17388320490693e-11	6.69953883082155e-11	UP
KRT12	11.9080912045151	4.74404692044828	0.699686542978619	6.78024605168552	1.19971382837236e-11	6.83692761847126e-11	UP
PAGE5	102.980269150764	2.94752865753092	0.434875354646989	6.77787008629997	1.21960438198578e-11	6.94214376049849e-11	UP
TSPAN8	4037.89624768628	1.83579617668437	0.271231970569939	6.76836205122435	1.30248492220265e-11	7.39443424893215e-11	UP
OR56A3	9.16430192074395	4.88698429234145	0.722172756183068	6.76705712102856	1.31428198845074e-11	7.45705503948857e-11	UP
SLC38A8	8.10811827681341	4.18105925623909	0.618232896665402	6.76291940915909	1.35238473764235e-11	7.66653545530272e-11	UP
TNNI2	47.950316632293	1.67611967527383	0.247955005272115	6.75977350581973	1.38207625011023e-11	7.82800904619799e-11	UP
KISS1R	10.7130838110272	3.72731950788969	0.551507563917253	6.75841956076767	1.3950506438407e-11	7.89919505755507e-11	UP
VWA5B2	15.2800384161087	1.82300053072814	0.26978821943531	6.75715394298476	1.40728645665782e-11	7.96615878404967e-11	UP
TMEM88B	3.24191578524822	3.56027433171306	0.527034794299143	6.75529276287642	1.42547123465402e-11	8.06440241827243e-11	UP
TNFRSF19	475.585787204911	2.20974807106328	0.327238798911598	6.75270804810721	1.45110759096416e-11	8.19751456411647e-11	UP
SCRT1	2.25552540081014	2.61515490072483	0.38737795033814	6.75091315456152	1.46917524322424e-11	8.29235591430975e-11	UP
CABP7	5.15528999671633	1.79052187597426	0.265267749404851	6.74986642737925	1.47981325780441e-11	8.34755448500456e-11	UP
VSX1	14.5633153515233	2.25369060840041	0.334165762169043	6.74422955174071	1.53841153372338e-11	8.66052223760338e-11	UP
RPL39L	287.618322243051	1.76264095391632	0.261506814680328	6.74032512717121	1.58032601839994e-11	8.88362458320198e-11	UP
MSH4	5.85262626870795	2.27107529805737	0.337499657014687	6.72911883272977	1.70693612098294e-11	9.56769670118682e-11	UP
TDO2	11863.1651340319	-1.80723309660029	0.268597890875286	-6.72839645430951	1.71543003382541e-11	9.61253649032103e-11	DOWN
TCHH	15.0566074288748	-1.68435607904592	0.250343957714774	-6.72816749571793	1.71813081616048e-11	9.62489757324922e-11	DOWN
TYRP1	18.0167525924012	3.26064387974115	0.484674862383212	6.72748709043445	1.72618143391476e-11	9.66721246462485e-11	UP
TLX2	4.32899859070763	3.62351225781704	0.538657318439585	6.72693405208687	1.73275223833895e-11	9.70121791470713e-11	UP
OBSCN	379.662044208932	1.96189077185688	0.291795559120624	6.72351141247444	1.77396582308166e-11	9.92339236667766e-11	UP
ADH1B	94629.6096482335	-1.803084525977	0.268329034546371	-6.71967731343438	1.82127436252583e-11	1.01792489514734e-10	DOWN
IL10	11.0501290254567	-1.52895132190621	0.227628142840577	-6.7168817652615	1.85654487489446e-11	1.03674412336196e-10	DOWN
AVPR1A	1601.21180329647	-2.47396786327844	0.368363260327588	-6.71610915018593	1.866410098783e-11	1.04195397305768e-10	DOWN
IGSF1	310.180730683601	2.06998027251937	0.308318559441281	6.71377122502935	1.89657586465214e-11	1.05818705012863e-10	UP
KRT86	38.9850339653032	2.25862720584563	0.336488187602223	6.71235213913557	1.9151183150869e-11	1.06822630422828e-10	UP
CXCL2	2052.55749573698	-1.55664016608962	0.231972758416318	-6.71044383278807	1.94033323828771e-11	1.08105074433389e-10	DOWN
H2BC13	3.1623432086527	2.52992166354911	0.377027024561656	6.71018653501158	1.94375774918104e-11	1.08264857450089e-10	UP
TMEM74	123.515832641517	1.57803771162987	0.235285400743683	6.70690874419772	1.98790489670102e-11	1.10597111672869e-10	UP
IYD	1138.81597597473	-1.61124767122144	0.240243385014019	-6.7067306395446	1.99033162889494e-11	1.10700458055495e-10	DOWN
ELAVL2	4.20002142751414	2.45566195513861	0.366240112672762	6.70506006897381	2.0132353355301e-11	1.11910338028181e-10	UP
DISP2	99.8775548990357	1.57571656538167	0.235117006179459	6.70184003695147	2.05811270512792e-11	1.1427431377316e-10	UP
MMP1	58.8613954930551	2.10091376250602	0.313634127314638	6.69861338271514	2.10406438881445e-11	1.16659214260094e-10	UP
CTNNA3	119.301503791324	-2.2110227438885	0.330204708662923	-6.69591524857854	2.14325917721862e-11	1.1866322515486e-10	DOWN
CLDN18	9.42913170605942	2.69016564813915	0.401887722204749	6.69382392022565	2.17413003792054e-11	1.20338159469421e-10	UP
KCNH2	62.0345866588676	2.50164154107664	0.373872259319298	6.69116651134088	2.21398564073351e-11	1.22370050333239e-10	UP
PRICKLE4	2.28213328255303	2.22919672614588	0.333367383607461	6.68690710537762	2.27936461620246e-11	1.25804885882911e-10	UP
UROC1	3019.13311520316	-2.28131523231748	0.341298414746207	-6.6842245195129	2.32150657373835e-11	1.2805814764382e-10	DOWN
CDH17	31.393367159056	3.01824261598363	0.451708254484135	6.68184073685028	2.35959387908445e-11	1.30085320147938e-10	UP
ENOX1	40.2899713648398	1.82923875423532	0.273785185460464	6.68129194484655	2.36844854959607e-11	1.30536481410155e-10	UP
MAEL	39.5945539251713	2.31816604254666	0.347023907092395	6.68013354460173	2.38724608329635e-11	1.31497978816522e-10	UP
GLP2R	24.558253278959	-2.27825044848141	0.341116803343906	-6.67879865825469	2.4090886433687e-11	1.32626023531054e-10	DOWN
INSRR	6.48484453729574	2.83878051481781	0.425428930642373	6.67274910178632	2.51055401884018e-11	1.38016607310462e-10	UP
CYP1A2	8795.2229497466	-3.1684404424092	0.474877197443109	-6.67212588742752	2.52124146258527e-11	1.38564980071442e-10	DOWN
PRRX2	10.4331230236284	2.68290162010094	0.402228487564824	6.67009349920438	2.55640506248036e-11	1.40418182618591e-10	UP
NKPD1	6.04245919453146	2.12965268340785	0.319293489053393	6.66989073194576	2.55993948832823e-11	1.40572622947442e-10	UP
HOXB7	69.320883690385	1.68450913906088	0.252584820182535	6.66908303453683	2.57406595949316e-11	1.41268574808527e-10	UP
GPD1	4397.51678322925	-1.6113964761929	0.241710658328351	-6.66663393057292	2.61736841700543e-11	1.43523585313661e-10	DOWN
HKDC1	1543.02751875777	1.66006368529487	0.249042853077476	6.66577524623213	2.63271895159611e-11	1.44324643767036e-10	UP
PRSS56	11.64301146002	4.94030344220113	0.741538429842339	6.66223521719772	2.69693925424226e-11	1.47595578207687e-10	UP
CACNG1	4.91611970679468	3.80493737892611	0.571591927540166	6.65673743032128	2.79972696905167e-11	1.52876725289318e-10	UP
F9	12610.8062404598	-1.86476421830462	0.280354851044367	-6.65144266759811	2.90233910382635e-11	1.58168942475266e-10	DOWN
PLIN1	522.816959269125	-1.64451189039417	0.247260827839163	-6.65091961701219	2.91267334504991e-11	1.58643227558725e-10	DOWN
MCIDAS	4.08864066978526	3.55522842392753	0.534670212749625	6.64938561967799	2.94318964452382e-11	1.60170785075513e-10	UP
ZNF492	8.71619888951031	2.78769142345887	0.419363088151327	6.64744108917124	2.98232287436984e-11	1.62164327387457e-10	UP
RHBG	2114.41968732612	2.68232867025807	0.403626599385067	6.6455696288219	3.02046629525594e-11	1.64192480275931e-10	UP
IL17B	2.88485053699741	2.58978777745492	0.389856618300319	6.64292372089456	3.07521012075052e-11	1.67028307312476e-10	UP
ELOVL3	13.2997398842921	2.43030285111215	0.366009271809663	6.64000351438089	3.13675673438797e-11	1.7032361385775e-10	UP
STOX1	57.7660994397044	1.8213378107672	0.274397150095358	6.63759740264887	3.18837271632854e-11	1.73029713539593e-10	UP
H2BC7	8.23255557737231	2.0633998340533	0.310927224907645	6.63627906712315	3.21700523809431e-11	1.74388940582314e-10	UP
MEOX2	50.9291230868673	1.57861300151234	0.238027766223861	6.63205401015142	3.31047393392653e-11	1.79156143613998e-10	UP
ZCCHC12	7.60937314659625	2.74054629652287	0.413246946041775	6.63173998688385	3.31752605019812e-11	1.79487848891108e-10	UP
STPG3	30.9970393970459	1.60224044642304	0.241823204363756	6.62566874274361	3.45679589615991e-11	1.86659300889257e-10	UP
GGN	6.48814312658214	1.70939430557719	0.258060442803822	6.62400748834132	3.49589042596401e-11	1.88717926131002e-10	UP
CACNA1S	4.74404502391092	2.46724365095105	0.372489661730242	6.62365671973424	3.50420026722773e-11	1.89114026630353e-10	UP
MFSD2A	3150.38072576082	-2.25068754499644	0.340015574356346	-6.61936603714999	3.60742586870526e-11	1.94469049740347e-10	DOWN
KASH5	14.2357879214757	2.97701832205051	0.449775685637947	6.61889563422711	3.61892225655745e-11	1.94980714376849e-10	UP
DSCAM	5.10819152430052	-2.06923476946971	0.312923086728388	-6.61259861361961	3.77631385040816e-11	2.03066918414262e-10	DOWN
NOS2	71.8219717245144	1.5102305824466	0.228452293087489	6.61070441463348	3.82495545539752e-11	2.05625714780215e-10	UP
AXDND1	6.45479210345394	2.02458221321455	0.306279424038989	6.61024559376479	3.83682955762145e-11	2.06207059673217e-10	UP
RUNDC3A	17.9818546896821	1.87515996910268	0.283731766715939	6.60891796081477	3.87139172964044e-11	2.07834858243187e-10	UP
AVPR2	12.2705994406829	1.69048446395769	0.255878095492601	6.60660093121011	3.93244200969803e-11	2.10995854037591e-10	UP
ST6GAL2	67.5104382763111	-2.12339537083305	0.321755653258455	-6.59940345827396	4.12815467894972e-11	2.20948289778679e-10	DOWN
TMIE	88.8631293094579	1.69978887160353	0.257565839295856	6.59943444460833	4.12729201458018e-11	2.20948289778679e-10	UP
H2AC8	118.497778439814	1.57501763289045	0.238741924439832	6.59715563818954	4.19120719848417e-11	2.24137970884017e-10	UP
ROS1	24.0670457402654	2.65334530812917	0.402311500897532	6.59525094910218	4.24537143983557e-11	2.26909795286622e-10	UP
TBX15	934.691736153262	-1.76988977860894	0.268724326668721	-6.58626556274092	4.51026809130241e-11	2.40473449495153e-10	DOWN
LRRC19	33.8829612220609	-2.21612001202351	0.336601993430062	-6.58379942863877	4.58575661980852e-11	2.44364291110345e-10	DOWN
LUZP2	17.5034709033404	2.97247768425586	0.451796886274988	6.57923455109127	4.72876313026552e-11	2.51708929621413e-10	UP
C1QTNF1	1565.38709737434	-1.61086034200124	0.245254282772642	-6.5681231894921	5.09533808783899e-11	2.7048123856023e-10	DOWN
ERVFRD-1	5.02991003207026	-2.07858438923458	0.316864285553663	-6.55985696085195	5.38594165108188e-11	2.85207092604254e-10	DOWN
FOXH1	3.22625017031931	2.45591933254486	0.374417325501811	6.5593100673248	5.40572965933961e-11	2.86099161562328e-10	UP
CPLX1	465.273775566064	1.51726801550815	0.231647043372931	6.54991314983239	5.75705549393811e-11	3.04196493770976e-10	UP
VCX3A	5.87118400201691	4.47781711379616	0.684165931071109	6.54492851870866	5.9523849455305e-11	3.14090849675986e-10	UP
RASGEF1A	86.0420043951499	2.12112856689982	0.324234404210091	6.5419601971832	6.07176649230812e-11	3.19956267340539e-10	UP
CYTL1	11.1354254283103	1.6329951277445	0.249727331021858	6.53911256354063	6.18849363101976e-11	3.25842450252665e-10	UP
SLC16A4	198.281427454408	-1.60899527640168	0.246080486495463	-6.53849193536663	6.21422355782871e-11	3.27108655479752e-10	DOWN
SYT5	11.4131335890289	2.24914165955483	0.344033895437563	6.5375583318447	6.25312597695222e-11	3.29067370810932e-10	UP
CYP4F2	5697.1141202227	-1.60644045607795	0.245887654900028	-6.53322939995133	6.43664376191023e-11	3.38541701376836e-10	DOWN
AXIN2	444.283453257516	1.99715666196526	0.305747991020076	6.53203527291247	6.48818694340168e-11	3.40976049849129e-10	UP
HOXC8	7.71666071500225	4.08770962518801	0.626523185305612	6.52443472334398	6.82584688655777e-11	3.57947484344968e-10	UP
DCC	14.8202710008583	3.01203130316334	0.462138635230462	6.51759250048696	7.1444764108722e-11	3.7374950562524e-10	UP
PTHLH	56.956468771564	2.22586720433434	0.341665963100713	6.5147466962585	7.28124238571557e-11	3.80494799575948e-10	UP
GRM2	19.0950711432014	1.68544905591791	0.258820496349975	6.51203857378765	7.41376735820802e-11	3.86993246011277e-10	UP
SLC30A2	101.135014710141	2.64292109495288	0.40585381839175	6.51200253683902	7.4155466729256e-11	3.86993246011277e-10	UP
INSC	22.7120200300828	1.85152853683198	0.284344678240153	6.51156388187514	7.4372386524536e-11	3.87917113945354e-10	UP
KRTAP5-10	7.11922722126289	2.05672307484066	0.315891790247368	6.51084687332356	7.47282920806393e-11	3.89564535236782e-10	UP
IL1RAPL2	20.262410802756	-2.05219738662363	0.315488254949648	-6.50482975016347	7.7781419304717e-11	4.0493806356444e-10	DOWN
STUM	49.1815080306049	1.71556471153002	0.263837230584237	6.50236021554312	7.90694839897327e-11	4.11093681796391e-10	UP
KLHL30	23.3114859125057	1.8144599370157	0.27919394435215	6.49892296634883	8.08970695806103e-11	4.20146329330539e-10	UP
TEX45	7.94821309413946	2.01411216100121	0.310844812557257	6.47947811781552	9.20404137205156e-11	4.75481021743434e-10	UP
FMO1	217.845559657373	2.22189915558642	0.343175048609876	6.47453585156271	9.51038290189716e-11	4.89994158915795e-10	UP
FOXD4	8.74893379947902	1.67119498731603	0.258130132287541	6.47423442008088	9.5293859774161e-11	4.90524208721085e-10	UP
KRTAP5-6	25.749834386699	1.65042816919519	0.254994727521895	6.47240115603362	9.64576203416946e-11	4.96191673008717e-10	UP
METTL11B	3.46668925658318	3.90062049719866	0.603430220339708	6.4640788043442	1.0191775244918e-10	5.23034376025477e-10	UP
PDZRN4	14.4090499282142	-2.28494369768899	0.353696269918597	-6.46018601840181	1.04574353886065e-10	5.36243391269169e-10	DOWN
DNAH8	10.2185702669076	2.04909177859864	0.317269538350343	6.45852037750923	1.05731627948756e-10	5.41892006219581e-10	UP
HTR3A	9.99074045426895	3.25518492085413	0.504227953484127	6.45578036354663	1.07662660338422e-10	5.51353013054847e-10	UP
ALAS2	8.4399717247946	-1.80383338735653	0.279523882520979	-6.45323530529148	1.09487155464665e-10	5.60401361523088e-10	DOWN
MELTF	443.653977752488	1.7054350159893	0.264390565437539	6.45043824906151	1.11527168801754e-10	5.70242753205605e-10	UP
ZNF727	74.8917846629237	1.98722756890211	0.308097905460365	6.44998727249625	1.11859545139761e-10	5.71791893027161e-10	UP
ZBED2	14.7678655005654	2.40145151505791	0.372369511618626	6.44910885592973	1.12509733173466e-10	5.74964348456097e-10	UP
PTGES3L	7.51532728814043	1.67005149052483	0.259120040711255	6.44508809870797	1.15533286292524e-10	5.89331869496353e-10	UP
KLK3	22.6158762062202	7.28722628118123	1.13067749614428	6.44500868375939	1.15593797992361e-10	5.89485938896547e-10	UP
CLCN1	14.1406266851998	2.11906283724553	0.329028031458765	6.44037174538153	1.19181229504822e-10	6.06689030117282e-10	UP
SRD5A2	1320.45879466782	-1.99363312826185	0.30960473645993	-6.43928497689463	1.20037636475668e-10	6.10547078831523e-10	DOWN
RGSL1	93.9556346890074	3.01515821225738	0.468297452174253	6.43855352673464	1.20617425278806e-10	6.12854995212325e-10	UP
KRT17	139.115610218709	2.09559388647644	0.325546682850254	6.43715324674459	1.21735012264075e-10	6.18049070356635e-10	UP
SIM2	13.4182627535554	3.8927784562704	0.604735579504492	6.43715797152215	1.2173122437536e-10	6.18049070356635e-10	UP
LPAR4	2.50050416990923	2.3688188145576	0.368042162711615	6.43627022813068	1.22444961226188e-10	6.21491256745656e-10	UP
VCAN	1266.85879071441	1.90577487491026	0.296557609747831	6.42632261748663	1.30727805665427e-10	6.61911152033909e-10	UP
GABRA2	31.511749036037	4.59683052583268	0.715385692524924	6.42566740412204	1.31292187026819e-10	6.64143832944506e-10	UP
SLC17A8	8.77547214583707	-2.41194967118125	0.37537346259073	-6.42546666600936	1.31465572940907e-10	6.64847996282018e-10	DOWN
HES5	7.56463570449566	1.70898185222037	0.266014807858836	6.42438616848452	1.32402695052268e-10	6.69239194066165e-10	UP
AC005324.2	4.23281906413925	2.94236538572912	0.458340717688317	6.4196028678604	1.36630305246864e-10	6.89353939572377e-10	UP
AKR1D1	4258.90290270119	-1.91114834759962	0.297796766170377	-6.41762626296015	1.38415549486278e-10	6.97999076356784e-10	DOWN
TMEM108	23.1496448246581	1.57857971916518	0.24600696808519	6.41680896867331	1.39160363001906e-10	7.01573110520236e-10	UP
LRP8	50.3159239747307	1.59451824609211	0.248707260477479	6.41122516098197	1.44354809644584e-10	7.27007003518166e-10	UP
ZNF730	5.76938915480923	2.83550716458847	0.442346674687953	6.41014689799292	1.45379489415649e-10	7.31714901705324e-10	UP
AK8	30.1812235886642	1.92983848381125	0.301075285981358	6.40982031295236	1.45691245196356e-10	7.32978458114105e-10	UP
ATOH8	886.234960024761	-1.63111379865946	0.254824483465083	-6.40093046193878	1.54432901275518e-10	7.74753657417803e-10	DOWN
JAKMIP3	23.5311820621681	1.76981085661305	0.276708831133095	6.39593195983609	1.5957105270611e-10	7.99293581028542e-10	UP
NPHS1	7.76613516721057	3.12898466293374	0.489398921125454	6.39352586993474	1.62103555706886e-10	8.11143338950074e-10	UP
KCND3	812.966960167142	-1.88273647832402	0.294782922097461	-6.38685736923914	1.69329434617978e-10	8.45126380117957e-10	DOWN
FOXN4	149.11680769209	2.39832084891523	0.375708079378433	6.38346892322089	1.73120741270549e-10	8.62941675477235e-10	UP
C9orf57	8.02889764850699	3.09375852737212	0.485041338159511	6.37833991451406	1.79017836063522e-10	8.90966456355039e-10	UP
DLX2	4.79972187271917	3.59122702931755	0.563191879107982	6.37656039182519	1.81109353119519e-10	9.00615640609706e-10	UP
ACRV1	4.81600809883883	1.8088325100631	0.28368692588678	6.37615746446139	1.81586228151596e-10	9.02594463978672e-10	UP
TLL2	14.0643996116159	1.6373046457174	0.25690531401534	6.37318325622349	1.85144431916022e-10	9.19341128610319e-10	UP
H3C8	9.73765264439661	2.99624598384417	0.471111916326495	6.35994522746836	2.01825704080533e-10	9.9911171910572e-10	UP
RET	118.912683869248	-2.20156091679904	0.346269310579352	-6.35794409015213	2.04471860434423e-10	1.01143888236254e-09	DOWN
MMP10	24.9335287666406	2.54154077767225	0.399794774973066	6.3571135411749	2.05580042526427e-10	1.01614531820559e-09	UP
NPTX1	10.1559025072181	2.62006325352375	0.412273313445111	6.35516092863133	2.08208530355526e-10	1.02887599477007e-09	UP
TRNP1	919.560658811535	1.78024929666527	0.280142048636233	6.3548093023941	2.08685343919572e-10	1.03070846603242e-09	UP
SLITRK6	10.7194798440015	-2.83743606693097	0.446590921384083	-6.3535462345207	2.10406907828116e-10	1.03842028857063e-09	DOWN
ZNF208	25.3009791638419	2.02172307572091	0.318238343610124	6.35285821559497	2.1135050783076e-10	1.04254815554357e-09	UP
MMP9	473.479816168231	1.79875255431784	0.283183279239587	6.35190241156861	2.12668231530086e-10	1.04878222699295e-09	UP
PERCC1	4.67632158957167	3.46340398463979	0.545334873108658	6.35096736963988	2.13965096026861e-10	1.05456184135887e-09	UP
YBX2	229.162140702509	1.97975381567065	0.311819354818084	6.34904083111083	2.16661528012947e-10	1.06739278618334e-09	UP
FNDC10	128.303077192179	1.62604174226017	0.256194499643326	6.34690340551396	2.19691971790512e-10	1.08095341546306e-09	UP
FAM166A	12.0691889889805	1.83100781174868	0.288608933464166	6.3442520291078	2.23508673436588e-10	1.09834353166792e-09	UP
TMEM249	2.91060638268408	2.44852471401535	0.386021565916638	6.34297389111186	2.25371637477508e-10	1.10721857765535e-09	UP
SLC22A15	153.593876298528	1.71526491503808	0.270516995116839	6.34069188258299	2.28735590578581e-10	1.12232775901952e-09	UP
CCDC80	1313.66405951281	1.80592572785051	0.285317718075497	6.32952534469888	2.45916499770513e-10	1.20328953975761e-09	UP
MYCBPAP	7.80064330778322	1.63468218704477	0.2585950982368	6.32139664746417	2.59209720008737e-10	1.26610473484931e-09	UP
MCOLN3	90.5427131930583	2.55834474654891	0.4048419829507	6.31936620777903	2.62638219990905e-10	1.28156381806902e-09	UP
LRRC4C	20.9768432697092	-1.70868955147252	0.270498979611933	-6.31680590412527	2.67024604331278e-10	1.30198760447314e-09	DOWN
ADAM12	103.519474138838	1.73202237257943	0.274196036799765	6.31673014969309	2.67155472738605e-10	1.30211232256957e-09	UP
STEAP4	699.834052050637	-1.65661551375864	0.262259082711893	-6.3167135972123	2.67184076060419e-10	1.30211232256957e-09	DOWN
GRM4	4.55345206920514	3.0073000749104	0.476235375360383	6.31473475197989	2.7062523516324e-10	1.31723243841968e-09	UP
ALPL	2690.8285997943	-1.55871085024136	0.246952981261694	-6.31177174811915	2.75858885367624e-10	1.3416992549138e-09	DOWN
RSPH14	17.8718363458259	1.63959455768771	0.259957964292332	6.30715262812233	2.84215527138555e-10	1.37958372918515e-09	UP
LKAAEAR1	2.8304492917056	3.41760846492264	0.542115555323423	6.30420660569998	2.89673878059794e-10	1.40423974659217e-09	UP
ERICH4	2.92161564175149	3.20984105868598	0.509682323622345	6.29772882032368	3.02038307776599e-10	1.46062781856162e-09	UP
CCDC185	4.78272817015012	3.77604139203115	0.600814589673685	6.28486967016229	3.28128848382591e-10	1.58364915658595e-09	UP
AIRE	4.11320333525088	2.97573760602887	0.474019388871903	6.27767065206064	3.43682955778692e-10	1.65338448921483e-09	UP
COL9A2	165.829115882897	1.61753086259831	0.257920231478675	6.27143847275914	3.57727656895546e-10	1.71840032764099e-09	UP
LGI1	11.5796464953192	-2.45966421307478	0.392422411887371	-6.26789943327887	3.65950988594441e-10	1.75573426940352e-09	DOWN
SPINK4	4.78804475347809	4.00882339499149	0.639875740128691	6.26500294289206	3.7281836682817e-10	1.78612203294474e-09	UP
MYOM3	16.1088816694243	1.50158243472478	0.240085818007176	6.25435707610144	3.99156810314292e-10	1.90658152274385e-09	UP
CRLF1	45.221082557451	1.83385221714109	0.29352536915931	6.24767876927794	4.16597346982105e-10	1.98647178200587e-09	UP
MTMR7	142.665448368161	1.60956980261892	0.257811117171598	6.24321332717236	4.28671609411834e-10	2.04204330224349e-09	UP
CLEC18A	3.83183840800154	1.78232787498634	0.285745444728706	6.23746732578196	4.44711955635968e-10	2.11431130215585e-09	UP
CHRNB2	5.704830631237	1.98673310473616	0.318548604176617	6.236828787467	4.46530240347585e-10	2.12209054340636e-09	UP
SH3GL3	21.981844488785	4.69084433680534	0.752416345388716	6.23437325033381	4.53590412936028e-10	2.15389002236469e-09	UP
SLC44A5	195.975941789965	2.27446144227328	0.364880985796385	6.23343372444873	4.56320462114824e-10	2.16579623917358e-09	UP
KLHL34	25.0478605348568	2.74507428580824	0.440524280328002	6.23138021759967	4.62343439967408e-10	2.1938472572252e-09	UP
RAB3D	189.951681271268	1.53934911139617	0.247339907186163	6.22361805221169	4.85818954297058e-10	2.30355403731784e-09	UP
MAGEA11	11.3780772421014	5.49019773826497	0.882380921465519	6.22202679671097	4.90773187129442e-10	2.32591093802818e-09	UP
CEACAM3	6.19462650091898	-1.60572560215935	0.258278039101088	-6.21704271779332	5.0661187908344e-10	2.39805330936308e-09	DOWN
TMEM151A	64.7393877771356	1.91167175847786	0.307548041798575	6.21584760318482	5.10483307718966e-10	2.415790835799e-09	UP
HOXC4	16.5188655221624	1.90125157231578	0.305905600537446	6.21515777735179	5.12731040948729e-10	2.42583769069637e-09	UP
C7	4943.5148277076	-2.03438681600041	0.327374542253411	-6.21424867675156	5.15708017365214e-10	2.43814315453413e-09	DOWN
OXCT1	218.346161959527	1.64504297314109	0.26477444119817	6.21299762052887	5.19832368855541e-10	2.45585124465394e-09	UP
CDH11	322.033522431541	1.57980739917698	0.254338529148793	6.21143561875663	5.25027016660305e-10	2.47858628010751e-09	UP
MMP24	117.199045582353	1.68566505547479	0.271384469240665	6.21135417288723	5.25299260964164e-10	2.47926974660349e-09	UP
HOXA9	4.42501372252986	2.4590975314163	0.395963698313979	6.21041156521969	5.28460100722998e-10	2.49297816130543e-09	UP
HTR3B	5.44484877642757	3.66539675761096	0.590286994239567	6.20951637657693	5.31479109837448e-10	2.50600453002142e-09	UP
SYNGR4	9.21559244018277	1.67393063818024	0.269900471378318	6.20202932448347	5.57396881603184e-10	2.62312348105055e-09	UP
RTL9	41.9979526864639	2.07226920634754	0.334443247240978	6.19617595344777	5.78514525461601e-10	2.71724402806765e-09	UP
RAET1E	3.24955040954585	1.98085935173313	0.319893128549966	6.19225352139356	5.93100526216449e-10	2.78239393027253e-09	UP
ASPDH	2597.251856401	-1.58867607997387	0.256693801834647	-6.18899275564605	6.05498656252473e-10	2.83645203856228e-09	DOWN
SYT8	91.3244414100334	2.46279596403076	0.397992559652066	6.18804523929742	6.09148488112588e-10	2.85217575681026e-09	UP
CWH43	12.3023166133631	-2.80161050459324	0.452790169036361	-6.1874366896165	6.11503932038038e-10	2.86251539786759e-09	DOWN
OSR1	58.8509677957397	1.79467365742464	0.290288100225573	6.18238796571427	6.31391191875778e-10	2.95276717527865e-09	UP
KRTAP5-5	5.20782698104708	4.47623674355884	0.724196620512145	6.18096883743159	6.37093930240959e-10	2.97800455255627e-09	UP
KLHDC8A	20.9853947240897	2.15556150649716	0.348824698705137	6.1794979383592	6.43057738821908e-10	3.00299472270975e-09	UP
TMEM253	3.64113376633508	1.73904377035972	0.281474985577325	6.17832439636801	6.47854934575571e-10	3.02321940438936e-09	UP
ADAMTSL2	1247.09482183096	-1.51299667350523	0.244984133160303	-6.1758965937407	6.57890377861933e-10	3.06710638768327e-09	DOWN
RPRML	4.45063128019463	3.14913553609984	0.510044243896097	6.17423992876463	6.64825171147388e-10	3.09424493391163e-09	UP
SHBG	1860.28560160374	-1.77219566519146	0.287090198581109	-6.17295774620736	6.70241289957083e-10	3.11721499035516e-09	DOWN
MEGF10	13.1164760259767	-1.91661251217569	0.310754149678327	-6.16761679340291	6.93269042390789e-10	3.22123336705706e-09	DOWN
RD3L	2.07896291803438	-4.20498044591024	0.681979598977619	-6.16584492001532	7.01077691632879e-10	3.25440599099272e-09	DOWN
CCL13	19.5118307006175	1.88396659441527	0.305588924391159	6.16503558880216	7.04672899080525e-10	3.26953432421665e-09	UP
CHRNA3	5.66853682449811	2.86565758241152	0.464830040546733	6.16495779627526	7.05019414651488e-10	3.26958216856734e-09	UP
ZNF781	28.6003529264289	1.51438559076968	0.245691771524824	6.1637619419284	7.10367139751888e-10	3.29281240900243e-09	UP
TDRD5	9.96131827008045	3.45308158733383	0.560435149253129	6.16142936776115	7.20912254707013e-10	3.33930539510631e-09	UP
SCGB1D2	7.59083501008731	4.26193882381752	0.691912736117012	6.15964788816486	7.29068676200307e-10	3.37306987442816e-09	UP
SCIN	33.6252626362245	1.74686705167415	0.283661155384682	6.15828786745641	7.35355994253635e-10	3.40054067718336e-09	UP
C9orf50	4.32502426661594	1.95651235219926	0.317833786354099	6.15577209283692	7.47126017371409e-10	3.45086702395486e-09	UP
RAB34	929.671496456244	1.5216347986068	0.247274523880247	6.1536254310764	7.57314287858164e-10	3.49626463300292e-09	UP
FSTL5	56.8621722735261	3.57020724892596	0.580269342644461	6.15267253764511	7.6188012765314e-10	3.51484072173946e-09	UP
FOXL1	33.8408332210416	1.53154645054923	0.248931462965075	6.15248242350188	7.62794277366502e-10	3.51738944873838e-09	UP
ATP8A2	12.5676932621582	1.68959577346468	0.274637120325396	6.15210271453041	7.64623283264396e-10	3.52498764150095e-09	UP
TMEM119	195.725743787607	1.69988377383691	0.276312098748418	6.15204249664308	7.6491373727643e-10	3.52549104029065e-09	UP
TTLL6	14.9814418049394	1.85572417882049	0.301735517241754	6.15016818631153	7.74008258636293e-10	3.56656257533189e-09	UP
KRT23	1193.28738638949	2.59282034986493	0.421821382091627	6.14672574682742	7.90987185494641e-10	3.64221135366259e-09	UP
DGKK	11.068496034816	3.31018186658529	0.539043989182057	6.14083810044547	8.20872156659029e-10	3.77000317521089e-09	UP
GYS2	90.0711958424784	-2.04333297296307	0.332842454742239	-6.13903948805291	8.30219299396579e-10	3.81023250902866e-09	DOWN
HS3ST3A1	21.7016553563192	-1.51704873848388	0.24713277794776	-6.13859784639558	8.32530277860174e-10	3.81993722679415e-09	DOWN
GASK1A	176.47078387298	-1.82763200987132	0.297926111325126	-6.13451436580136	8.54197253533722e-10	3.91012863761612e-09	DOWN
FAM227A	17.5328431441203	1.68318366297946	0.274424088061546	6.13351282268621	8.59594865102745e-10	3.9302115952629e-09	UP
SLC6A14	11.4689943625585	3.84121299368319	0.626329528515779	6.13289461664974	8.62943148009138e-10	3.94459323825564e-09	UP
SEPTIN5	2.59353838494443	2.42599769656386	0.395824620508019	6.12897119297487	8.84491373488556e-10	4.03645171617842e-09	UP
PI3	91.3642567444363	2.38353610153566	0.389037557088089	6.12675063913165	8.96918714109172e-10	4.09124507256646e-09	UP
LENEP	1.05965862148509	2.24324424437766	0.366340611207122	6.12338401954942	9.16085444511092e-10	4.17573515250544e-09	UP
MT1H	2098.0427616732	-2.90754025886523	0.475027403103298	-6.12078427448735	9.31158986081519e-10	4.24245544138804e-09	DOWN
IL4I1	182.386317347653	1.53502717560854	0.250954460234435	6.11675590134782	9.54994771382674e-10	4.33885734720696e-09	UP
CDX1	5.17729596744353	1.85645576733114	0.303556603669625	6.11568236331834	9.6144662684922e-10	4.36511131937846e-09	UP
AC010255.2	37.56391796576	2.54887619234678	0.416834729088979	6.11483644349291	9.6656044384437e-10	4.3873046984301e-09	UP
NR5A1	3.94236602949689	2.70794064955722	0.443157744612596	6.11055697994058	9.92840211492546e-10	4.49924093977866e-09	UP
RNASEH2A	1.66204988587424	2.29146529879277	0.375309354875585	6.10553738942209	1.02455365756297e-09	4.63863329599622e-09	UP
TPH1	11.4031472060724	1.60563369804496	0.26299067415828	6.10528758551575	1.02615743976189e-09	4.64481317276444e-09	UP
TMEM82	992.553648041227	-1.7301147388536	0.283510154798106	-6.10247890445284	1.0443589772563e-09	4.72500165332289e-09	DOWN
PITX2	10.4562916552112	3.83278200720298	0.628175187281405	6.10145399691822	1.05107893042757e-09	4.75208860920878e-09	UP
EHF	932.343172156815	1.6784590930078	0.275120096252045	6.10082329816474	1.05523513271104e-09	4.76866248402179e-09	UP
GLYAT	4708.41479553405	-1.95714691081394	0.320980261793033	-6.09740580271536	1.07803605322205e-09	4.86379059038945e-09	DOWN
GBX2	1.84190100304074	2.80056758453662	0.459412504013358	6.0959759694638	1.08771754031983e-09	4.90519502880147e-09	UP
KIF26B	200.928596657965	1.76549949144356	0.289656813265903	6.09514228765214	1.0934015193234e-09	4.92968464321748e-09	UP
VNN2	655.351784137461	1.73078901123943	0.284344706644968	6.08693944635475	1.15089473005168e-09	5.17569999988557e-09	UP
AKAP14	2.48637118143719	2.98750495871273	0.490839084257427	6.08652622525449	1.15386764803366e-09	5.1866710779419e-09	UP
PLPP2	1015.17256712597	2.10571209929501	0.346248034858531	6.08151350275634	1.19053337756511e-09	5.34160881052856e-09	UP
KHDC1	7.96238838441083	2.17812538155384	0.358269645883952	6.07956997355943	1.20505286524921e-09	5.40301480615424e-09	UP
BRINP2	5.32880273243394	-1.91996380088131	0.315971452956765	-6.07638374579372	1.22923045190622e-09	5.50887840773642e-09	DOWN
NPNT	647.799924743193	1.58595286394992	0.261094659636331	6.07424474387541	1.24572614084288e-09	5.57766423558792e-09	UP
DKK2	44.0689147971823	1.75904569467545	0.289814954282808	6.0695477189177	1.28270975129853e-09	5.73533440523135e-09	UP
SLC52A3	91.0360311203065	1.67651533618513	0.276340610948103	6.0668438505406	1.30448271135879e-09	5.82331621205609e-09	UP
PAQR5	373.144932999064	1.81876668779047	0.299860453908477	6.06537695812865	1.31644520389308e-09	5.87402138465714e-09	UP
ENPP6	35.6189610626287	2.24317682720449	0.370279014631556	6.05807172042022	1.37762974534467e-09	6.13436322045644e-09	UP
TMEM132B	15.0402789899709	1.76723129865754	0.291717812634588	6.05801641900837	1.37810332681257e-09	6.13506745399508e-09	UP
ZNF728	10.3242420044847	3.31905459777388	0.548016599578747	6.0564855158132	1.39127661574015e-09	6.18804714752936e-09	UP
ADGRB3	14.3557177080378	-1.90014453614796	0.31395860640657	-6.05221356374387	1.42868886994264e-09	6.34284376178596e-09	DOWN
PTGFR	323.490863308334	2.11884169658717	0.350205017620937	6.0502893732968	1.44585886082256e-09	6.41760722113163e-09	UP
ASPG	1924.61262022758	-2.05634999072053	0.340112492662278	-6.04608779472982	1.48405247698939e-09	6.57063980820479e-09	DOWN
OR1F1	2.81710757847166	3.41615792944961	0.565204258886063	6.04411215191897	1.50234984528013e-09	6.64711203155108e-09	UP
MAPK13	771.692487687409	1.59140361809203	0.263439793033226	6.04086269492067	1.53292387301426e-09	6.77468060216481e-09	UP
KIRREL2	5.22237591426552	3.0596828456753	0.50657914387884	6.0398910666703	1.54218307108066e-09	6.81405286972257e-09	UP
TFAP2A	65.4690783364193	2.00286463579893	0.332221116735906	6.02870960003147	1.6527395312037e-09	7.28433806524176e-09	UP
SLAIN1	130.856393335776	-1.59687858151324	0.264953202170617	-6.02702125670072	1.67009045310192e-09	7.35248060498695e-09	DOWN
ZG16	708.242508165418	-1.74023995461702	0.288743801233763	-6.02693442138399	1.67098763351658e-09	7.3547656646068e-09	DOWN
MFAP2	79.5940094002355	1.8335667513154	0.304362555239078	6.02428491860677	1.69858915383599e-09	7.46611503776499e-09	UP
SLC26A3	81.2446345598416	2.17327392352548	0.360900059509437	6.02181647317975	1.72470395292834e-09	7.57405551692395e-09	UP
FAM163B	119.742973524593	-2.21957367949194	0.368676807671478	-6.02037783041065	1.74010402541712e-09	7.63478982503113e-09	DOWN
REN	105.028607267125	1.95829463859051	0.325681896428961	6.01290602905116	1.82226680727713e-09	7.9701123007736e-09	UP
ALDOB	213089.501936606	-1.54250059321913	0.256616036632079	-6.01092828594604	1.84463998025542e-09	8.06433976533333e-09	DOWN
USH1C	608.659779099254	2.6760323449493	0.445741119185999	6.00355728867062	1.93040609307687e-09	8.42603198167529e-09	UP
DCX	12.6952632080755	2.33041844110844	0.388420613782471	5.99972905252026	1.97647045805243e-09	8.61356719899616e-09	UP
DNAH3	8.69978183394536	1.98486668825999	0.330861042072896	5.99909459217227	1.98420753125641e-09	8.6453486744931e-09	UP
TEDDM1	2.88540629667654	3.32858152076034	0.555167672585747	5.99563282432702	2.02694540999368e-09	8.81970653789196e-09	UP
SEMA3B	689.430674995565	1.51638578560628	0.253374694723188	5.98475624119818	2.16714166886763e-09	9.4149889344372e-09	UP
ANO9	210.339464559844	1.64233140640846	0.274448644016924	5.9841119357368	2.17573655216223e-09	9.44810804633968e-09	UP
ZNF257	33.987869147864	1.64530100069098	0.27514826078057	5.97968889944431	2.23564172973603e-09	9.7039124399388e-09	UP
SPATA45	4.9143197166121	1.71940323393606	0.287724487086325	5.97586688344741	2.2886983365562e-09	9.92313478511324e-09	UP
PODXL2	428.047194153821	2.0919546810344	0.350513870965857	5.96825077213042	2.39810599124964e-09	1.03674508845978e-08	UP
TSSK3	3.01649770502109	1.70550392120532	0.286098225015691	5.96125306653608	2.50310959044756e-09	1.07926139512758e-08	UP
AGR2	341.642186142114	3.12389712418717	0.52421326675338	5.95921034874692	2.5345967759363e-09	1.09259546303105e-08	UP
ZNF560	7.26068549725393	4.60936499258434	0.773593535468347	5.95838096009133	2.5474910873531e-09	1.09766729395254e-08	UP
DPPA4	9.14850619679493	-1.92593227634162	0.323299619395753	-5.95711272392211	2.56733168394052e-09	1.10548154201114e-08	DOWN
CFAP61	4.79323292515692	2.29303295851836	0.385405851019982	5.94965787999797	2.68703543801643e-09	1.15574611387482e-08	UP
AC132217.2	2.22792983739428	-3.3743973822715	0.567442534239495	-5.9466768503598	2.73640867270309e-09	1.17594230411125e-08	DOWN
ULBP1	13.9024643738585	1.93833288375116	0.326351721882759	5.93939836618205	2.86069958129127e-09	1.2288119888718e-08	UP
SSX5	6.31430695046256	4.75845753797332	0.801609472024848	5.93612937975092	2.91829539054218e-09	1.25244583729138e-08	UP
ELL3	1.84726790956772	1.94407447792568	0.32795856822519	5.92780511406184	3.07010547699249e-09	1.31498682068936e-08	UP
IGFBPL1	201.056929092921	2.3726841559319	0.400570690699304	5.92325951703991	3.15622157114474e-09	1.35008818031153e-08	UP
AL441992.2	3.56911628362492	1.80811819673037	0.305279042064403	5.92283762587582	3.16433251825181e-09	1.35326005892695e-08	UP
IL6	32.1573223440989	-1.90592588631009	0.322060616210693	-5.91791045032102	3.26057399986636e-09	1.39166478598641e-08	DOWN
CCNI2	10.0296919421138	1.7435140854831	0.294842661780288	5.91337113481338	3.35175776877102e-09	1.42901553271803e-08	UP
TMEM61	7.64917578112976	2.3605540634088	0.399589084394264	5.90745382093495	3.47435675687491e-09	1.47804547071778e-08	UP
CDH16	117.526867773483	2.37970988671062	0.402851711347262	5.90716092219673	3.48053729956387e-09	1.48002733879574e-08	UP
CKMT1B	14.800510144266	3.18607740852661	0.539637577634902	5.90410590472664	3.54564351124588e-09	1.50606609071265e-08	UP
ENO3	2010.14128452076	-1.58213956685219	0.268001249349313	-5.90347832591644	3.55916402875934e-09	1.51114910192904e-08	DOWN
AC008397.2	2.76134616345324	2.3192419731859	0.393368430870416	5.89585180502171	3.72753407836143e-09	1.57747036170866e-08	UP
HSD17B13	7837.90408936532	-2.25260844660938	0.382070186066955	-5.89579749678407	3.72876040223536e-09	1.57764606968627e-08	DOWN
CHODL	15.2919607310705	2.38336822227255	0.404399685336652	5.89359563988895	3.778812205418e-09	1.59708599294611e-08	UP
CBLN1	107.123626428854	1.53460627731015	0.260678003895083	5.88698031433369	3.9331554077683e-09	1.65943324687838e-08	UP
ZNF732	4.34327806259799	1.91235020911952	0.324874585286228	5.88642601093176	3.94636303875262e-09	1.66428363191107e-08	UP
LAIR2	13.9333195657915	1.87355337204478	0.31843027406577	5.88371623125823	4.0115540147823e-09	1.68994424057864e-08	UP
SOHLH2	10.9324067273684	4.68766655178797	0.797094965620362	5.88093860075964	4.07946484995107e-09	1.71780886190839e-08	UP
SSTR3	11.7661053783799	2.69174715285428	0.457812654481932	5.87958224068818	4.11303208500824e-09	1.73119398514197e-08	UP
OPN4	1.95561189067177	3.18136821231428	0.541157416196295	5.87882216356857	4.13195986432045e-09	1.73840837899703e-08	UP
PLEKHS1	17.4002322436484	2.25174289377528	0.383090099966055	5.87784151554636	4.15650568351473e-09	1.74835717007702e-08	UP
ACSBG2	2.84406163115496	2.00827783947432	0.341805133718675	5.87550519685068	4.21555740688737e-09	1.77051590507362e-08	UP
H2AC12	1.4658773669676	2.3265544368645	0.395993711994632	5.87523075845214	4.22254734495819e-09	1.77268607510116e-08	UP
SCGB2A1	11.3643625350667	2.51011798387311	0.427236742126232	5.87523903347121	4.22233641562403e-09	1.77268607510116e-08	UP
ATP13A4	22.1484821174809	-2.13443334044001	0.363604305774937	-5.87020919868089	4.35245583674008e-09	1.82407382082729e-08	DOWN
SCUBE1	881.831627233705	2.00772031365899	0.342172130717	5.86757404658275	4.42217537683903e-09	1.85050152924955e-08	UP
AMBN	5.54199944318579	4.45178357096362	0.759014918929505	5.86521221116747	4.48558636204188e-09	1.8754225008967e-08	UP
UGT2B10	12558.2716089176	-1.53662849325034	0.261989150516304	-5.8652371299426	4.48491274227481e-09	1.8754225008967e-08	DOWN
PRRT4	29.3962932861504	1.76390908622687	0.300775406787999	5.86453894307309	4.50382387594223e-09	1.88264290537452e-08	UP
HTR1B	3.2062757022671	2.23469689439048	0.381290177546545	5.86088240921885	4.60413940443221e-09	1.92292272742552e-08	UP
EYA1	6.41494415323097	2.50788659260878	0.428383013934286	5.85430913699463	4.78996937118709e-09	1.99881794184915e-08	UP
CLEC4D	2.74453031355929	-1.73455831924135	0.296391255016156	-5.85225876231334	4.84941347032928e-09	2.0218883600837e-08	DOWN
SOAT2	444.712793813313	2.0494874997832	0.35043462206758	5.84841614019509	4.96275727927105e-09	2.06648745625823e-08	UP
KCNK17	37.8802846215634	-1.67327629812328	0.286199069183154	-5.84654696082348	5.01881929885474e-09	2.08715063850171e-08	DOWN
CDH22	32.2181549077835	3.4947718033773	0.598640751480963	5.83784480881341	5.288037712115e-09	2.19582266226808e-08	UP
TEKT5	21.863519117996	1.52849410483072	0.261929080033236	5.83552656557558	5.36209520016046e-09	2.22325200688811e-08	UP
CYP27C1	30.8758019847957	1.56950790580567	0.269006933351593	5.83445150000768	5.39678026625706e-09	2.23620315676821e-08	UP
SH2D6	16.1971596088021	1.65965857196377	0.284512433262825	5.83334286284289	5.43277704646674e-09	2.25015999901572e-08	UP
RARRES1	430.990396794524	1.53152272017691	0.262709145934993	5.82972745286867	5.55179764446233e-09	2.29652199457236e-08	UP
TMEM163	76.1953683326378	2.02057531000124	0.346733627059518	5.82745702266254	5.62783366336073e-09	2.32698479490574e-08	UP
GSC	3.41683711362828	2.80301481954442	0.481238397727672	5.82458680101129	5.7254075000349e-09	2.36531809421578e-08	UP
GDF10	32.9016563276236	2.70822978274402	0.46504762413171	5.82355363668518	5.7609313835546e-09	2.37898334204112e-08	UP
ZNF556	7.91621379913481	2.14832604449138	0.369139196796952	5.81982640459904	5.89087778456393e-09	2.42903482954777e-08	UP
ADRA1D	33.8820587384581	2.26642802870859	0.389709477366118	5.81568619789906	6.03856541932929e-09	2.48413911603119e-08	UP
GPR1	6.07312402326858	2.25028191866673	0.386988059081673	5.81486137842772	6.06841527664284e-09	2.49483570346023e-08	UP
WNT6	11.8688002746689	1.58520741794764	0.272662060029678	5.81381735975696	6.10640372784924e-09	2.50939261581804e-08	UP
RIMS2	14.4687843403282	2.34906982791696	0.404416185546106	5.80854553272856	6.30178922553253e-09	2.5858607687048e-08	UP
PRSS1	10.8058420199399	4.71215483206977	0.811255651436114	5.80847088550711	6.30459901261031e-09	2.58592262326593e-08	UP
SLC6A17	6.28480238386308	1.81382529941541	0.312272147373765	5.80847608302512	6.30440333399757e-09	2.58592262326593e-08	UP
ALX3	4.32076991236192	4.27156762664035	0.735847285759278	5.80496484706439	6.43795095327124e-09	2.63672659593863e-08	UP
PGLYRP2	8292.29883098317	-1.5455969797423	0.266381284279911	-5.80219809330975	6.54511712867567e-09	2.67892525573952e-08	DOWN
SH2D5	10.6477560013341	1.95905390184856	0.337956631905753	5.79676123176327	6.76078389588955e-09	2.76280126397941e-08	UP
VGF	13.8435059101755	2.02496668929643	0.349326126718173	5.79677995551168	6.76002944324413e-09	2.76280126397941e-08	UP
PLPP4	20.6664077333233	-2.09090545636445	0.360739060013609	-5.79617149383704	6.78458868481e-09	2.77110982611412e-08	DOWN
MAGEB1	10.3321202729849	5.46880876038804	0.94354016627008	5.79605294600955	6.78938370192682e-09	2.77132241348325e-08	UP
BNIP5	8.17697902481237	2.83405858386162	0.488971080891765	5.79596359501053	6.79299994514791e-09	2.77221672121542e-08	UP
LRP4	173.843396703631	1.64974917484291	0.28468541015091	5.79499024543755	6.83251522450694e-09	2.78717326167491e-08	UP
SLC39A4	953.138965618031	1.75990693794118	0.303778997835403	5.79337923451428	6.89840949470494e-09	2.81169456563309e-08	UP
C17orf99	2.70509968884963	2.59293292757805	0.447917626857418	5.7888611032569	7.08652651610323e-09	2.88353432506711e-08	UP
MTNR1B	8.7678324020495	5.05683791644938	0.874176053817095	5.78469050298126	7.26459547904117e-09	2.95413719563769e-08	UP
C14orf180	17.8384696890021	-2.93374094877095	0.507218720197923	-5.78397608752723	7.29553173171194e-09	2.96547737057048e-08	DOWN
RIPPLY3	30.8585997374586	1.80666628774535	0.312380939335257	5.78353561388832	7.31466931661358e-09	2.97263514851931e-08	UP
B3GNT3	673.320234664857	1.85284596852302	0.320726993048216	5.77701911184156	7.60356520395393e-09	3.08359764839249e-08	UP
C2CD4B	47.9805668470456	-1.52694345270112	0.264410682557228	-5.77489319997739	7.70019108680911e-09	3.12083176991951e-08	DOWN
CCR9	2.23234206999383	-1.75892032509653	0.304622609299871	-5.77409644392171	7.73671157378953e-09	3.13302186363119e-08	DOWN
FAM240A	6.8570584143833	2.49006179429259	0.431432000970034	5.77162053045191	7.85127683083204e-09	3.17677000956279e-08	UP
TMEM40	23.3913051904367	2.00606448053876	0.34798923344555	5.76473145641918	8.17879641015582e-09	3.30104980654764e-08	UP
PCDH9	94.5856778030736	-1.70705548149509	0.296180398652358	-5.76356669537321	8.2354686773638e-09	3.3225444052007e-08	DOWN
PTPN5	5.85256360363453	1.90230499221592	0.330298475443575	5.75935141590109	8.44377485142933e-09	3.40446560655681e-08	UP
GPR150	16.1586459846821	1.68440394045601	0.292546716070026	5.75772636618084	8.52544032852645e-09	3.43454462282186e-08	UP
ANO4	11.7123557136874	1.79144813109431	0.311235487666521	5.75592502167938	8.61686278347046e-09	3.46993749769152e-08	UP
CDH12	28.8166766036701	4.32014892617797	0.751198570922439	5.7510079137571	8.87129619662828e-09	3.56943961573066e-08	UP
SIGLEC15	134.018844219764	1.68297914016961	0.292870182932551	5.74650216460308	9.11084652037461e-09	3.66128026490261e-08	UP
SIGLEC14	51.9536460733029	-1.70633558259171	0.296964182815021	-5.74593059141609	9.14168030049059e-09	3.67215369360888e-08	DOWN
H3C3	5.74378299347568	1.61737915603284	0.28167651427936	5.74197376792574	9.35793212616261e-09	3.75669308263907e-08	UP
FCGR2B	323.462569543173	-1.68479830517797	0.293867973989143	-5.73318106872106	9.8564311998409e-09	3.94866296265511e-08	DOWN
JPH1	70.824148594143	1.86549777128424	0.325771590210149	5.72639796515357	1.02585414487742e-08	4.10383856805139e-08	UP
NWD2	39.9771042870744	2.80067889679745	0.489115163513527	5.72601118452137	1.02819445297073e-08	4.11235494762097e-08	UP
PTPRR	11.7482047446353	1.52578303782229	0.26681060393885	5.71859969318157	1.07405494278053e-08	4.28696257686874e-08	UP
CPA5	6.70633459467745	2.08770593917212	0.365276526996518	5.7154122558552	1.09438379961408e-08	4.36362544126565e-08	UP
CNGB3	4.99410165568593	2.45999508505313	0.430495435548857	5.71433488468183	1.10133924551487e-08	4.38865976751981e-08	UP
DPYSL4	37.8648478605312	1.86864943725893	0.327524699877691	5.70536951245739	1.16090964446547e-08	4.61375001733826e-08	UP
PCP4	14.469826749086	3.49553371339257	0.612824811949401	5.70396897324253	1.17049391913466e-08	4.64804138978545e-08	UP
GSTM5	58.5007824418943	-1.75768309462613	0.308401000779623	-5.69934303125732	1.20270005291165e-08	4.76814431902399e-08	DOWN
CALN1	10.839192908915	-2.66057849831897	0.466896300674594	-5.69843559367431	1.20911794853323e-08	4.79261139167949e-08	DOWN
PTPRN	3.57937797244326	2.08485013666411	0.366152957353379	5.69393226189893	1.24146354244793e-08	4.91381072458532e-08	UP
SBK3	7.77553422864139	2.09104021877785	0.368378226639653	5.67634042286462	1.37606802398535e-08	5.42121188302917e-08	UP
MYOCOS	1.87958803982959	2.25863027510466	0.398048392216011	5.67426051523644	1.39289024670016e-08	5.48637409848482e-08	UP
GAST	6.48881760193716	4.6792358772101	0.824706045428336	5.67382269494556	1.39645669000026e-08	5.49819486245041e-08	UP
C9orf152	124.777061270814	1.80048744753962	0.317496522212747	5.6708887234146	1.42058649754816e-08	5.59093633697122e-08	UP
DISP3	7.24243148624134	2.12347647059036	0.374558431750088	5.66927958521351	1.43399198789443e-08	5.64027182296192e-08	UP
MYH13	4.27444871106546	3.43314282084031	0.606677749205062	5.65892325099906	1.52325651587728e-08	5.9804883394859e-08	UP
ISM2	4.74313384692518	3.81292120517521	0.674185314668179	5.65559813039217	1.55304465682555e-08	6.09374996474823e-08	UP
NMNAT2	19.2776387318102	1.50068175446902	0.265847108114741	5.64490531836561	1.65272177888555e-08	6.45750072304618e-08	UP
MT1G	19211.6542649172	-2.47671014280555	0.439172357633925	-5.63949460787792	1.70549992493507e-08	6.65435778134145e-08	DOWN
MMP17	87.4728225623177	1.83713441709707	0.325962665103257	5.63602710916327	1.74017997401778e-08	6.78286583059035e-08	UP
AC008687.4	2.90656145351943	2.42864218180778	0.430961811879978	5.63539997015826	1.74652498784578e-08	6.79942174011219e-08	UP
MEF2B	2.65781136592145	1.79348774052287	0.318301877860169	5.63454966894902	1.75516371352232e-08	6.83031897319108e-08	UP
PCDHB11	45.5326566256046	1.53522797769472	0.272483763174167	5.63419985033542	1.75872976721564e-08	6.84282735994083e-08	UP
H4C4	3.64407752737764	1.74260948000029	0.309356674906165	5.63301076509458	1.77090399361609e-08	6.88468572373236e-08	UP
MYADML2	1.83437554800607	2.45231340377285	0.435358545934987	5.6328592298704	1.77246132530283e-08	6.88936306497602e-08	UP
TAFA4	21.5713908246459	3.62581988605952	0.643872903015322	5.63126646435879	1.78891088157447e-08	6.94774693422991e-08	UP
SMIM31	42.8955901228033	3.38195368044099	0.600855965122425	5.6285597160576	1.81720590916736e-08	7.05482134397309e-08	UP
AOC1	175.732077599713	-2.06006363862676	0.366364961273313	-5.62298215273356	1.87688798969478e-08	7.27780530294328e-08	DOWN
GIPR	44.3491594533152	1.60348092437868	0.285315451361999	5.62002834660446	1.90926130339122e-08	7.39596342381183e-08	UP
MYH1	8.79008216904521	3.43433525061685	0.611178660003101	5.61920020342239	1.91843452688783e-08	7.43001822938437e-08	UP
ADAM21	8.77100638073806	1.60341302479131	0.285390242101751	5.6183176165485	1.92825791893365e-08	7.46212027920006e-08	UP
NOTUM	4551.16972175834	2.2300712435077	0.397069833250002	5.61631999402888	1.95067261738907e-08	7.54285932568935e-08	UP
KCNIP3	161.623424827168	1.572695017437	0.280195946126956	5.61284001134125	1.99032606157166e-08	7.6854957112505e-08	UP
AMPD1	4.04285461725749	-2.23190014571257	0.397744890670327	-5.61138608707483	2.00712392884252e-08	7.74652680900192e-08	DOWN
CRLF2	6.88624140761059	2.84412927613565	0.506851261042766	5.61136864942254	2.00732622711412e-08	7.74652680900192e-08	UP
SAMD5	395.236681619782	-1.60749828928429	0.286600557448272	-5.6088456477424	2.03680574461081e-08	7.85561604851878e-08	DOWN
LRFN2	7.90738034789481	2.36054526973499	0.420922868686778	5.60802333477287	2.04650440055183e-08	7.88989308042282e-08	UP
AANAT	4.505198742591	1.68066390828135	0.299784632338059	5.60623770195834	2.06771943241795e-08	7.9685244621615e-08	UP
SLC6A3	6.88844754851251	2.90583951952627	0.518622320779605	5.60299740890084	2.10676375588699e-08	8.1125628691352e-08	UP
USH1G	3.9781266253881	3.19792495359593	0.57112803092467	5.59931360472434	2.15202182699324e-08	8.28028180712532e-08	UP
PTGIS	339.769777876437	-1.62428891785169	0.290205414862385	-5.59703173912839	2.18052800093858e-08	8.38498806213037e-08	DOWN
TAC3	6.50370503854631	2.19382072782592	0.392031597392013	5.59603037719482	2.19315290937574e-08	8.43020238880595e-08	UP
ABCC8	16.8120896579486	1.91757481196986	0.342696185625387	5.59555341554348	2.19919123656429e-08	8.45174264990622e-08	UP
JCHAIN	867.763878430467	-1.83015062724255	0.327090208985415	-5.59524735674419	2.20307443334916e-08	8.46332169240394e-08	DOWN
CALML4	1.74586061780914	1.97627738042722	0.353397890710712	5.59221611779505	2.24189518901865e-08	8.60735519668628e-08	UP
GALNT13	13.6137064747314	1.98842932995122	0.355651555707898	5.59094793215061	2.25833299461326e-08	8.66704355667479e-08	UP
GUCA2A	22.907499778781	2.59853886295361	0.465339291058157	5.58418107580099	2.34803966555412e-08	8.9988909349808e-08	UP
ZP1	2.41260797920846	2.37360018811891	0.425307336317713	5.58090581899999	2.39269186123647e-08	9.15437280233675e-08	UP
KLHL35	11.3430243356091	1.58571180732864	0.284143414192222	5.58067415300327	2.39588122806529e-08	9.16418680154768e-08	UP
DNAH11	112.102067983451	1.57813839951513	0.282872145871751	5.57898125547728	2.41931307221889e-08	9.24653944874386e-08	UP
FZD9	33.2045366746584	2.10854704712687	0.377980401346046	5.57845602475157	2.42662803004731e-08	9.27267488888414e-08	UP
KAAG1	11.6840268130904	1.96089842973884	0.351671061842076	5.5759448032702	2.46189985035008e-08	9.40191480253467e-08	UP
PCSK2	3.32565017680328	-2.880990618331	0.516699016389869	-5.57576176254452	2.46449014830833e-08	9.4099594394576e-08	DOWN
COL4A5	356.121286908183	1.76178823007672	0.316693626048874	5.56306816798652	2.65072283343696e-08	1.00794836970379e-07	UP
ERICH5	1670.75153825223	1.55969070155539	0.28038752391233	5.56262518314854	2.65746268790852e-08	1.01031370758055e-07	UP
TMEM270	11.7894727681176	2.0183621454382	0.362994007842084	5.56031808193446	2.69283412102337e-08	1.02316123566916e-07	UP
CDH19	88.0796041919717	-2.04852935020254	0.368539409956927	-5.55850824866183	2.72090101771498e-08	1.03321992960868e-07	DOWN
AGBL4	16.8895682020719	-2.03882836267341	0.367130915741185	-5.55340962925257	2.80150529184721e-08	1.06216916035922e-07	DOWN
DLL3	2.73018618710252	2.90028654962	0.522402653537575	5.5518220092873	2.8270736946512e-08	1.07144550586449e-07	UP
CAPN14	4.93123148378979	2.03561486456478	0.366820190537336	5.54935338096553	2.86728096126727e-08	1.08604897169715e-07	UP
BBOX1	877.556667092197	-1.75153312197247	0.3157667571973	-5.54692057365008	2.90744735385029e-08	1.10083416453939e-07	DOWN
ENTPD3	11.1108923286764	2.2011871359167	0.397054734802426	5.54378765187628	2.95997772411856e-08	1.11941603605106e-07	UP
TMEM155	4.41301071973771	2.34046539233448	0.422349111102853	5.54154212902917	2.998194209609e-08	1.13298770889635e-07	UP
HMX3	6.25644309049829	3.6091415192191	0.651680882942763	5.53820376458104	3.0558959909639e-08	1.15389588476505e-07	UP
PLCXD3	91.6825202066325	-1.75185010818579	0.316448244446834	-5.5359767005442	3.09498711918445e-08	1.16793979201441e-07	DOWN
SEPTIN14	5.85073363709397	4.35803389126075	0.787446641242863	5.53438628474213	3.12319978246044e-08	1.17816593810814e-07	UP
CLUL1	4.9186733830504	1.8731413044022	0.338498726756717	5.53367311702903	3.13593166125336e-08	1.18273939909594e-07	UP
HTR4	16.4473173671476	1.90252929262609	0.343933244939409	5.53168186158119	3.17174783246082e-08	1.19532058402176e-07	UP
UPK2	3.34402604169331	2.23304615907097	0.40402665327262	5.52697734415112	3.25795013916994e-08	1.22495902197671e-07	UP
EN1	3.74481135318139	3.70991368292063	0.671300940342079	5.52645387481529	3.26768117345276e-08	1.22838034061956e-07	UP
FGF19	201.291805291497	2.65772536609401	0.481022970618155	5.52515270253853	3.29199161841158e-08	1.23704089988611e-07	UP
MUSTN1	1.49810195851412	2.17295490417339	0.393417846693218	5.52327486522957	3.32738573153036e-08	1.24937553046845e-07	UP
SMIM36	1.40018961170683	2.36027107253046	0.427382511911197	5.52261968318649	3.33982147008306e-08	1.2533190737626e-07	UP
AQP5	7.37559145593134	1.80619848199553	0.327111215329389	5.52166479579968	3.3580265594444e-08	1.25966473637789e-07	UP
RYR2	61.5162794265212	1.89620367390327	0.343496625852786	5.52029781717838	3.38425586483091e-08	1.26901439311666e-07	UP
LRRC26	3.60502748765215	3.18181700097303	0.576661563058506	5.5176505680338	3.4356169591566e-08	1.287280867956e-07	UP
DDN	4.84689773604768	2.12599215587034	0.385846973386516	5.5099360692423	3.589640497439e-08	1.34240545424319e-07	UP
SLC45A2	47.5774882732594	1.68582435664566	0.306087011479256	5.5076638126473	3.63626987407712e-08	1.35879825265706e-07	UP
HOXC10	21.4415297448456	4.11715821108259	0.74766161806523	5.50671334679024	3.65594833001803e-08	1.36536472770451e-07	UP
MINAR1	13.760172849983	1.55113591844273	0.281865846325333	5.50309992737608	3.731707638589e-08	1.39258851823783e-07	UP
SYT10	2.58065404428625	-3.19731151256022	0.581209969183199	-5.50112985338767	3.77365145806768e-08	1.40743088896292e-07	DOWN
VSTM1	1.29617660105019	-1.652366751848	0.300420794935409	-5.50017435445258	3.79415878206052e-08	1.41453686622728e-07	DOWN
LMTK3	105.97698692785	1.70309039188292	0.309978864441256	5.49421456508909	3.92453109574438e-08	1.46093705437499e-07	UP
SALL4	162.359814167983	1.86438126817353	0.3397033083613	5.48826350019123	4.05904257354202e-08	1.5086638267799e-07	UP
TRIM74	8.20261153496202	1.6105161661221	0.293803135034127	5.48161668164308	4.21456615301393e-08	1.56437617702521e-07	UP
RFX6	6.9280739022186	2.95751361666643	0.540170198400504	5.47515139751121	4.37137711858525e-08	1.62072598087082e-07	UP
PIK3R2	2.05521539743768	1.84964542612269	0.337846799292327	5.47480523715797	4.37993063594719e-08	1.62358778100196e-07	UP
FGF23	9.1652823321734	-3.58998086928663	0.656111163076429	-5.47160461720179	4.45978944515295e-08	1.65098790841692e-07	DOWN
RTL1	5.93021816710441	3.3678102066077	0.616417955987961	5.46351736495079	4.66791583968656e-08	1.72409728602172e-07	UP
GOLGA7B	173.177523130607	1.80388654723413	0.330291078563097	5.46150551532238	4.7211357803275e-08	1.74209999862208e-07	UP
AC013470.2	2.34094034564488	2.79936634403358	0.512767087484103	5.45933312094717	4.77926308135403e-08	1.76221169539973e-07	UP
DEFB132	56.6476938715605	2.24138594127978	0.410569862563521	5.45920717922399	4.78265412634588e-08	1.76312780055776e-07	UP
TGIF2LX	3.58816274716468	4.00681075153365	0.734604937469013	5.45437492611826	4.91454118410327e-08	1.80729487674057e-07	UP
CDHR2	1913.23729305793	-1.90718922624375	0.349676387554649	-5.45415502482475	4.92062608073403e-08	1.80919049660259e-07	DOWN
C1orf100	3.36245371936785	1.8177243776405	0.333528529638109	5.44998168406404	5.03750078098358e-08	1.8502753155081e-07	UP
PDE4C	2.56148148446197	1.9939949797625	0.365873231643635	5.44996137269937	5.03807612901331e-08	1.8502753155081e-07	UP
CACNA2D3	29.3881096823309	1.51695677456152	0.278942652309564	5.43823887097063	5.38098012405233e-08	1.96951568334245e-07	UP
TGM4	3.12869798852139	2.0061315663842	0.369811194306262	5.42474537621165	5.80372123337932e-08	2.11906097220251e-07	UP
[truncated: 660 more rows]
