# Supplementary material for: The impact of de novo lipogenesis on predicting survival and clinical therapy: an exploration based on a multigene prognostic model in hepatocellular carcinoma
Source: J Transl Med. 2025 Jun 18;23:679. doi: 10.1186/s12967-025-06704-y (PMC12178006; doi:10.1186/s12967-025-06704-y)
Supplement: Supplementary file 3 — Supplementary Material 3: Table S3. The list of de novo lipogenesis-related DEGs [file 12967_2025_6704_MOESM3_ESM.csv]

SLC7A11
AFP
NQO1
CETP
FOS
CYP17A1
ACADS
G6PD
ETFDH
NAAA
SLC38A2
LCAT
CYP2C19
GAD1
ACADSB
LDLR
BCKDHB
LPL
GNE
ALDH2
ACAA1
IGFBP3
JUN
ACAA2
CYP19A1
CEL
CYP26A1
ACSL1
MAT1A
PLIN2
CYP2C8
ALDH6A1
ACSM3
GAREM2
EGF
PTGS2
SERPINE1
CYP4A11
NAT2
ALB
LPA
CYP2B6
TYMS
EPHX2
FABP5
FBP1
ASPA
ESR1
ASS1
NAMPT
IGF2
BGLAP
FABP4
SLC51B
ALOX15B
ACSL4
IL1B
HBB
CP
PCK1
CPT1B
UGT1A10
AGXT2
CYP27B1
KCNJ11
PRKAA2
CNR1
GLUL
COL1A1
UGT2B7
BCHE
CYP2C9
FABP6
IL10
MMP1
CYP1A2
GPD1
F9
ELOVL3
CYP4F2
AKR1D1
SHBG
REN
IL6
HSD17B13
ACSBG2
SOAT2
SLC6A3
ABCC8
CYP7A1
FOLR1
SI
ELOVL7
SLC10A1
TH
UGT1A8
LPAR3
CYP2E1
SLC4A1
CFTR
CYP3A4
GCK
SLC27A6
GCG
CRABP1
LEP
ADIPOQ
TYR
