# Supplementary material for: The impact of de novo lipogenesis on predicting survival and clinical therapy: an exploration based on a multigene prognostic model in hepatocellular carcinoma
Source: J Transl Med. 2025 Jun 18;23:679. doi: 10.1186/s12967-025-06704-y (PMC12178006; doi:10.1186/s12967-025-06704-y)
Supplement: Supplementary file 4 — Supplementary Material 4: Table S4. GO terms in high and low risk groups. [file 12967_2025_6704_MOESM4_ESM.xlsx]

## Sheet: Sheet 1
ID	Description	setSize	enrichmentScore	NES	pvalue	p.adjust	qvalue	rank	leading_edge	core_enrichment
GOBP_SISTER_CHROMATID_SEGREGATION	GOBP_SISTER_CHROMATID_SEGREGATION	190	0.650644	2.90441	0.00350877	0.0494795	0.0400699	449	tags=24%, list=4%, signal=24%	CDCA8/CDC20/KIF23/CENPE/NDC80/TOP2A/NCAPH/CEP55/DLGAP5/UBE2C/NUSAP1/TACC3/NEK2/MAD2L1/KIF18A/CDT1/BIRC5/KIF11/TTK/NCAPG/AURKB/TRIP13/PRC1/KIFC1/KIF18B/CCNB1/KIF4A/PTTG1/KIF14/KIF2C/CDC6/PLK1/RACGAP1/PTTG3P/BUB1B/ZWINT/SPC25/SPAG5/DSCC1/ESPL1/FEN1/NCAPD2/BUB1/CENPF/FBXO5/ZWILCH
GOBP_REGULATION_OF_CHROMOSOME_SEGREGATION	GOBP_REGULATION_OF_CHROMOSOME_SEGREGATION	103	0.695435	2.85948	0.00303951	0.0494795	0.0400699	532	tags=30%, list=4%, signal=29%	CDCA8/CDC20/CENPE/NDC80/NCAPH/DLGAP5/UBE2C/TACC3/MAD2L1/CDT1/BIRC5/TTK/NCAPG/AURKB/TRIP13/CCNB1/PTTG1/KIF2C/CDC6/PLK1/PTTG3P/BUB1B/ZWINT/SPC25/ESPL1/MKI67/BUB1/CENPF/FBXO5/ZWILCH/NCAPG2
GOBP_REGULATION_OF_CHROMOSOME_SEPARATION	GOBP_REGULATION_OF_CHROMOSOME_SEPARATION	91	0.706982	2.838	0.00295858	0.0494795	0.0400699	532	tags=32%, list=4%, signal=31%	CDCA8/CDC20/CENPE/NDC80/NCAPH/DLGAP5/UBE2C/TACC3/MAD2L1/CDT1/BIRC5/TTK/NCAPG/AURKB/TRIP13/CCNB1/PTTG1/CDC6/PLK1/PTTG3P/BUB1B/ZWINT/SPC25/ESPL1/BUB1/CENPF/FBXO5/ZWILCH/NCAPG2
GOBP_CHROMOSOME_SEPARATION	GOBP_CHROMOSOME_SEPARATION	103	0.689524	2.83517	0.00303951	0.0494795	0.0400699	532	tags=29%, list=4%, signal=28%	CDCA8/CDC20/CENPE/NDC80/TOP2A/NCAPH/DLGAP5/UBE2C/TACC3/MAD2L1/CDT1/BIRC5/TTK/NCAPG/AURKB/TRIP13/CCNB1/PTTG1/CDC6/PLK1/PTTG3P/BUB1B/ZWINT/SPC25/ESPL1/BUB1/CENPF/FBXO5/ZWILCH/NCAPG2
GOBP_METAPHASE_ANAPHASE_TRANSITION_OF_CELL_CYCLE	GOBP_METAPHASE_ANAPHASE_TRANSITION_OF_CELL_CYCLE	79	0.718491	2.80898	0.00294118	0.0494795	0.0400699	449	tags=30%, list=4%, signal=29%	CDCA8/CDC20/CENPE/NDC80/DLGAP5/UBE2C/TACC3/MAD2L1/CDT1/BIRC5/TTK/AURKB/TRIP13/CCNB1/CDC6/PLK1/BUB1B/ZWINT/SPC25/ESPL1/BUB1/CENPF/FBXO5/ZWILCH
GOBP_NEGATIVE_REGULATION_OF_METAPHASE_ANAPHASE_TRANSITION_OF_CELL_CYCLE	GOBP_NEGATIVE_REGULATION_OF_METAPHASE_ANAPHASE_TRANSITION_OF_CELL_CYCLE	43	0.786713	2.74412	0.00257732	0.0494795	0.0400699	449	tags=42%, list=4%, signal=40%	CDCA8/CDC20/NDC80/MAD2L1/CDT1/BIRC5/TTK/AURKB/TRIP13/CCNB1/PLK1/BUB1B/ZWINT/SPC25/BUB1/CENPF/FBXO5/ZWILCH
GOBP_REGULATION_OF_MITOTIC_SISTER_CHROMATID_SEGREGATION	GOBP_REGULATION_OF_MITOTIC_SISTER_CHROMATID_SEGREGATION	49	0.767636	2.72823	0.00268097	0.0494795	0.0400699	449	tags=41%, list=4%, signal=39%	CDCA8/CDC20/NDC80/MAD2L1/CDT1/BIRC5/TTK/AURKB/TRIP13/CCNB1/PTTG1/PLK1/PTTG3P/BUB1B/ZWINT/SPC25/BUB1/CENPF/FBXO5/ZWILCH
GOBP_DNA_REPLICATION_INITIATION	GOBP_DNA_REPLICATION_INITIATION	34	0.81713	2.70845	0.00241546	0.0494795	0.0400699	995	tags=56%, list=8%, signal=52%	CDC45/MCM10/CDT1/MCM5/MCM2/CDC6/CCNE1/ORC6/ORC1/CCNE2/MCM6/MCM4/GINS3/GMNN/POLA2/MCM7/PRIM1/PRIM2/MCM3
GOMF_EXTRACELLULAR_MATRIX_STRUCTURAL_CONSTITUENT	GOMF_EXTRACELLULAR_MATRIX_STRUCTURAL_CONSTITUENT	142	-0.686877	-2.69097	0.001443	0.0494795	0.0400699	1796	tags=56%, list=15%, signal=48%	NID1/LAMA4/TNC/COL6A1/COL11A1/IGFBP7/THSD4/VWF/STATH/COL18A1/CRELD1/COL2A1/COL15A1/LTBP4/EDIL3/MGP/PXDN/LAMB1/COL1A2/PRG4/LUM/EFEMP2/COL1A1/PRELP/NID2/FBLN5/COL21A1/COL6A3/COL8A1/MUC6/MMRN1/SRPX/MFAP5/PCOLCE/FBLN1/COL3A1/COL5A3/COL5A2/MMRN2/THBS2/EFEMP1/FBLN2/COL7A1/EMILIN1/HSPG2/VCAN/COL5A1/COL6A2/LAMA2/MXRA5/LAMA3/LTBP2/SPARC/COL8A2/COLQ/GP2/BGN/SPON1/AEBP1/POSTN/DPT/FMOD/ANOS1/LAMB2/COL10A1/FB…
GOCC_CONDENSED_CHROMOSOME_CENTROMERIC_REGION	GOCC_CONDENSED_CHROMOSOME_CENTROMERIC_REGION	138	0.621081	2.66902	0.0031746	0.0494795	0.0400699	796	tags=24%, list=6%, signal=23%	CENPE/NDC80/HJURP/SKA1/NEK2/CENPM/CENPN/ERCC6L/MAD2L1/KIF18A/CDT1/BIRC5/TTK/NCAPG/AURKB/CCNB1/KIF2C/PLK1/BUB1B/ZWINT/CENPU/SPC25/SPAG5/CENPI/NCAPD2/CENPA/BUB1/CENPF/ZWILCH/CEBPB/DSN1/KNTC1/NCAPD3
GOBP_NEGATIVE_REGULATION_OF_CHROMOSOME_ORGANIZATION	GOBP_NEGATIVE_REGULATION_OF_CHROMOSOME_ORGANIZATION	81	0.673998	2.66402	0.00288184	0.0494795	0.0400699	449	tags=28%, list=4%, signal=28%	CDCA8/CDC20/NDC80/TOP2A/MAD2L1/CDT1/BIRC5/TTK/AURKB/TRIP13/CCNB1/PTTG1/MCM2/PLK1/PTTG3P/BUB1B/ZWINT/SPC25/ESPL1/BUB1/CENPF/FBXO5/ZWILCH
GOBP_ATTACHMENT_OF_SPINDLE_MICROTUBULES_TO_KINETOCHORE	GOBP_ATTACHMENT_OF_SPINDLE_MICROTUBULES_TO_KINETOCHORE	35	0.804094	2.66311	0.00245098	0.0494795	0.0400699	184	tags=37%, list=1%, signal=37%	CDCA8/CENPE/NDC80/NEK2/CDT1/BIRC5/AURKB/CCNB1/KIF2C/RACGAP1/SPC25/SPAG5/ECT2
GOBP_DNA_TEMPLATED_DNA_REPLICATION	GOBP_DNA_TEMPLATED_DNA_REPLICATION	135	0.621195	2.66182	0.00315457	0.0494795	0.0400699	1907	tags=44%, list=15%, signal=37%	CDC45/MCM10/E2F8/GINS1/CDT1/GINS2/MCM5/MCM2/CDC6/HMGA1/DSCC1/RAD51/CCNE1/ORC6/ORC1/CCNE2/MCM6/MCM4/FEN1/DBF4/TIPIN/RFC4/DONSON/GINS4/PCNA/GINS3/RECQL4/FBXO5/GMNN/BLM/DNA2/RFWD3/CDC7/POLE2/POLA2/MCM7/RFC2/PRIM1/ATAD5/WDHD1/STOML2/SAMHD1/PRIM2/MCM3/POLD1/DDX21/CDK2AP1/RFC3/TIMELESS/NBN/PARP1/ZPR1/POLD2/RPAIN/POLE3/DDX11/BAZ1A/BARD1/POLQ
GOBP_MITOTIC_SPINDLE_ASSEMBLY	GOBP_MITOTIC_SPINDLE_ASSEMBLY	62	0.711165	2.65413	0.00269542	0.0494795	0.0400699	205	tags=24%, list=2%, signal=24%	CDCA8/CDC20/KIF23/MYBL2/TPX2/NEK2/BIRC5/KIF11/AURKB/PRC1/KIFC1/KIF4A/PLK1/RACGAP1/KIF15
GOBP_REGULATION_OF_DNA_TEMPLATED_DNA_REPLICATION	GOBP_REGULATION_OF_DNA_TEMPLATED_DNA_REPLICATION	45	0.744317	2.63325	0.00253807	0.0494795	0.0400699	1349	tags=60%, list=11%, signal=54%	E2F8/GINS1/CDT1/GINS2/MCM5/MCM2/DSCC1/MCM6/MCM4/DBF4/TIPIN/RFC4/DONSON/GINS4/PCNA/GINS3/FBXO5/GMNN/BLM/CDC7/MCM7/RFC2/STOML2/MCM3/RFC3/TIMELESS/NBN
GOBP_CELL_CYCLE_DNA_REPLICATION	GOBP_CELL_CYCLE_DNA_REPLICATION	39	0.768414	2.61381	0.00248756	0.0494795	0.0400699	995	tags=54%, list=8%, signal=50%	CDC45/E2F8/GINS1/CDT1/MCM2/RAD51/MCM6/MCM4/FEN1/DBF4/TIPIN/DONSON/PCNA/GINS3/FBXO5/GMNN/BLM/DNA2/CDC7/ATAD5/MCM3
GOCC_NUCLEAR_CHROMOSOME	GOCC_NUCLEAR_CHROMOSOME	176	0.589593	2.61029	0.00347222	0.0494795	0.0400699	1898	tags=34%, list=15%, signal=29%	CDC45/MCM10/TOP2A/NCAPH/NEK2/GINS1/BIRC5/NCAPG/GINS2/CHEK1/MCM5/MCM2/PLK1/RAD51/ORC6/ORC1/MCM6/MCM4/TIPIN/NCAPD2/GINS4/H2AZ1/ANP32E/PCNA/GINS3/MACROH2A2/BLM/E2F1/NCAPG2/H3C10/POLE2/POLA2/MCM7/SINHCAF/PRIM1/HDAC2/WDHD1/RUVBL1/SMC4/RCC1/PRIM2/MCM3/POLD1/RAD21/TUBG1/SMC2/TIMELESS/UCHL5/ACTL6A/EXOSC9/PARP1/SUV39H1/RRS1/H2AX/INCENP/POLD2/POLE3/BAZ1A/TTN/RPA3
GOBP_SPINDLE_ASSEMBLY	GOBP_SPINDLE_ASSEMBLY	104	0.623218	2.57276	0.00304878	0.0494795	0.0400699	570	tags=24%, list=5%, signal=23%	CDCA8/CDC20/KIF23/MYBL2/CCNB2/NDC80/ASPM/TPX2/NEK2/BIRC5/KIF11/AURKB/PRC1/KIFC1/AURKA/KIF4A/PLK1/RACGAP1/SPAG5/KIF15/HAUS6/GPSM2/STIL/FBXO5/SAC3D1
GOBP_MICROTUBULE_CYTOSKELETON_ORGANIZATION_INVOLVED_IN_MITOSIS	GOBP_MICROTUBULE_CYTOSKELETON_ORGANIZATION_INVOLVED_IN_MITOSIS	138	0.597729	2.56867	0.0031746	0.0494795	0.0400699	377	tags=22%, list=3%, signal=21%	CDCA8/CDC20/KIF23/CENPE/MYBL2/NDC80/DLGAP5/NUSAP1/TPX2/TACC3/NEK2/MAD2L1/PAX6/BIRC5/KIF11/TTK/AURKB/PRC1/KIFC1/AURKA/CCNB1/KIF4A/PLK1/RACGAP1/SPC25/ESPL1/KIF15/GPSM2/CENPA/STIL
GOBP_MITOTIC_METAPHASE_PLATE_CONGRESSION	GOBP_MITOTIC_METAPHASE_PLATE_CONGRESSION	50	0.712535	2.55209	0.00263158	0.0494795	0.0400699	129	tags=24%, list=1%, signal=24%	CDCA8/CENPE/NDC80/CEP55/KIF18A/CDT1/BIRC5/AURKB/KIFC1/CCNB1/KIF14/KIF2C
GOBP_DNA_UNWINDING_INVOLVED_IN_DNA_REPLICATION	GOBP_DNA_UNWINDING_INVOLVED_IN_DNA_REPLICATION	21	0.861615	2.55204	0.002331	0.0494795	0.0400699	641	tags=67%, list=5%, signal=63%	CDC45/GINS1/GINS2/MCM5/MCM2/HMGA1/RAD51/MCM6/MCM4/GINS4/GINS3/RECQL4/BLM/MCM7
GOBP_MITOTIC_SPINDLE_ORGANIZATION	GOBP_MITOTIC_SPINDLE_ORGANIZATION	114	0.60737	2.53482	0.0031746	0.0494795	0.0400699	1237	tags=30%, list=10%, signal=27%	CDCA8/CDC20/KIF23/CENPE/MYBL2/NDC80/DLGAP5/TPX2/TACC3/NEK2/BIRC5/KIF11/TTK/AURKB/PRC1/KIFC1/AURKA/CCNB1/KIF4A/PLK1/RACGAP1/SPC25/KIF15/GPSM2/STIL/STMN1/INTS13/RCC1/WDR62/BORA/CHEK2/PSRC1/RMDN1/TUBG1
GOBP_REGULATION_OF_MITOTIC_NUCLEAR_DIVISION	GOBP_REGULATION_OF_MITOTIC_NUCLEAR_DIVISION	99	0.614934	2.51548	0.00308642	0.0494795	0.0400699	1182	tags=36%, list=10%, signal=33%	CDCA8/CDC20/NDC80/DLGAP5/NUSAP1/NEK2/MAD2L1/CDT1/BIRC5/TTK/AURKB/CHEK1/TRIP13/AURKA/CCNB1/PLK1/BUB1B/ZWINT/SPC25/ESPL1/MKI67/BUB1/CENPF/FBXO5/ZWILCH/KIF20B/KNTC1/FGF8/SPHK1/PKMYT1/CDC25C/RCC1/BORA/RAD21/CD28/DMRT1
GOBP_NEGATIVE_REGULATION_OF_NUCLEAR_DIVISION	GOBP_NEGATIVE_REGULATION_OF_NUCLEAR_DIVISION	52	0.694307	2.51133	0.00262467	0.0494795	0.0400699	449	tags=37%, list=4%, signal=35%	CDCA8/CDC20/NDC80/MAD2L1/CDT1/BIRC5/TTK/AURKB/CHEK1/TRIP13/CCNB1/PLK1/BUB1B/ZWINT/SPC25/BUB1/CENPF/FBXO5/ZWILCH
GOCC_SPINDLE_MIDZONE	GOCC_SPINDLE_MIDZONE	31	0.767265	2.49728	0.00239234	0.0494795	0.0400699	139	tags=35%, list=1%, signal=35%	CDCA8/CENPE/KIF18A/AURKB/PRC1/KIF18B/AURKA/KIF14/CDC6/PLK1/RACGAP1
GOBP_FEMALE_MEIOTIC_NUCLEAR_DIVISION	GOBP_FEMALE_MEIOTIC_NUCLEAR_DIVISION	22	0.829088	2.49597	0.00234192	0.0494795	0.0400699	437	tags=45%, list=4%, signal=44%	CCNB2/NDC80/TOP2A/NCAPH/TTK/TRIP13/AURKA/PLK1/CDC25B/FBXO5
GOBP_DNA_CONFORMATION_CHANGE	GOBP_DNA_CONFORMATION_CHANGE	84	0.619774	2.45552	0.00299401	0.0494795	0.0400699	1040	tags=31%, list=8%, signal=29%	CDC45/TOP2A/ERCC6L/GINS1/GINS2/MCM5/MCM2/HMGA1/DSCC1/RAD54L/RAD51/HMGB3/MCM6/MCM4/RFC4/GINS4/GINS3/RECQL4/BLM/DNA2/MCM7/HMGB2/RFC2/RUVBL1/MCM3/BRIP1
GOBP_METAPHASE_PLATE_CONGRESSION	GOBP_METAPHASE_PLATE_CONGRESSION	60	0.654863	2.42611	0.0026738	0.0494795	0.0400699	385	tags=23%, list=3%, signal=23%	CDCA8/CENPE/NDC80/CEP55/KIF18A/CDT1/BIRC5/AURKB/KIFC1/CCNB1/KIF14/KIF2C/SPAG5/CENPF
GOBP_SPINDLE_ORGANIZATION	GOBP_SPINDLE_ORGANIZATION	163	0.553443	2.41169	0.0034965	0.0494795	0.0400699	1237	tags=26%, list=10%, signal=24%	CDCA8/CDC20/KIF23/CENPE/MYBL2/CCNB2/NDC80/ASPM/DLGAP5/TPX2/TACC3/NEK2/BIRC5/KIF11/TTK/AURKB/PRC1/KIFC1/AURKA/CCNB1/KIF4A/PLK1/RACGAP1/SPC25/SPAG5/ESPL1/KIF15/HAUS6/GPSM2/STIL/FBXO5/STMN1/SAC3D1/INTS13/RCC1/WDR62/BORA/CHEK2/TUBB/AUNIP/PSRC1/RMDN1/TUBG1
GOBP_CHROMOSOME_LOCALIZATION	GOBP_CHROMOSOME_LOCALIZATION	73	0.621366	2.40744	0.00275482	0.0494795	0.0400699	385	tags=21%, list=3%, signal=20%	CDCA8/CENPE/NDC80/CEP55/DLGAP5/KIF18A/CDT1/BIRC5/AURKB/KIFC1/CCNB1/KIF14/KIF2C/SPAG5/CENPF
GOBP_REGULATION_OF_MITOTIC_CELL_CYCLE_SPINDLE_ASSEMBLY_CHECKPOINT	GOBP_REGULATION_OF_MITOTIC_CELL_CYCLE_SPINDLE_ASSEMBLY_CHECKPOINT	18	0.84537	2.39923	0.00230415	0.0494795	0.0400699	102	tags=39%, list=1%, signal=39%	CDCA8/NDC80/MAD2L1/CDT1/BIRC5/AURKB/CCNB1
GOBP_MITOTIC_CELL_CYCLE_CHECKPOINT_SIGNALING	GOBP_MITOTIC_CELL_CYCLE_CHECKPOINT_SIGNALING	115	0.567971	2.37628	0.00318471	0.0494795	0.0400699	758	tags=26%, list=6%, signal=25%	CDCA8/CDC20/NDC80/PBK/CDK1/MAD2L1/CDT1/BIRC5/TTK/AURKB/CHEK1/TRIP13/DTL/CCNB1/CDC6/PLK1/BUB1B/GTSE1/ZWINT/SPC25/ORC1/TIPIN/DONSON/BUB1/CENPF/ZWILCH/BLM/RFWD3/MSH2/KNTC1
GOBP_REGULATION_OF_ATTACHMENT_OF_SPINDLE_MICROTUBULES_TO_KINETOCHORE	GOBP_REGULATION_OF_ATTACHMENT_OF_SPINDLE_MICROTUBULES_TO_KINETOCHORE	16	0.86682	2.36901	0.00232558	0.0494795	0.0400699	184	tags=50%, list=1%, signal=49%	CDCA8/NEK2/BIRC5/AURKB/CCNB1/RACGAP1/SPAG5/ECT2
GOBP_ATTACHMENT_OF_MITOTIC_SPINDLE_MICROTUBULES_TO_KINETOCHORE	GOBP_ATTACHMENT_OF_MITOTIC_SPINDLE_MICROTUBULES_TO_KINETOCHORE	18	0.828594	2.35162	0.00230415	0.0494795	0.0400699	129	tags=39%, list=1%, signal=39%	CDCA8/CENPE/NDC80/CDT1/BIRC5/AURKB/KIF2C
GOBP_MEIOTIC_CELL_CYCLE_PROCESS	GOBP_MEIOTIC_CELL_CYCLE_PROCESS	141	0.545903	2.34872	0.00326797	0.0494795	0.0400699	1242	tags=28%, list=10%, signal=26%	CDC20/CCNB2/NDC80/TOP2A/NCAPH/ASPM/RAD51AP1/KIF18A/TTK/TRIP13/AURKA/PTTG1/CKS2/CDC25A/MYBL1/PLK1/PTTG3P/BUB1B/RAD54L/ESPL1/RAD51/CCNE1/CCNE2/FANCA/TDRD12/CDC25B/NCAPD2/BUB1/FBXO5/NCAPD3/CDC25C/SMC4/C11orf80/MSH6/BRIP1/RAD21/ERCC4/DMRT1/TUBG1/RMI1
GOBP_REGULATION_OF_NUCLEAR_DIVISION	GOBP_REGULATION_OF_NUCLEAR_DIVISION	117	0.559102	2.34578	0.00320513	0.0494795	0.0400699	1182	tags=32%, list=10%, signal=29%	CDCA8/CDC20/NDC80/DLGAP5/NUSAP1/NEK2/RAD51AP1/MAD2L1/CDT1/BIRC5/TTK/AURKB/CHEK1/TRIP13/AURKA/CCNB1/PLK1/BUB1B/ZWINT/SPC25/ESPL1/MKI67/BUB1/CENPF/FBXO5/ZWILCH/KIF20B/KNTC1/FGF8/SPHK1/PKMYT1/CDC25C/RCC1/BORA/RAD21/CD28/DMRT1
GOBP_POSITIVE_REGULATION_OF_CELL_CYCLE_CHECKPOINT	GOBP_POSITIVE_REGULATION_OF_CELL_CYCLE_CHECKPOINT	18	0.826293	2.34509	0.00230415	0.0494795	0.0400699	81	tags=33%, list=1%, signal=33%	CDCA8/NDC80/PBK/MAD2L1/BIRC5/AURKB
GOBP_MEIOSIS_I_CELL_CYCLE_PROCESS	GOBP_MEIOSIS_I_CELL_CYCLE_PROCESS	86	0.589211	2.34022	0.00298507	0.0494795	0.0400699	1242	tags=31%, list=10%, signal=28%	CCNB2/NDC80/TOP2A/RAD51AP1/TRIP13/AURKA/PTTG1/CKS2/CDC25A/MYBL1/PLK1/PTTG3P/RAD54L/ESPL1/RAD51/CCNE1/CCNE2/CDC25B/FBXO5/CDC25C/C11orf80/MSH6/BRIP1/RAD21/ERCC4/DMRT1/RMI1
GOBP_CELL_CYCLE_CHECKPOINT_SIGNALING	GOBP_CELL_CYCLE_CHECKPOINT_SIGNALING	152	0.537587	2.33409	0.00340136	0.0494795	0.0400699	758	tags=22%, list=6%, signal=21%	CDC45/CDCA8/CDC20/NDC80/PBK/CDK1/MAD2L1/CDT1/BIRC5/TTK/AURKB/CHEK1/TRIP13/DTL/CCNB1/CDC6/PLK1/BUB1B/GTSE1/ZWINT/SPC25/RAD51/ORC1/TIPIN/DONSON/BUB1/CENPF/ZWILCH/BLM/E2F1/DNA2/RFWD3/MSH2/KNTC1
GOMF_CCR_CHEMOKINE_RECEPTOR_BINDING	GOMF_CCR_CHEMOKINE_RECEPTOR_BINDING	30	0.723157	2.32865	0.00239234	0.0494795	0.0400699	1409	tags=53%, list=11%, signal=47%	CXCL13/CCL18/CCL8/CCL20/CCL5/STAT1/CCL2/CCL4/CCL7/CCL17/CCL22/XCL1/CNIH4/CCL16/CCRL2/CCL13
GOBP_SPINDLE_ELONGATION	GOBP_SPINDLE_ELONGATION	12	0.916768	2.30992	0.00235849	0.0494795	0.0400699	139	tags=67%, list=1%, signal=66%	CDCA8/KIF23/BIRC5/KIF11/AURKB/PRC1/KIF4A/RACGAP1
GOMF_DNA_REPLICATION_ORIGIN_BINDING	GOMF_DNA_REPLICATION_ORIGIN_BINDING	16	0.84502	2.30943	0.00232558	0.0494795	0.0400699	223	tags=38%, list=2%, signal=37%	CDC45/MCM10/MCM5/MCM2/CDC6/ORC1
GOBP_SPINDLE_MIDZONE_ASSEMBLY	GOBP_SPINDLE_MIDZONE_ASSEMBLY	11	0.933445	2.29777	0.00234742	0.0494795	0.0400699	139	tags=64%, list=1%, signal=63%	CDCA8/KIF23/BIRC5/AURKB/PRC1/KIF4A/RACGAP1
GOBP_POSITIVE_REGULATION_OF_CHROMOSOME_SEGREGATION	GOBP_POSITIVE_REGULATION_OF_CHROMOSOME_SEGREGATION	22	0.76266	2.29599	0.00234192	0.0494795	0.0400699	532	tags=41%, list=4%, signal=39%	CDCA8/NCAPH/CDT1/BIRC5/NCAPG/AURKB/CCNB1/CDC6/NCAPG2
GOCC_MITOTIC_SPINDLE	GOCC_MITOTIC_SPINDLE	150	0.529452	2.28726	0.00343643	0.0494795	0.0400699	373	tags=18%, list=3%, signal=18%	KIF23/CENPE/ASPM/SKA1/NUSAP1/TPX2/TACC3/CDK1/MAD2L1/KIF18A/KIF11/TRAT1/AURKB/PRC1/KIFC1/KIF18B/AURKA/CDC6/PLK1/RACGAP1/SPAG5/ECT2/ESPL1/HAUS6/ODAM/GPSM2/PYCR3
GOBP_REGULATION_OF_CELL_CYCLE_CHECKPOINT	GOBP_REGULATION_OF_CELL_CYCLE_CHECKPOINT	44	0.65146	2.28507	0.00255102	0.0494795	0.0400699	2174	tags=43%, list=18%, signal=36%	CDCA8/NDC80/PBK/MAD2L1/CDT1/BIRC5/AURKB/CCNB1/RAD51/RFWD3/CHEK2/WDR76/INCENP/PROX1/XRCC3/BARD1/BRCA1/BRCA2/CCAR2
GOCC_DNA_REPLICATION_PREINITIATION_COMPLEX	GOCC_DNA_REPLICATION_PREINITIATION_COMPLEX	12	0.904774	2.2797	0.00235849	0.0494795	0.0400699	995	tags=92%, list=8%, signal=84%	CDC45/GINS1/GINS2/MCM5/MCM2/MCM6/MCM4/GINS4/GINS3/MCM7/MCM3
GOBP_POSITIVE_REGULATION_OF_CHROMOSOME_SEPARATION	GOBP_POSITIVE_REGULATION_OF_CHROMOSOME_SEPARATION	22	0.756137	2.27635	0.00234192	0.0494795	0.0400699	993	tags=50%, list=8%, signal=46%	CDCA8/NCAPH/DLGAP5/CDT1/BIRC5/NCAPG/AURKB/ESPL1/NCAPG2/SMC4/PLSCR1
GOBP_CHROMOSOME_CONDENSATION	GOBP_CHROMOSOME_CONDENSATION	41	0.656803	2.2679	0.0025641	0.0494795	0.0400699	2697	tags=59%, list=22%, signal=46%	TOP2A/NCAPH/NUSAP1/CDK1/NCAPG/PLK1/NCAPD2/NCAPG2/H1-1/H1-2/NCAPD3/H1-4/SMC4/H1-5/SMC2/BANF1/H1-3/TTN/AIFM1/CHMP1A/HMGA2/MCPH1/TENT4A/NCAPH2
GOBP_REGULATION_OF_DNA_REPLICATION	GOBP_REGULATION_OF_DNA_REPLICATION	112	0.539727	2.256	0.00314465	0.0494795	0.0400699	1460	tags=34%, list=12%, signal=30%	E2F8/CCNA2/CDK1/GINS1/CDT1/GINS2/MCM5/MCM2/CDC6/DSCC1/MCM6/MCM4/GTPBP4/DBF4/TIPIN/RFC4/DONSON/GINS4/PCNA/GINS3/FBXO5/GMNN/BLM/DNA2/CDC7/MCM7/RFC2/ATAD5/RUVBL1/STOML2/MCM3/LPIN1/RFC3/TIMELESS/UCHL5/NBN/ACTL6A/S100A11
GOCC_SPINDLE_MICROTUBULE	GOCC_SPINDLE_MICROTUBULE	65	0.593297	2.24924	0.0026455	0.0494795	0.0400699	449	tags=22%, list=4%, signal=21%	CENPE/SKA1/CDK1/KIF18A/BIRC5/KIF11/AURKB/PRC1/KIF18B/AURKA/KIF4A/PLK1/HAUS6/ZWILCH
GOBP_POSITIVE_REGULATION_OF_CYTOKINESIS	GOBP_POSITIVE_REGULATION_OF_CYTOKINESIS	35	0.678102	2.24583	0.00245098	0.0494795	0.0400699	318	tags=26%, list=3%, signal=25%	CDCA8/KIF23/BIRC5/AURKB/KIF14/CDC6/RACGAP1/ECT2/CDC25B
GOBP_NEUTROPHIL_CHEMOTAXIS	GOBP_NEUTROPHIL_CHEMOTAXIS	91	0.558716	2.24282	0.00295858	0.0494795	0.0400699	2219	tags=45%, list=18%, signal=37%	S100A9/S100A8/CXCL10/CXCL13/CXCL11/CXCL9/CCL18/CCL8/CXCL3/CCL20/CXCL8/CCL5/TREM1/CCL2/CCL4/CCR7/CCL7/S100A12/CCL17/ITGB2/PPIB/CCL22/FCER1G/XCL1/CXCL5/CXCL1/DNM1L/LBP/CCL16/RAC2/CCL13/SYK/CKLF/PDE4B/NCKAP1L/CXADR/CX3CL1/MDK/EDN3/C5AR1/CCL11
GOBP_DOUBLE_STRAND_BREAK_REPAIR_VIA_BREAK_INDUCED_REPLICATION	GOBP_DOUBLE_STRAND_BREAK_REPAIR_VIA_BREAK_INDUCED_REPLICATION	11	0.908864	2.23726	0.00234742	0.0494795	0.0400699	995	tags=91%, list=8%, signal=84%	CDC45/GINS2/MCM5/MCM2/MCM6/MCM4/GINS4/CDC7/MCM7/MCM3
GOBP_PROTEIN_LOCALIZATION_TO_CHROMOSOME_CENTROMERIC_REGION	GOBP_PROTEIN_LOCALIZATION_TO_CHROMOSOME_CENTROMERIC_REGION	23	0.740152	2.23146	0.00235849	0.0494795	0.0400699	758	tags=43%, list=6%, signal=41%	NDC80/CDK1/CDT1/TTK/AURKB/BUB1B/CENPA/ZWILCH/H2BC11/KNTC1
GOCC_COLLAGEN_CONTAINING_EXTRACELLULAR_MATRIX	GOCC_COLLAGEN_CONTAINING_EXTRACELLULAR_MATRIX	357	-0.51404	-2.23031	0.00131926	0.0494795	0.0400699	1868	tags=38%, list=15%, signal=34%	LOXL2/SOD3/COL4A6/NID1/LAMA4/EGFL7/TNC/GDF10/SERPINA3/COL6A1/MBL2/COL11A1/WNT5A/IGFBP7/THSD4/VWF/COL18A1/CRELD1/CCN2/COL2A1/COL15A1/ADAMTS20/LTBP4/CD151/EDIL3/LTBP3/SCARA3/MGP/WNT2B/PXDN/TGFB2/LAMB1/RARRES2/GPC1/CTSF/SPP2/COL1A2/PRG4/CTSG/SERPINF1/LUM/ANG/EFEMP2/SEMA3B/COL1A1/TIMP3/PRELP/NID2/FBLN5/COL21A1/ANGPTL2/COL6A3/COL8A1/MMRN1/SRPX/ITIH5/CDH13/SHH/MFAP5/PCOLCE/FBLN1/COL3A1/ANGPTL7/COL5A3/C…
GOBP_CHRONIC_INFLAMMATORY_RESPONSE	GOBP_CHRONIC_INFLAMMATORY_RESPONSE	18	0.783605	2.22394	0.00230415	0.0494795	0.0400699	1673	tags=67%, list=14%, signal=58%	S100A9/S100A8/CXCL13/IDO1/CCL5/ADORA2B/VCAM1/VNN1/AHCY/TNFAIP3/TNF/LTA
GOBP_ANTIMICROBIAL_HUMORAL_RESPONSE	GOBP_ANTIMICROBIAL_HUMORAL_RESPONSE	90	0.553555	2.2225	0.00297619	0.0494795	0.0400699	1142	tags=28%, list=9%, signal=25%	S100A9/S100A7/CXCL10/CXCL13/CXCL11/CAMP/CXCL9/GNLY/CXCL3/LYZ/CXCL8/IGHM/KLK7/PRSS2/H2BC12/SLPI/H2BC11/PRSS3/PI3/S100A12/ELANE/KRT6A/GAPDH/CXCL5/CXCL1
GOBP_REGULATION_OF_CYTOKINESIS	GOBP_REGULATION_OF_CYTOKINESIS	73	0.572739	2.21904	0.00275482	0.0494795	0.0400699	318	tags=21%, list=3%, signal=20%	CDCA8/KIF23/E2F8/BIRC5/AURKB/PRC1/KIF20A/AURKA/KIF14/CDC6/PLK1/RACGAP1/ECT2/PLK4/CDC25B
GOMF_SINGLE_STRANDED_DNA_HELICASE_ACTIVITY	GOMF_SINGLE_STRANDED_DNA_HELICASE_ACTIVITY	17	0.790888	2.217	0.00230947	0.0494795	0.0400699	1266	tags=71%, list=10%, signal=63%	MCM5/MCM2/DSCC1/RAD51/MCM6/MCM4/RFC4/DNA2/MCM7/RFC2/MCM3/RFC3
GOBP_POSITIVE_REGULATION_OF_MITOTIC_SISTER_CHROMATID_SEPARATION	GOBP_POSITIVE_REGULATION_OF_MITOTIC_SISTER_CHROMATID_SEPARATION	14	0.842078	2.20527	0.00235849	0.0494795	0.0400699	193	tags=43%, list=2%, signal=42%	CDCA8/DLGAP5/CDT1/BIRC5/AURKB/ESPL1
GOBP_ANTIMICROBIAL_HUMORAL_IMMUNE_RESPONSE_MEDIATED_BY_ANTIMICROBIAL_PEPTIDE	GOBP_ANTIMICROBIAL_HUMORAL_IMMUNE_RESPONSE_MEDIATED_BY_ANTIMICROBIAL_PEPTIDE	62	0.590838	2.20506	0.00269542	0.0494795	0.0400699	1409	tags=34%, list=11%, signal=30%	S100A9/S100A7/CXCL10/CXCL13/CXCL11/CAMP/CXCL9/GNLY/CXCL3/CXCL8/KLK7/H2BC12/H2BC11/S100A12/ELANE/KRT6A/GAPDH/CXCL5/CXCL1/SEMG1/CCL13
GOMF_CHEMOKINE_ACTIVITY	GOMF_CHEMOKINE_ACTIVITY	38	0.648377	2.20161	0.00244499	0.0494795	0.0400699	1409	tags=53%, list=11%, signal=47%	CXCL10/CXCL13/CXCL11/CXCL9/CCL18/CCL8/CXCL3/CCL20/CXCL8/CCL5/CCL2/CCL4/CCL7/CCL17/CCL22/XCL1/CXCL5/CXCL1/CCL16/CCL13
GOMF_EXTRACELLULAR_MATRIX_STRUCTURAL_CONSTITUENT_CONFERRING_TENSILE_STRENGTH	GOMF_EXTRACELLULAR_MATRIX_STRUCTURAL_CONSTITUENT_CONFERRING_TENSILE_STRENGTH	33	-0.711852	-2.19948	0.00170068	0.0494795	0.0400699	1861	tags=70%, list=15%, signal=59%	COL4A6/COL6A1/COL11A1/COL18A1/COL2A1/COL15A1/COL1A2/COL1A1/COL21A1/COL6A3/COL8A1/COL3A1/COL5A3/COL5A2/COL7A1/COL5A1/COL6A2/COL8A2/COL10A1/COL4A5/COL14A1/COL16A1/COL17A1
GOBP_GRANULOCYTE_CHEMOTAXIS	GOBP_GRANULOCYTE_CHEMOTAXIS	113	0.526775	2.19748	0.00311526	0.0494795	0.0400699	2235	tags=40%, list=18%, signal=33%	S100A9/S100A8/S100A7/CXCL10/CXCL13/CXCL11/CXCL9/CCL18/CCL8/CXCL3/CCL20/CXCL8/CCL5/TREM1/CCL2/CCL4/CCR7/CCL7/S100A12/CCL17/ITGB2/PPIB/CCL22/FCER1G/XCL1/CXCL5/CXCL1/DNM1L/LBP/CCL16/RAC2/CCL13/SLAMF1/SYK/CKLF/CMKLR1/PDE4B/NCKAP1L/CXADR/CX3CL1/MDK/EDN3/C5AR1/CCL11/MAPK1
GOBP_CENTROMERE_COMPLEX_ASSEMBLY	GOBP_CENTROMERE_COMPLEX_ASSEMBLY	25	0.712015	2.19617	0.00229885	0.0494795	0.0400699	1369	tags=48%, list=11%, signal=43%	CENPE/DLGAP5/HJURP/CENPN/CENPI/OIP5/HELLS/CENPA/CENPF/KNTC1/NASP/MIS18A
GOCC_IMMUNOGLOBULIN_COMPLEX	GOCC_IMMUNOGLOBULIN_COMPLEX	16	0.803002	2.1946	0.00232558	0.0494795	0.0400699	1583	tags=69%, list=13%, signal=60%	IGLV1-44/IGHV3-48/IGHM/IGLC1/TRBC1/IGLV6-57/IGHD/CD79B/IGKC/IGLL5/SYK
GOBP_MEIOTIC_SPINDLE_ORGANIZATION	GOBP_MEIOTIC_SPINDLE_ORGANIZATION	14	0.837868	2.19425	0.00235849	0.0494795	0.0400699	437	tags=43%, list=4%, signal=41%	CCNB2/NDC80/ASPM/AURKA/ESPL1/FBXO5
GOBP_LYMPHOCYTE_CHEMOTAXIS	GOBP_LYMPHOCYTE_CHEMOTAXIS	47	0.62275	2.19099	0.0027027	0.0494795	0.0400699	1409	tags=40%, list=11%, signal=36%	S100A7/CXCL10/CXCL13/CXCL11/CCL18/CCL8/CCL20/CCL5/CCL2/PADI2/CCL4/CCL7/CYP7B1/GPR183/CCL17/CCL22/XCL1/CCL16/CCL13
GOBP_MITOTIC_CYTOKINESIS	GOBP_MITOTIC_CYTOKINESIS	64	0.578763	2.18885	0.00265957	0.0494795	0.0400699	520	tags=22%, list=4%, signal=21%	CDCA8/KIF23/CEP55/NUSAP1/BIRC5/AURKB/KIF20A/KIF4A/PLK1/RACGAP1/ECT2/ESPL1/CENPA/STMN1
GOBP_POSITIVE_REGULATION_OF_MITOTIC_CELL_CYCLE_SPINDLE_ASSEMBLY_CHECKPOINT	GOBP_POSITIVE_REGULATION_OF_MITOTIC_CELL_CYCLE_SPINDLE_ASSEMBLY_CHECKPOINT	11	0.888981	2.18832	0.00234742	0.0494795	0.0400699	81	tags=45%, list=1%, signal=45%	CDCA8/NDC80/MAD2L1/BIRC5/AURKB
GOCC_PROTEASOME_COMPLEX	GOCC_PROTEASOME_COMPLEX	53	0.604251	2.18761	0.0026455	0.0494795	0.0400699	2783	tags=57%, list=23%, signal=44%	PSMA7/PSMD3/PSMB9/PSMB5/PSMD7/ADRM1/PSME2/PSMB3/PSMA4/PSMB2/PSMA3/PSMA5/PSMB7/PSMD14/PSME4/UCHL5/PSMB10/PSMD8/PSMC3/PSMD2/PSMB4/VCP/PSMC4/PSMA2/PSMB6/PSMD12/PSMA1/PSMD10/PSMD1/UBE3C
GOBP_POSITIVE_REGULATION_OF_CELL_CYCLE_PHASE_TRANSITION	GOBP_POSITIVE_REGULATION_OF_CELL_CYCLE_PHASE_TRANSITION	85	0.548214	2.1844	0.00295858	0.0494795	0.0400699	1107	tags=25%, list=9%, signal=23%	RRM2/DLGAP5/UBE2C/CDK1/CDT1/EZH2/DTL/CCNB1/CDC25A/CDC6/ESPL1/CDC25B/STIL/FBXO5/CDC7/PLCG2/ATAD5/CDC25C/CDK4/CHEK2/TFDP1
GOBP_REGULATION_OF_UBIQUITIN_PROTEIN_LIGASE_ACTIVITY	GOBP_REGULATION_OF_UBIQUITIN_PROTEIN_LIGASE_ACTIVITY	18	0.767866	2.17927	0.00230415	0.0494795	0.0400699	437	tags=33%, list=4%, signal=32%	CDC20/UBE2C/UBE2S/MAD2L1/PLK1/FBXO5
GOMF_STRUCTURAL_CONSTITUENT_OF_CHROMATIN	GOMF_STRUCTURAL_CONSTITUENT_OF_CHROMATIN	39	0.639784	2.17627	0.00248756	0.0494795	0.0400699	1859	tags=49%, list=15%, signal=42%	ASF1B/HMGA1/CENPA/H2AZ1/H2BC12/MACROH2A2/H2BC11/H3C10/H1-1/H1-2/H2AW/H2AC17/H1-4/H1-5/H2BC9/H2BC3/H2AX/H3-4/H1-3
GOBP_MITOTIC_SPINDLE_ELONGATION	GOBP_MITOTIC_SPINDLE_ELONGATION	10	0.90865	2.17454	0.00240385	0.0494795	0.0400699	139	tags=70%, list=1%, signal=69%	CDCA8/KIF23/BIRC5/AURKB/PRC1/KIF4A/RACGAP1
GOCC_KINESIN_COMPLEX	GOCC_KINESIN_COMPLEX	36	0.649074	2.17273	0.00242131	0.0494795	0.0400699	205	tags=25%, list=2%, signal=25%	KIF23/KIF18A/KIF11/KIFC1/KIF18B/KIF20A/KIF14/KIF2C/KIF15
GOBP_MITOTIC_DNA_REPLICATION	GOBP_MITOTIC_DNA_REPLICATION	14	0.827035	2.16588	0.00235849	0.0494795	0.0400699	428	tags=50%, list=3%, signal=48%	CDC45/GINS1/MCM2/RAD51/MCM6/MCM4/GINS3
GOBP_REGULATION_OF_UBIQUITIN_PROTEIN_TRANSFERASE_ACTIVITY	GOBP_REGULATION_OF_UBIQUITIN_PROTEIN_TRANSFERASE_ACTIVITY	41	0.625279	2.15905	0.0025641	0.0494795	0.0400699	437	tags=17%, list=4%, signal=17%	CDC20/UBE2C/UBE2S/MAD2L1/PLK1/BUB1B/FBXO5
GOMF_MICROTUBULE_MOTOR_ACTIVITY	GOMF_MICROTUBULE_MOTOR_ACTIVITY	47	0.613076	2.15695	0.0027027	0.0494795	0.0400699	205	tags=23%, list=2%, signal=23%	KIF23/CENPE/KIF18A/KIF11/KIFC1/KIF18B/KIF20A/KIF4A/KIF14/KIF2C/KIF15
GOMF_DNA_HELICASE_ACTIVITY	GOMF_DNA_HELICASE_ACTIVITY	57	0.582234	2.15247	0.00265252	0.0494795	0.0400699	1266	tags=32%, list=10%, signal=28%	ERCC6L/MCM5/MCM2/DSCC1/RAD54L/RAD51/MCM6/MCM4/RFC4/RECQL4/BLM/DNA2/MCM7/RFC2/RUVBL1/MCM3/BRIP1/RFC3
GOCC_BASEMENT_MEMBRANE	GOCC_BASEMENT_MEMBRANE	78	-0.587178	-2.14851	0.00151976	0.0494795	0.0400699	1959	tags=47%, list=16%, signal=40%	ERBIN/LOXL2/COL4A6/NID1/LAMA4/TNC/COL18A1/COL2A1/COL15A1/CD151/PXDN/LAMB1/SERPINF1/ANG/EFEMP2/TIMP3/NID2/COL8A1/FBLN1/MMRN2/THBS2/COL7A1/HSPG2/COL5A1/LAMA2/LOXL1/LAMA3/SPARC/MEGF9/COL8A2/COLQ/ATRNL1/LAMB2/FBN1/COL4A5/THBS4/COL17A1
GOCC_EXTERNAL_ENCAPSULATING_STRUCTURE	GOCC_EXTERNAL_ENCAPSULATING_STRUCTURE	454	-0.485766	-2.14635	0.00128535	0.0494795	0.0400699	1770	tags=36%, list=14%, signal=32%	CD248/LAMA4/EGFL7/TNC/GDF10/SERPINA3/COL6A1/MBL2/COL11A1/MMP26/WNT5A/OVGP1/IGFBP7/THSD4/VWF/COL18A1/CRELD1/NDNF/CCN4/CCN2/COL2A1/COL15A1/MMP3/ADAMTS20/LTBP4/CD151/EDIL3/LTBP3/SCARA3/MGP/IGFALS/WNT2B/FGF1/PXDN/OLFML2A/LRRTM4/TGFB2/LAMB1/MMP13/RARRES2/GPC1/CTSF/SPP2/COL1A2/PRG4/CTSG/SERPINF1/LUM/ANG/EFEMP2/SEMA3B/COL1A1/TIMP3/PRELP/NID2/FBLN5/COL21A1/ANGPTL2/COL6A3/COL8A1/MUC6/MMRN1/SRPX/ITIH5/CDH1…
GOBP_DNA_REPLICATION_CHECKPOINT_SIGNALING	GOBP_DNA_REPLICATION_CHECKPOINT_SIGNALING	13	0.835095	2.14533	0.00232019	0.0494795	0.0400699	1421	tags=69%, list=11%, signal=61%	CDC45/CDT1/CDC6/ORC1/TIPIN/DNA2/NAE1/TIMELESS/CLSPN
GOBP_RECOMBINATIONAL_REPAIR	GOBP_RECOMBINATIONAL_REPAIR	127	0.507853	2.14476	0.00331126	0.0494795	0.0400699	1983	tags=33%, list=16%, signal=28%	CDC45/RAD51AP1/GINS2/CHEK1/MCM5/MCM2/RAD54L/RAD51/MCM6/MCM4/FEN1/PARPBP/GINS4/RECQL4/BLM/RFWD3/CDC7/MCM7/RUVBL1/HROB/SAMHD1/MCM3/RAD21/ERCC4/PSMD14/AUNIP/RMI1/TIMELESS/NBN/MRGBP/ACTL6A/PARP1/KDM1A/H2AX/PPP4C/WAS/XRCC3/RPA3/YEATS4/POLQ/SMC6/BRCA1
GOBP_MEIOTIC_CHROMOSOME_SEGREGATION	GOBP_MEIOTIC_CHROMOSOME_SEGREGATION	63	0.571934	2.14402	0.00268097	0.0494795	0.0400699	1329	tags=29%, list=11%, signal=26%	TOP2A/NCAPH/TTK/TRIP13/PTTG1/PLK1/PTTG3P/BUB1B/ESPL1/CCNE1/CCNE2/BUB1/SMC4/BRIP1/RAD21/ERCC4/RMI1/SMC2
GOBP_POSITIVE_REGULATION_OF_MITOTIC_CELL_CYCLE_PHASE_TRANSITION	GOBP_POSITIVE_REGULATION_OF_MITOTIC_CELL_CYCLE_PHASE_TRANSITION	68	0.563975	2.14289	0.00273973	0.0494795	0.0400699	1107	tags=25%, list=9%, signal=23%	RRM2/DLGAP5/UBE2C/CDK1/CDT1/DTL/CCNB1/CDC25A/CDC6/ESPL1/CDC25B/STIL/FBXO5/CDC7/CDC25C/CDK4/TFDP1
GOCC_PROTEASOME_CORE_COMPLEX	GOCC_PROTEASOME_CORE_COMPLEX	17	0.764181	2.14213	0.00230947	0.0494795	0.0400699	2503	tags=82%, list=20%, signal=66%	PSMA7/PSMB9/PSMB5/PSMB3/PSMA4/PSMB2/PSMA3/PSMA5/PSMB7/PSMB10/PSMB4/PSMA2/PSMB6/PSMA1
GOBP_KINETOCHORE_ORGANIZATION	GOBP_KINETOCHORE_ORGANIZATION	18	0.754512	2.14137	0.00230415	0.0494795	0.0400699	901	tags=50%, list=7%, signal=46%	CENPE/NDC80/DLGAP5/CENPN/CDT1/CENPA/CENPF/KNTC1/SMC4
GOBP_NEUTROPHIL_MIGRATION	GOBP_NEUTROPHIL_MIGRATION	110	0.510965	2.13464	0.003125	0.0494795	0.0400699	1294	tags=30%, list=10%, signal=27%	S100A9/S100A8/CXCL10/CXCL13/CXCL11/CXCL9/CCL18/CCL8/CXCL3/CCL20/CXCL8/CCL5/TREM1/SLAMF8/CCL2/CCL4/CCR7/CCL7/OLFM4/FUT7/S100A12/CCL17/ITGB2/PPIB/CCL22/FCER1G/XCL1/CXCL5/CXCL1/DNM1L/LBP/CCL16/RAC2
GOBP_NEGATIVE_REGULATION_OF_CELLULAR_RESPONSE_TO_GROWTH_FACTOR_STIMULUS	GOBP_NEGATIVE_REGULATION_OF_CELLULAR_RESPONSE_TO_GROWTH_FACTOR_STIMULUS	80	-0.579959	-2.13085	0.00151976	0.0494795	0.0400699	1709	tags=40%, list=14%, signal=35%	SPRY2/CREB3L1/WNT5A/TWSG1/SPART/NGFR/GREM2/CHRD/FSTL3/ADGRA2/NEDD4/PDCD6/HHEX/SPRY1/GPC1/SLIT2/EPN2/TMPRSS6/FGF2/PPARG/NBL1/MMRN2/CRIM1/SORL1/CHRDL1/EMILIN1/WNT4/HTRA1/FBN1/DCN/LRP2/GATA3
GOMF_INSULIN_LIKE_GROWTH_FACTOR_BINDING	GOMF_INSULIN_LIKE_GROWTH_FACTOR_BINDING	18	-0.790342	-2.13013	0.00176056	0.0494795	0.0400699	1600	tags=56%, list=13%, signal=48%	INSR/IGFBP7/ITGAV/CCN2/IGFALS/IGFBP2/IGFBP6/IGF1R/IGFBP4/LRP2
GOMF_CHEMOKINE_RECEPTOR_BINDING	GOMF_CHEMOKINE_RECEPTOR_BINDING	51	0.589833	2.12348	0.00262467	0.0494795	0.0400699	1409	tags=49%, list=11%, signal=44%	CXCL10/CXCL13/CXCL11/CXCL9/CCL18/CCL8/CXCL3/CCL20/CXCL8/CCL5/STAT1/CCL2/CCL4/CCL7/TFF2/YARS1/CCL17/CCL22/XCL1/CXCL5/CXCL1/CNIH4/CCL16/CCRL2/CCL13
GOBP_POSITIVE_REGULATION_OF_TYPE_I_INTERFERON_PRODUCTION	GOBP_POSITIVE_REGULATION_OF_TYPE_I_INTERFERON_PRODUCTION	52	0.587064	2.12343	0.00262467	0.0494795	0.0400699	1682	tags=44%, list=14%, signal=38%	MMP12/ISG15/STAT1/TLR8/RIPK2/IRAK1/OAS1/OAS3/PLCG2/HMGB2/IFIH1/HSPD1/NMBR/GAPDH/OAS2/NMB/IRF1/DDX58/CD14/PTPN22/SYK/DHX58/TLR2
GOBP_REGULATION_OF_DNA_DIRECTED_DNA_POLYMERASE_ACTIVITY	GOBP_REGULATION_OF_DNA_DIRECTED_DNA_POLYMERASE_ACTIVITY	11	0.862084	2.12211	0.00234742	0.0494795	0.0400699	1266	tags=82%, list=10%, signal=74%	GINS1/GINS2/DSCC1/RFC4/GINS4/PCNA/GINS3/RFC2/RFC3
GOCC_DNA_PACKAGING_COMPLEX	GOCC_DNA_PACKAGING_COMPLEX	104	0.513681	2.12057	0.00304878	0.0494795	0.0400699	1931	tags=33%, list=16%, signal=28%	NDC80/NCAPH/NCAPG/ZWINT/SPC25/NCAPD2/CENPA/H2AZ1/H2BC12/MACROH2A2/H2BC11/NCAPG2/H3C10/H1-1/DSN1/H1-2/H2AW/NCAPD3/RUVBL1/H2AC17/H1-4/SMC4/H1-5/RAD21/H2BC9/SMC2/MRGBP/ACTL6A/H2BC3/H2AX/H3-4/H1-3/YEATS4/TOP3B
GOBP_NATURAL_KILLER_CELL_MEDIATED_IMMUNITY	GOBP_NATURAL_KILLER_CELL_MEDIATED_IMMUNITY	61	0.570866	2.11792	0.00271003	0.0494795	0.0400699	2601	tags=54%, list=21%, signal=43%	GZMB/LAG3/NKG7/KLRC3/CD2/SLAMF7/LILRB1/CEBPG/KLRD1/CORO1A/KLRC4/ULBP2/CD96/NCR3/SH2D1A/TUBB/PRDX1/ARRB2/LGALS9/TUBB4B/SERPINB4/CRTAM/PVR/KLRB1/RASGRP1/HLA-G/AP1G1/NCR1/HLA-F/RNF19B/IL12B/IL12A/KIR2DL4
GOMF_EXTRACELLULAR_MATRIX_STRUCTURAL_CONSTITUENT_CONFERRING_COMPRESSION_RESISTANCE	GOMF_EXTRACELLULAR_MATRIX_STRUCTURAL_CONSTITUENT_CONFERRING_COMPRESSION_RESISTANCE	19	-0.774074	-2.11064	0.00172712	0.0494795	0.0400699	985	tags=58%, list=8%, signal=53%	STATH/PRG4/LUM/PRELP/HSPG2/VCAN/BGN/FMOD/DCN/ASPN/OGN
GOBP_REGULATION_OF_DNA_TEMPLATED_DNA_REPLICATION_INITIATION	GOBP_REGULATION_OF_DNA_TEMPLATED_DNA_REPLICATION_INITIATION	13	0.819984	2.10651	0.00232019	0.0494795	0.0400699	1349	tags=69%, list=11%, signal=62%	CDT1/MCM5/MCM2/MCM6/MCM4/GMNN/MCM7/MCM3/NBN
GOBP_FOLIC_ACID_CONTAINING_COMPOUND_METABOLIC_PROCESS	GOBP_FOLIC_ACID_CONTAINING_COMPOUND_METABOLIC_PROCESS	21	0.710397	2.10414	0.002331	0.0494795	0.0400699	1457	tags=43%, list=12%, signal=38%	GGH/MTHFD2/TYMS/GCH1/SHMT2/DHFR/MTHFD1/SLC25A32/SLC19A1
GOBP_KILLING_OF_CELLS_OF_ANOTHER_ORGANISM	GOBP_KILLING_OF_CELLS_OF_ANOTHER_ORGANISM	30	0.652373	2.10072	0.00239234	0.0494795	0.0400699	1722	tags=50%, list=14%, signal=43%	GNLY/LYZ/PRF1/CLEC7A/H2BC12/H2BC11/IFNG/S100A12/GAPDH/HAMP/SEMG1/CCL13/SYK/P2RX7/FCER2
GOCC_COMPLEX_OF_COLLAGEN_TRIMERS	GOCC_COMPLEX_OF_COLLAGEN_TRIMERS	20	-0.76438	-2.09691	0.00177936	0.0494795	0.0400699	1861	tags=75%, list=15%, signal=64%	COL4A6/COL11A1/COL2A1/COL1A2/LUM/COL1A1/COL8A1/COL3A1/COL5A3/COL5A2/COL7A1/COL5A1/COL10A1/COL4A5/COL16A1
GOBP_TYPE_I_INTERFERON_PRODUCTION	GOBP_TYPE_I_INTERFERON_PRODUCTION	85	0.525055	2.09212	0.00295858	0.0494795	0.0400699	1901	tags=39%, list=15%, signal=33%	MMP12/ISG15/STAT1/TLR8/RIPK2/LILRB1/IRAK1/OAS1/OAS3/PLCG2/HMGB2/IFIH1/HSPD1/NMBR/LILRA4/GAPDH/OAS2/NMB/IRF8/IRF1/UFD1/DDX58/NMI/CD14/PTPN22/BANF1/SYK/ATG5/DHX58/TLR2/ITCH/GPATCH3/RELB
GOBP_REGULATION_OF_LYMPHOCYTE_CHEMOTAXIS	GOBP_REGULATION_OF_LYMPHOCYTE_CHEMOTAXIS	22	0.694069	2.08949	0.00234192	0.0494795	0.0400699	562	tags=36%, list=5%, signal=35%	S100A7/CXCL10/CXCL13/CCL5/CCL2/PADI2/CCL4/CCL7
GOBP_NEGATIVE_REGULATION_OF_MITOTIC_CELL_CYCLE_PHASE_TRANSITION	GOBP_NEGATIVE_REGULATION_OF_MITOTIC_CELL_CYCLE_PHASE_TRANSITION	150	0.48305	2.0868	0.00343643	0.0494795	0.0400699	453	tags=19%, list=4%, signal=18%	CDCA8/CDC20/NDC80/CDK1/MAD2L1/CDT1/BIRC5/EZH2/TTK/AURKB/CHEK1/TRIP13/DTL/CCNB1/CDC6/PLK1/BUB1B/GTSE1/ZWINT/SPC25/ORC1/CCL2/DONSON/BUB1/CENPF/FBXO5/ZWILCH/BLM
GOBP_CARDIAC_EPITHELIAL_TO_MESENCHYMAL_TRANSITION	GOBP_CARDIAC_EPITHELIAL_TO_MESENCHYMAL_TRANSITION	35	-0.665329	-2.08438	0.0016835	0.0494795	0.0400699	2019	tags=49%, list=16%, signal=41%	EMP2/HEY2/ACVRL1/JAG1/EFNA1/HEY1/SPRY1/TGFB2/TGFBR2/SNAI2/TMEM100/MSX2/MSX1/TGFB3/TGFBR3/TBX3/BMP4
GOBP_CONNECTIVE_TISSUE_DEVELOPMENT	GOBP_CONNECTIVE_TISSUE_DEVELOPMENT	234	-0.499468	-2.08057	0.00134771	0.0494795	0.0400699	2157	tags=38%, list=17%, signal=32%	SMAD1/MAPK3/KLF7/CTNNB1/HOXD3/PLAAT3/SATB2/THBS3/SMAD3/PGRMC2/DYRK1B/LOXL2/RUNX2/NCOA1/HOXC4/ACVRL1/RARA/HYAL1/PTH1R/MBOAT2/COL11A1/EGR1/WNT5A/TWSG1/CD34/SPART/CCN4/CCN2/COL2A1/HOXB3/HOXA5/FGFR3/LTBP3/MGP/ARID5B/WNT2B/PBXIP1/MEF2C/MMP13/PRRX1/ID4/TGFBR2/TRPM4/COL1A1/FGF2/SNAI2/PPARG/COL3A1/CYTL1/BBS1/TRPS1/WNT5B/LEP/BBS4/CTSK/FTO/MSX2/SORL1/EFEMP1/SCIN/CCN3/XBP1/RORC/WNT11/PDGFRB/CRIP1/COL5A1/OSR…
GOBP_POSITIVE_REGULATION_OF_INTERFERON_GAMMA_PRODUCTION	GOBP_POSITIVE_REGULATION_OF_INTERFERON_GAMMA_PRODUCTION	65	0.546146	2.07048	0.0026455	0.0494795	0.0400699	2778	tags=49%, list=22%, signal=38%	SLC7A5/IL12RB2/ISG15/TLR8/CD2/CLEC7A/RIPK2/LILRB1/CEBPG/HSPD1/CD3E/IL27RA/IRF8/LGALS9/EBI3/CD14/PTPN22/SLAMF1/TNF/LTA/CRTAM/FADD/PDE4B/RASGRP1/SASH3/IL12B/IL2/CCR2/IL12A/SCRIB/TXK/CD244
GOCC_PROTEIN_DNA_COMPLEX	GOCC_PROTEIN_DNA_COMPLEX	157	0.474852	2.06662	0.00337838	0.0494795	0.0400699	1905	tags=29%, list=15%, signal=25%	CDC45/GINS1/GINS2/MCM5/MCM2/MCM6/MCM4/DONSON/CENPA/GINS4/H2AZ1/NKX2-5/H2BC12/PCNA/GINS3/MACROH2A2/H2BC11/H3C10/H1-1/POLA2/GTF2A1/MCM7/H1-2/ST18/PRIM1/H2AW/RUVBL1/H2AC17/H1-4/H1-5/PRIM2/MCM3/POLD1/TEAD4/H2BC9/EYA1/MRGBP/ACTL6A/H2BC3/PARP1/H2AX/POLD2/H3-4/H1-3/RPA3/YEATS4
GOBP_GRANULOCYTE_MIGRATION	GOBP_GRANULOCYTE_MIGRATION	136	0.482376	2.06534	0.00319489	0.0494795	0.0400699	2235	tags=36%, list=18%, signal=30%	S100A9/S100A8/S100A7/CXCL10/CXCL13/CXCL11/CXCL9/CCL18/CCL8/CXCL3/CCL20/CXCL8/CCL5/TREM1/SLAMF8/CCL2/CCL4/CCR7/CCL7/OLFM4/CD300A/FUT7/S100A12/CCL17/ITGB2/PPIB/CCL22/FCER1G/XCL1/CXCL5/CXCL1/DNM1L/LBP/CCL16/RAC2/CCL13/SLAMF1/SYK/CKLF/CMKLR1/PDE4B/NCKAP1L/CXADR/CX3CL1/MDK/EDN3/C5AR1/CCL11/MAPK1
GOBP_DNA_STRAND_ELONGATION_INVOLVED_IN_DNA_REPLICATION	GOBP_DNA_STRAND_ELONGATION_INVOLVED_IN_DNA_REPLICATION	15	0.776182	2.06428	0.00236967	0.0494795	0.0400699	1763	tags=67%, list=14%, signal=57%	GINS1/MCM4/RFC4/PCNA/DNA2/MCM7/MCM3/RFC3/POLD2/POLE3
GOBP_SPINDLE_LOCALIZATION	GOBP_SPINDLE_LOCALIZATION	46	0.584486	2.06243	0.00261097	0.0494795	0.0400699	342	tags=22%, list=3%, signal=21%	NDC80/ASPM/NUSAP1/MAD2L1/PAX6/PLK1/SPAG5/ESPL1/GPSM2/CENPA
GOMF_RAGE_RECEPTOR_BINDING	GOMF_RAGE_RECEPTOR_BINDING	10	0.861268	2.06115	0.00240385	0.0494795	0.0400699	1292	tags=60%, list=10%, signal=54%	S100A9/S100A8/S100A7/HMGB2/S100A12/S100B
GOCC_MICROTUBULE_ASSOCIATED_COMPLEX	GOCC_MICROTUBULE_ASSOCIATED_COMPLEX	118	0.488491	2.06035	0.00319489	0.0494795	0.0400699	247	tags=14%, list=2%, signal=14%	CDCA8/KIF23/KIF18A/BIRC5/KIF11/AURKB/KIFC1/KIF18B/KIF20A/AURKA/KIF4A/ACTL8/KIF14/KIF2C/KIF15/LRP8/HAUS6
GOBP_REGULATION_OF_ANTIGEN_RECEPTOR_MEDIATED_SIGNALING_PATHWAY	GOBP_REGULATION_OF_ANTIGEN_RECEPTOR_MEDIATED_SIGNALING_PATHWAY	53	0.568475	2.05808	0.0026455	0.0494795	0.0400699	1945	tags=38%, list=16%, signal=32%	TRAT1/GBP1/LCK/UBASH3A/CCR7/LYN/DGKZ/CD300A/STAP1/KCNN4/PTPRC/SH2D1A/ADA/LAPTM5/CD19/PTPN22/LPXN/FCGR2B/PTPRJ/PVRIG
GOBP_DNA_STRAND_ELONGATION	GOBP_DNA_STRAND_ELONGATION	34	0.620611	2.05707	0.00241546	0.0494795	0.0400699	1763	tags=41%, list=14%, signal=35%	GINS1/MCM4/RFC4/PCNA/DNA2/MCM7/RUVBL1/MCM3/RFC3/UCHL5/NBN/ACTL6A/POLD2/POLE3
GOBP_POSITIVE_REGULATION_OF_UBIQUITIN_PROTEIN_TRANSFERASE_ACTIVITY	GOBP_POSITIVE_REGULATION_OF_UBIQUITIN_PROTEIN_TRANSFERASE_ACTIVITY	23	0.681881	2.05578	0.00235849	0.0494795	0.0400699	137	tags=17%, list=1%, signal=17%	CDC20/UBE2C/UBE2S/PLK1
GOMF_CXCR_CHEMOKINE_RECEPTOR_BINDING	GOMF_CXCR_CHEMOKINE_RECEPTOR_BINDING	18	0.724356	2.05578	0.00230415	0.0494795	0.0400699	1142	tags=56%, list=9%, signal=50%	CXCL10/CXCL13/CXCL11/CXCL9/CXCL3/CXCL8/TFF2/YARS1/CXCL5/CXCL1
GOBP_POSITIVE_REGULATION_OF_ATTACHMENT_OF_SPINDLE_MICROTUBULES_TO_KINETOCHORE	GOBP_POSITIVE_REGULATION_OF_ATTACHMENT_OF_SPINDLE_MICROTUBULES_TO_KINETOCHORE	10	0.857457	2.05203	0.00240385	0.0494795	0.0400699	102	tags=40%, list=1%, signal=40%	CDCA8/BIRC5/AURKB/CCNB1
GOBP_CELL_CYCLE_G2_M_PHASE_TRANSITION	GOBP_CELL_CYCLE_G2_M_PHASE_TRANSITION	124	0.487895	2.0516	0.00328947	0.0494795	0.0400699	1422	tags=27%, list=12%, signal=25%	FOXM1/MELK/CCNB2/NDC80/CCNA2/CDK1/AURKB/CHEK1/DTL/AURKA/CCNB1/KIF14/CDC25A/CDC6/PLK1/ORC1/SKP2/CDC25B/DONSON/CENPF/FBXO5/BLM/CDC7/ATAD5/PKMYT1/CDC25C/CDK4/RAD21/CHEK2/TAF2/NAE1/NBN/CLSPN/TPD52L1
GOCC_T_CELL_RECEPTOR_COMPLEX	GOCC_T_CELL_RECEPTOR_COMPLEX	17	0.731479	2.05046	0.00230947	0.0494795	0.0400699	1583	tags=59%, list=13%, signal=51%	TRAT1/CD3G/TRBC1/CD247/CD3D/CD8A/TRAC/CD3E/APBB1IP/SYK
GOCC_ANAPHASE_PROMOTING_COMPLEX	GOCC_ANAPHASE_PROMOTING_COMPLEX	14	0.782392	2.04896	0.00235849	0.0494795	0.0400699	147	tags=29%, list=1%, signal=28%	CDC20/UBE2C/UBE2S/BUB1B
GOBP_NEGATIVE_REGULATION_OF_UBIQUITIN_PROTEIN_TRANSFERASE_ACTIVITY	GOBP_NEGATIVE_REGULATION_OF_UBIQUITIN_PROTEIN_TRANSFERASE_ACTIVITY	17	0.730772	2.04848	0.00230947	0.0494795	0.0400699	437	tags=24%, list=4%, signal=23%	CDC20/MAD2L1/BUB1B/FBXO5
GOBP_NEGATIVE_REGULATION_OF_HORMONE_SECRETION	GOBP_NEGATIVE_REGULATION_OF_HORMONE_SECRETION	52	-0.603597	-2.0462	0.00161031	0.0494795	0.0400699	1014	tags=40%, list=8%, signal=37%	PRKN/INHBA/CRY1/PPP3CA/SIRT4/KLF7/FOXO1/FKBP1B/CRHBP/LEP/INHBB/CCN3/SREBF1/ABCC8/GJA1/IRS1/UCN/CARTPT/ADRA2A/ADIPOQ/CRY2
GOBP_T_CELL_CHEMOTAXIS	GOBP_T_CELL_CHEMOTAXIS	21	0.690081	2.04397	0.002331	0.0494795	0.0400699	1102	tags=33%, list=9%, signal=30%	S100A7/CXCL10/CXCL13/CXCL11/CCL5/GPR183/XCL1
GOBP_CYTOKINESIS	GOBP_CYTOKINESIS	137	0.476195	2.04069	0.00318471	0.0494795	0.0400699	342	tags=15%, list=3%, signal=14%	CDCA8/KIF23/E2F8/CEP55/NUSAP1/BIRC5/AURKB/PRC1/KIF20A/AURKA/KIF4A/KIF14/CDC6/PLK1/RACGAP1/ECT2/ESPL1/PLK4/CDC25B/CENPA
GOBP_CYTOSKELETON_DEPENDENT_CYTOKINESIS	GOBP_CYTOSKELETON_DEPENDENT_CYTOKINESIS	81	0.515921	2.03921	0.00288184	0.0494795	0.0400699	520	tags=17%, list=4%, signal=17%	CDCA8/KIF23/CEP55/NUSAP1/BIRC5/AURKB/KIF20A/KIF4A/PLK1/RACGAP1/ECT2/ESPL1/CENPA/STMN1
GOBP_MITOTIC_CHROMOSOME_CONDENSATION	GOBP_MITOTIC_CHROMOSOME_CONDENSATION	17	0.72588	2.03477	0.00230947	0.0494795	0.0400699	1329	tags=47%, list=11%, signal=42%	NCAPH/NUSAP1/NCAPG/PLK1/NCAPD2/NCAPD3/SMC4/SMC2
GOCC_SNO_S_RNA_CONTAINING_RIBONUCLEOPROTEIN_COMPLEX	GOCC_SNO_S_RNA_CONTAINING_RIBONUCLEOPROTEIN_COMPLEX	18	0.716495	2.03347	0.00230415	0.0494795	0.0400699	2901	tags=83%, list=23%, signal=64%	RPP25/RPP40/POP7/GAR1/RRP9/POP4/RPP38/NOLC1/LSM6/NOP10/POP1/SNU13/FBL/RPP30/NHP2
GOCC_COLLAGEN_TRIMER	GOCC_COLLAGEN_TRIMER	57	-0.590014	-2.03076	0.0016	0.0494795	0.0400699	1861	tags=54%, list=15%, signal=46%	COL4A6/COL6A1/MBL2/COL11A1/COL18A1/COL2A1/COL15A1/SCARA3/COL1A2/LUM/COL1A1/COL21A1/COL6A3/COL8A1/COL3A1/COL5A3/COL5A2/COL7A1/EMILIN1/COL5A1/COL6A2/COL8A2/COLQ/COLEC12/COL10A1/COL4A5/COL14A1/C1QTNF3/COL16A1/ADIPOQ/COL17A1
GOBP_PROTEIN_LOCALIZATION_TO_CONDENSED_CHROMOSOME	GOBP_PROTEIN_LOCALIZATION_TO_CONDENSED_CHROMOSOME	15	0.762955	2.0291	0.00236967	0.0494795	0.0400699	758	tags=47%, list=6%, signal=44%	NDC80/CDK1/CDT1/TTK/AURKB/ZWILCH/KNTC1
GOBP_PROTEIN_LOCALIZATION_TO_CHROMOSOME	GOBP_PROTEIN_LOCALIZATION_TO_CHROMOSOME	81	0.512585	2.02603	0.00288184	0.0494795	0.0400699	1055	tags=25%, list=9%, signal=23%	NDC80/CDK1/CDT1/EZH2/TTK/AURKB/PLK1/BUB1B/CCT5/CENPA/ZWILCH/MACROH2A2/H2BC11/MSH2/KNTC1/CCT6A/CCT2/H1-5/RAD21/VCPIP1
GOBP_POSITIVE_REGULATION_OF_DNA_TEMPLATED_DNA_REPLICATION	GOBP_POSITIVE_REGULATION_OF_DNA_TEMPLATED_DNA_REPLICATION	11	0.822927	2.02572	0.00234742	0.0494795	0.0400699	869	tags=45%, list=7%, signal=42%	E2F8/CDT1/DBF4/CDC7/STOML2
GOMF_PLUS_END_DIRECTED_MICROTUBULE_MOTOR_ACTIVITY	GOMF_PLUS_END_DIRECTED_MICROTUBULE_MOTOR_ACTIVITY	16	0.740945	2.025	0.00232558	0.0494795	0.0400699	740	tags=38%, list=6%, signal=35%	CENPE/KIF18A/KIF11/KIF18B/KIF14/KIF20B
GOBP_RESPONSE_TO_CHEMOKINE	GOBP_RESPONSE_TO_CHEMOKINE	89	0.504098	2.01876	0.00298507	0.0494795	0.0400699	1409	tags=36%, list=11%, signal=32%	CXCL10/CXCL13/CXCL11/CXCL9/CCL18/CCL8/CXCL3/CCL20/CXCL8/CCL5/CXCR6/CCR1/CCL2/PADI2/CCL4/CCR8/CCR7/LYN/CCL7/TFF2/FOXC1/GPR75/CCL17/CCR5/CCL22/GPR17/XCL1/CXCL5/CXCL1/CCL16/CCRL2/CCL13
GOBP_INSULIN_LIKE_GROWTH_FACTOR_RECEPTOR_SIGNALING_PATHWAY	GOBP_INSULIN_LIKE_GROWTH_FACTOR_RECEPTOR_SIGNALING_PATHWAY	32	-0.657082	-2.01746	0.00169205	0.0494795	0.0400699	751	tags=34%, list=6%, signal=32%	GHRH/IGFBP2/IGFBP6/CRIM1/IGF1R/GHR/IGFBP4/AR/IRS1/IGF1/CILP
GOBP_CYTOKINETIC_PROCESS	GOBP_CYTOKINETIC_PROCESS	25	0.653964	2.01712	0.00229885	0.0494795	0.0400699	740	tags=24%, list=6%, signal=23%	CEP55/AURKB/KIF20A/RACGAP1/ECT2/KIF20B
GOCC_FLEMMING_BODY	GOCC_FLEMMING_BODY	24	0.655936	2.0162	0.00228833	0.0494795	0.0400699	515	tags=21%, list=4%, signal=20%	KIF23/CEP55/KIF14/RACGAP1/RALA
GOBP_ANTIGEN_RECEPTOR_MEDIATED_SIGNALING_PATHWAY	GOBP_ANTIGEN_RECEPTOR_MEDIATED_SIGNALING_PATHWAY	157	0.462351	2.01221	0.00337838	0.0494795	0.0400699	1945	tags=34%, list=16%, signal=29%	TRAT1/GBP1/IGHV3-48/CD38/CTLA4/LCK/IGHM/UBASH3A/IGLC1/RIPK2/FYB1/CD3G/TRBC1/CCR7/CD247/CD3D/LYN/IGHD/TNFRSF21/PLCG2/DGKZ/THEMIS2/ITK/CD8A/CD300A/TRAC/CD79B/STAP1/STOML2/IGKC/BTNL8/KCNN4/PTPRC/CD3E/SH2D1A/LCP2/ADA/CD28/LAPTM5/CSK/CD19/PTPN22/IGLL5/SYK/BTNL2/LPXN/HLA-DQB1/PDE4B/FCGR2B/LAX1/PTPRJ/NCKAP1L/PVRIG
GOBP_POSITIVE_REGULATION_OF_MITOTIC_CELL_CYCLE	GOBP_POSITIVE_REGULATION_OF_MITOTIC_CELL_CYCLE	95	0.495374	2.00938	0.00301205	0.0494795	0.0400699	946	tags=21%, list=8%, signal=20%	RRM2/DLGAP5/UBE2C/CDK1/CDT1/DTL/CCNB1/CDC25A/CDC6/EIF4EBP1/ESPL1/ASNS/CDC25B/STIL/FBXO5/CDC7/LGMN/SPHK1/CDC25C/CDK4
GOCC_SPLICEOSOMAL_TRI_SNRNP_COMPLEX	GOCC_SPLICEOSOMAL_TRI_SNRNP_COMPLEX	33	0.60787	2.00546	0.00241546	0.0494795	0.0400699	2720	tags=48%, list=22%, signal=38%	SNRPD3/TXNL4A/SNRPD1/SNRPF/LSM2/SNRPG/SNRPA/LSM4/SNRPB/USP39/LSM6/PRPF18/LSM7/SNU13/SNRPD2/PPIH
GOBP_TRANSMEMBRANE_RECEPTOR_PROTEIN_SERINE_THREONINE_KINASE_SIGNALING_PATHWAY	GOBP_TRANSMEMBRANE_RECEPTOR_PROTEIN_SERINE_THREONINE_KINASE_SIGNALING_PATHWAY	302	-0.469384	-2.00329	0.00132802	0.0494795	0.0400699	2354	tags=34%, list=19%, signal=28%	TNFAIP6/RNF111/INHBA/APPL1/SPRED2/FZD1/TOB1/SMAD1/MAPK3/DAB2/TP53/SH2B1/BCL9/SMAD3/SLC2A10/ARID4A/STK11/CREBBP/RUNX2/AMH/HPGD/ACVRL1/GDF10/SPRY2/KDR/CDKN1C/CITED1/EGR1/WNT5A/HEXA/PEG10/TWSG1/SPART/NREP/GREM2/CHRD/FSTL3/ITGA3/LTBP4/ZNF451/LTBP3/FERMT2/FSHB/RBPMS/DKK3/SPRY1/TGFB2/ID1/COL1A2/TGFBR2/LDLRAD4/FLCN/CDH5/FOS/CITED2/TMPRSS6/DACT1/PPARG/APPL2/SHH/NBL1/NUMA1/COL3A1/FUT8/RASL11B/FSTL1/OVOL2/…
GOCC_NUCLEAR_REPLICATION_FORK	GOCC_NUCLEAR_REPLICATION_FORK	28	0.633026	2.00184	0.00233645	0.0494795	0.0400699	1898	tags=46%, list=15%, signal=39%	MCM10/TIPIN/PCNA/POLA2/PRIM1/WDHD1/PRIM2/MCM3/POLD1/TIMELESS/PARP1/POLD2/RPA3
GOBP_RESPONSE_TO_BMP	GOBP_RESPONSE_TO_BMP	134	-0.512262	-1.99702	0.001443	0.0494795	0.0400699	2354	tags=34%, list=19%, signal=27%	TNFAIP6/PHOX2B/FZD1/TOB1/SMAD1/MAPK3/SMAD3/RUNX2/ACVRL1/KDR/EGR1/WNT5A/TWSG1/SPART/COL2A1/GREM2/CHRD/FSTL3/ITGA3/TGFB2/CDH5/TMPRSS6/PPARG/NBL1/NUMA1/FSTL1/TMEM100/CRIM1/MSX2/SORL1/CHRDL1/FST/MSX1/BMPR1B/HTRA1/TGFB3/FBN1/TGFBR3/SFRP4/ZNF423/COMP/BMP4/LRP2/GATA3/TFAP2B
GOBP_POSITIVE_REGULATION_OF_NATURAL_KILLER_CELL_MEDIATED_IMMUNITY	GOBP_POSITIVE_REGULATION_OF_NATURAL_KILLER_CELL_MEDIATED_IMMUNITY	24	0.649563	1.99661	0.00228833	0.0494795	0.0400699	2601	tags=62%, list=21%, signal=49%	LAG3/KLRC3/KLRD1/KLRC4/NCR3/SH2D1A/CRTAM/PVR/RASGRP1/HLA-G/AP1G1/HLA-F/IL12B/IL12A/KIR2DL4
GOBP_NEGATIVE_REGULATION_OF_PEPTIDE_SECRETION	GOBP_NEGATIVE_REGULATION_OF_PEPTIDE_SECRETION	31	-0.657357	-1.99611	0.00171233	0.0494795	0.0400699	2361	tags=48%, list=19%, signal=39%	PRKN/PPP3CA/SIRT4/KLF7/FOXO1/FKBP1B/CRHBP/LEP/INHBB/CCN3/SREBF1/ABCC8/IRS1/CARTPT/ADRA2A
GOBP_SERINE_FAMILY_AMINO_ACID_BIOSYNTHETIC_PROCESS	GOBP_SERINE_FAMILY_AMINO_ACID_BIOSYNTHETIC_PROCESS	16	0.727855	1.98922	0.00232558	0.0494795	0.0400699	1650	tags=56%, list=13%, signal=49%	PSAT1/PHGDH/CBS/SHMT2/DHFR/PSPH/SEPHS1/MTHFD1/HAO1
GOCC_SPECIFIC_GRANULE_LUMEN	GOCC_SPECIFIC_GRANULE_LUMEN	56	0.53646	1.98905	0.00257069	0.0494795	0.0400699	1367	tags=32%, list=11%, signal=29%	CAMP/HPSE/ORM1/LYZ/GGH/CRISP3/LCN2/SLPI/ILF2/AOC1/OLFM4/CHI3L1/ELANE/DOCK2/PTX3/CXCL1/PDXK/BPI
GOCC_PRONUCLEUS	GOCC_PRONUCLEUS	10	0.830371	1.98721	0.00240385	0.0494795	0.0400699	1144	tags=60%, list=9%, signal=54%	CCNA2/EZH2/AURKA/CENPF/TET3/SLC2A1
GOBP_SEQUESTERING_OF_METAL_ION	GOBP_SEQUESTERING_OF_METAL_ION	20	0.679963	1.98559	0.00227273	0.0494795	0.0400699	444	tags=25%, list=4%, signal=24%	S100A9/S100A8/S100A7/LCN2/SLC39A4
GOBP_ENDOCARDIAL_CUSHION_FORMATION	GOBP_ENDOCARDIAL_CUSHION_FORMATION	28	-0.671967	-1.98205	0.00174216	0.0494795	0.0400699	1221	tags=39%, list=10%, signal=35%	APLNR/TGFB2/TGFBR2/DCHS1/SNAI2/TMEM100/MSX2/MSX1/TGFB3/TBX3/BMP4
GOBP_NEGATIVE_REGULATION_OF_TRANSMEMBRANE_RECEPTOR_PROTEIN_SERINE_THREONINE_KINASE_SIGNALING_PATHWAY	GOBP_NEGATIVE_REGULATION_OF_TRANSMEMBRANE_RECEPTOR_PROTEIN_SERINE_THREONINE_KINASE_SIGNALING_PATHWAY	106	-0.524233	-1.9812	0.00149254	0.0494795	0.0400699	2354	tags=38%, list=19%, signal=31%	TNFAIP6/SPRED2/FZD1/TOB1/TP53/SLC2A10/ARID4A/SPRY2/WNT5A/PEG10/TWSG1/SPART/GREM2/CHRD/FSTL3/ZNF451/SPRY1/LDLRAD4/TMPRSS6/PPARG/NBL1/RASL11B/CIDEA/CRIM1/SORL1/CHRDL1/FST/CCN3/EMILIN1/CAV1/TGFB1I1/LRP1/HTRA1/TGFB3/MAGI2/FBN1/TGFBR3/LRP2/CILP/ASPN
GOBP_MONOCYTE_CHEMOTAXIS	GOBP_MONOCYTE_CHEMOTAXIS	57	0.53518	1.97852	0.00265252	0.0494795	0.0400699	1409	tags=37%, list=11%, signal=33%	S100A7/CXCL10/CCL18/CCL8/PLA2G7/CCL20/TNFRSF11A/CCL5/SLAMF8/CCR1/CCL2/CCL4/LYN/CCL7/LGMN/S100A12/CCL17/CCL22/XCL1/CCL16/CCL13
GOBP_REGULATION_OF_CELLULAR_RESPONSE_TO_GROWTH_FACTOR_STIMULUS	GOBP_REGULATION_OF_CELLULAR_RESPONSE_TO_GROWTH_FACTOR_STIMULUS	242	-0.475092	-1.9781	0.00135501	0.0494795	0.0400699	2092	tags=34%, list=17%, signal=29%	VEGFC/CTNNB1/DAB2/TP53/BCL9/SMAD3/SLC2A10/FZD4/ARID4A/STK11/ZDHHC17/CREBBP/RUNX2/ACVRL1/SPRY2/KDR/CREB3L1/CDKN1C/CITED1/WNT5A/PEG10/TWSG1/SPART/NREP/NGFR/GREM2/CHRD/FSTL3/ITGA3/LTBP4/ZNF451/ADGRA2/CYFIP2/FGF1/DKK3/NEDD4/PDCD6/HHEX/SPRY1/GPC1/SLIT2/NRP1/LDLRAD4/FLCN/CDH5/CITED2/EPN2/TMPRSS6/TMEM204/FGF2/PPARG/JCAD/NBL1/NUMA1/RASL11B/FSTL1/CIDEA/MMRN2/CRIM1/MSX2/SORL1/CHRDL1/FST/EMILIN1/CAV1/FGF18/…
GOCC_IMMUNOGLOBULIN_COMPLEX_CIRCULATING	GOCC_IMMUNOGLOBULIN_COMPLEX_CIRCULATING	11	0.802734	1.97601	0.00234742	0.0494795	0.0400699	1573	tags=64%, list=13%, signal=56%	IGHV3-48/IGHM/IGLC1/TRBC1/IGHD/IGKC/IGLL5
GOBP_INTERFERON_ALPHA_PRODUCTION	GOBP_INTERFERON_ALPHA_PRODUCTION	25	0.640321	1.97504	0.00229885	0.0494795	0.0400699	1348	tags=44%, list=11%, signal=39%	MMP12/STAT1/TLR8/RIPK2/IFIH1/HSPD1/NMBR/LILRA4/NMB/DDX58/NMI
GOBP_REGULATORY_T_CELL_DIFFERENTIATION	GOBP_REGULATORY_T_CELL_DIFFERENTIATION	33	0.597832	1.97235	0.00241546	0.0494795	0.0400699	2683	tags=55%, list=22%, signal=43%	LAG3/PLA2G2D/CTLA4/FANCA/IL2RG/IFNG/FUT7/LILRB2/IRF1/CD28/LGALS9/CR1/HLA-G/MDK/SOCS1/IL2/TOX/LILRB4
GOBP_POSITIVE_REGULATION_OF_ANTIGEN_RECEPTOR_MEDIATED_SIGNALING_PATHWAY	GOBP_POSITIVE_REGULATION_OF_ANTIGEN_RECEPTOR_MEDIATED_SIGNALING_PATHWAY	19	0.69262	1.97167	0.00236407	0.0494795	0.0400699	1119	tags=37%, list=9%, signal=34%	TRAT1/LCK/CCR7/STAP1/KCNN4/PTPRC/ADA
GOCC_CONDENSED_NUCLEAR_CHROMOSOME	GOCC_CONDENSED_NUCLEAR_CHROMOSOME	57	0.533238	1.97134	0.00265252	0.0494795	0.0400699	2182	tags=37%, list=18%, signal=30%	NCAPH/NEK2/NCAPG/CHEK1/PLK1/RAD51/BLM/NCAPG2/SMC4/RCC1/RAD21/TUBG1/SMC2/SUV39H1/RRS1/H2AX/INCENP/TTN/BRCA1/BRCA2/CHMP1A
GOBP_MAMMARY_GLAND_MORPHOGENESIS	GOBP_MAMMARY_GLAND_MORPHOGENESIS	40	-0.610619	-1.97067	0.00163666	0.0494795	0.0400699	2047	tags=35%, list=17%, signal=29%	BTRC/NR3C1/STAT6/WNT5A/TGFBR2/MSX2/ESR1/CAV1/WNT4/GLI3/AR/TBX3/BMP4/PGR
GOBP_REGULATION_OF_BMP_SIGNALING_PATHWAY	GOBP_REGULATION_OF_BMP_SIGNALING_PATHWAY	80	-0.536361	-1.97066	0.00151976	0.0494795	0.0400699	1769	tags=35%, list=14%, signal=30%	ACVRL1/KDR/WNT5A/TWSG1/SPART/GREM2/CHRD/FSTL3/ITGA3/CDH5/TMPRSS6/PPARG/NBL1/NUMA1/FSTL1/CRIM1/MSX2/SORL1/CHRDL1/FST/MSX1/HTRA1/FBN1/SFRP4/ZNF423/BMP4/LRP2/TFAP2B
GOBP_MICROTUBULE_ORGANIZING_CENTER_LOCALIZATION	GOBP_MICROTUBULE_ORGANIZING_CENTER_LOCALIZATION	30	0.610566	1.9661	0.00239234	0.0494795	0.0400699	272	tags=17%, list=2%, signal=16%	ASPM/DLGAP5/MAD2L1/AURKA/GPSM2
GOBP_ANAPHASE_PROMOTING_COMPLEX_DEPENDENT_CATABOLIC_PROCESS	GOBP_ANAPHASE_PROMOTING_COMPLEX_DEPENDENT_CATABOLIC_PROCESS	15	0.739211	1.96595	0.00236967	0.0494795	0.0400699	137	tags=27%, list=1%, signal=26%	CDC20/UBE2C/UBE2S/PLK1
GOCC_SPINDLE_POLE	GOCC_SPINDLE_POLE	129	0.463101	1.96203	0.00324675	0.0494795	0.0400699	385	tags=15%, list=3%, signal=14%	CDC20/ASPM/DLGAP5/TPX2/TACC3/NEK2/MAD2L1/KIF11/AURKB/PRC1/AURKA/CCNB1/CDC6/PLK1/SPAG5/PLK4/GPSM2/CDC25B/CENPF
GOBP_CARTILAGE_DEVELOPMENT	GOBP_CARTILAGE_DEVELOPMENT	171	-0.486997	-1.96119	0.00139276	0.0494795	0.0400699	2319	tags=39%, list=19%, signal=32%	NKX3-2/SNX19/RB1/SMAD1/MAPK3/CTNNB1/HOXD3/SATB2/THBS3/SMAD3/LOXL2/RUNX2/HOXC4/ACVRL1/RARA/HYAL1/PTH1R/MBOAT2/COL11A1/WNT5A/TWSG1/CCN4/CCN2/COL2A1/HOXB3/HOXA5/FGFR3/LTBP3/MGP/WNT2B/PBXIP1/MEF2C/MMP13/PRRX1/TGFBR2/COL1A1/FGF2/SNAI2/COL3A1/CYTL1/BBS1/TRPS1/WNT5B/LEP/CTSK/MSX2/EFEMP1/SCIN/CCN3/WNT11/OSR2/GHR/FGF18/ZBTB16/BGN/MSX1/BMPR1B/GLI3/PTHLH/EVC/FRZB/DLX2/ZEB1/COMP/BMP4/MATN3/OGN
GOMF_ATP_DEPENDENT_ACTIVITY_ACTING_ON_DNA	GOMF_ATP_DEPENDENT_ACTIVITY_ACTING_ON_DNA	95	0.483264	1.96026	0.00301205	0.0494795	0.0400699	1040	tags=23%, list=8%, signal=21%	TOP2A/ERCC6L/MCM5/MCM2/DSCC1/RAD54L/RAD51/HELLS/MCM6/MCM4/RFC4/RECQL4/BLM/DNA2/MCM7/MSH2/RFC2/ATAD5/RUVBL1/MSH6/MCM3/BRIP1
GOBP_REGULATION_OF_T_CELL_RECEPTOR_SIGNALING_PATHWAY	GOBP_REGULATION_OF_T_CELL_RECEPTOR_SIGNALING_PATHWAY	41	0.567437	1.95932	0.0025641	0.0494795	0.0400699	1945	tags=34%, list=16%, signal=29%	TRAT1/GBP1/LCK/UBASH3A/CCR7/DGKZ/CD300A/KCNN4/SH2D1A/ADA/LAPTM5/PTPN22/PTPRJ/PVRIG
GOBP_T_CELL_RECEPTOR_SIGNALING_PATHWAY	GOBP_T_CELL_RECEPTOR_SIGNALING_PATHWAY	118	0.464492	1.95913	0.00319489	0.0494795	0.0400699	2298	tags=35%, list=19%, signal=29%	TRAT1/GBP1/CTLA4/LCK/UBASH3A/RIPK2/FYB1/CD3G/TRBC1/CCR7/CD247/CD3D/TNFRSF21/PLCG2/DGKZ/THEMIS2/ITK/CD8A/CD300A/TRAC/STOML2/BTNL8/KCNN4/PTPRC/CD3E/SH2D1A/LCP2/ADA/CD28/LAPTM5/CSK/PTPN22/BTNL2/HLA-DQB1/PDE4B/PTPRJ/PVRIG/MAPK1/PTPN2/RC3H2/EIF2B3
GOBP_PROTEIN_NITROSYLATION	GOBP_PROTEIN_NITROSYLATION	13	0.760761	1.95437	0.00232019	0.0494795	0.0400699	1109	tags=31%, list=9%, signal=28%	S100A9/S100A8/GAPDH/TXN
GOCC_REPLICATION_FORK	GOCC_REPLICATION_FORK	55	0.532628	1.95329	0.00259067	0.0494795	0.0400699	1898	tags=42%, list=15%, signal=36%	MCM10/CHEK1/TIPIN/RFC4/DONSON/PCNA/BLM/POLA2/RFC2/PRIM1/WDHD1/PRIM2/MCM3/POLD1/RFC3/TIMELESS/NBN/PARP1/DNMT1/H2AX/POLD2/XRCC3/RPA3
GOBP_POSITIVE_REGULATION_OF_INTERFERON_ALPHA_PRODUCTION	GOBP_POSITIVE_REGULATION_OF_INTERFERON_ALPHA_PRODUCTION	21	0.659207	1.95252	0.002331	0.0494795	0.0400699	1200	tags=43%, list=10%, signal=39%	MMP12/STAT1/TLR8/RIPK2/IFIH1/HSPD1/NMBR/NMB/DDX58
GOMF_CORE_PROMOTER_SEQUENCE_SPECIFIC_DNA_BINDING	GOMF_CORE_PROMOTER_SEQUENCE_SPECIFIC_DNA_BINDING	39	0.573607	1.95116	0.00248756	0.0494795	0.0400699	624	tags=21%, list=5%, signal=20%	PAX6/EZH2/MMP12/STAT1/H2AZ1/MYC/CEBPB/GTF2A1
GOBP_MEIOTIC_CHROMOSOME_SEPARATION	GOBP_MEIOTIC_CHROMOSOME_SEPARATION	15	0.732588	1.94834	0.00236967	0.0494795	0.0400699	1242	tags=40%, list=10%, signal=36%	TOP2A/NCAPH/TTK/ESPL1/ERCC4/RMI1
GOBP_ENDOCARDIAL_CUSHION_DEVELOPMENT	GOBP_ENDOCARDIAL_CUSHION_DEVELOPMENT	45	-0.591662	-1.94535	0.00164474	0.0494795	0.0400699	1927	tags=40%, list=16%, signal=34%	HEY2/ACVRL1/JAG1/CRELD1/MDM4/APLNR/HEY1/TGFB2/TGFBR2/DCHS1/CITED2/SNAI2/TMEM100/MSX2/MSX1/TGFB3/TBX3/BMP4
GOBP_POSITIVE_REGULATION_OF_CELL_CYCLE_G2_M_PHASE_TRANSITION	GOBP_POSITIVE_REGULATION_OF_CELL_CYCLE_G2_M_PHASE_TRANSITION	26	0.627007	1.94036	0.00232019	0.0494795	0.0400699	946	tags=38%, list=8%, signal=36%	CDK1/DTL/CCNB1/CDC25A/CDC25B/FBXO5/CDC7/ATAD5/CDC25C/CDK4
GOBP_PURINE_NUCLEOBASE_BIOSYNTHETIC_PROCESS	GOBP_PURINE_NUCLEOBASE_BIOSYNTHETIC_PROCESS	10	0.810739	1.94022	0.00240385	0.0494795	0.0400699	1395	tags=70%, list=11%, signal=62%	GMPS/SHMT2/PPAT/APRT/PAICS/ADA/HPRT1
GOBP_NEGATIVE_REGULATION_OF_TYPE_I_INTERFERON_MEDIATED_SIGNALING_PATHWAY	GOBP_NEGATIVE_REGULATION_OF_TYPE_I_INTERFERON_MEDIATED_SIGNALING_PATHWAY	17	0.692038	1.93991	0.00230947	0.0494795	0.0400699	949	tags=35%, list=8%, signal=33%	MMP12/USP18/ISG15/OAS1/OAS3/SAMHD1
GOMF_GROWTH_FACTOR_BINDING	GOMF_GROWTH_FACTOR_BINDING	117	-0.507291	-1.9396	0.00144928	0.0494795	0.0400699	1769	tags=38%, list=14%, signal=33%	ACVRL1/COL6A1/KDR/IL1R1/INSR/FLT3/RHBDF1/TWSG1/IGFBP7/ITGAV/CD36/CCN2/COL2A1/NGFR/LTBP4/FGFR3/LTBP3/IGFALS/PXDN/GPC1/IL11RA/COL1A2/NRP1/TGFBR2/COL1A1/COL3A1/IGFBP2/KL/IGFBP6/CHRDL1/IGF1R/PDGFRB/COL5A1/EPHA7/GHR/LTBP2/NTRK2/LRRC32/HTRA1/TGFB3/IGFBP4/IL6ST/TGFBR3/LRP2
GOBP_POSITIVE_REGULATION_OF_ANIMAL_ORGAN_MORPHOGENESIS	GOBP_POSITIVE_REGULATION_OF_ANIMAL_ORGAN_MORPHOGENESIS	26	-0.669264	-1.93943	0.00175131	0.0494795	0.0400699	1596	tags=46%, list=13%, signal=40%	WNT5A/CD34/NGFR/WNT2B/FGF1/SPRY1/FGF2/WNT11/WNT4/AR/BMP4/GATA3
GOBP_NEGATIVE_REGULATION_OF_BMP_SIGNALING_PATHWAY	GOBP_NEGATIVE_REGULATION_OF_BMP_SIGNALING_PATHWAY	41	-0.598335	-1.93922	0.00163399	0.0494795	0.0400699	2354	tags=44%, list=19%, signal=36%	TNFAIP6/FZD1/TOB1/WNT5A/TWSG1/SPART/GREM2/CHRD/FSTL3/TMPRSS6/PPARG/NBL1/CRIM1/SORL1/CHRDL1/HTRA1/FBN1/LRP2
GOBP_CELLULAR_RESPONSE_TO_INTERFERON_GAMMA	GOBP_CELLULAR_RESPONSE_TO_INTERFERON_GAMMA	93	0.482843	1.93848	0.00299401	0.0494795	0.0400699	2493	tags=45%, list=20%, signal=36%	CCL18/CCL8/CCL20/GBP1/CCL5/ASS1/STAT1/CCL2/CCL4/HCK/CCL7/IFNG/CCL17/GAPDH/EPRS1/CCL22/IRF8/XCL1/IRF1/GBP2/MRC1/CCL16/LGALS9/NMI/CCL13/CLDN1/TNF/TLR2/ACTR3/WAS/SYNCRIP/MED1/CX3CL1/CASP1/CDC42EP4/FASLG/CCL11/PTPN2/DAPK1/IL12B/SOCS1/SIRPA
GOBP_POSITIVE_REGULATION_OF_NATURAL_KILLER_CELL_MEDIATED_CYTOTOXICITY	GOBP_POSITIVE_REGULATION_OF_NATURAL_KILLER_CELL_MEDIATED_CYTOTOXICITY	22	0.642948	1.9356	0.00234192	0.0494795	0.0400699	2557	tags=59%, list=21%, signal=47%	LAG3/KLRC3/KLRD1/KLRC4/NCR3/SH2D1A/CRTAM/PVR/RASGRP1/AP1G1/HLA-F/IL12B/IL12A
GOBP_ENDOCARDIAL_CUSHION_MORPHOGENESIS	GOBP_ENDOCARDIAL_CUSHION_MORPHOGENESIS	37	-0.613313	-1.93478	0.00169492	0.0494795	0.0400699	1927	tags=41%, list=16%, signal=34%	HEY2/ACVRL1/MDM4/APLNR/HEY1/TGFB2/TGFBR2/DCHS1/SNAI2/TMEM100/MSX2/MSX1/TGFB3/TBX3/BMP4
GOMF_SNORNA_BINDING	GOMF_SNORNA_BINDING	25	0.626541	1.93253	0.00229885	0.0494795	0.0400699	3457	tags=64%, list=28%, signal=46%	ISG20/NUDT1/BYSL/DDX21/GAR1/RRP9/NOLC1/NOP10/PRKDC/SNU13/NHP2/IMP4/UTP6/TSR1/WDR3/HEATR1
GOBP_FAT_CELL_DIFFERENTIATION	GOBP_FAT_CELL_DIFFERENTIATION	196	-0.473684	-1.9322	0.00138122	0.0494795	0.0400699	1642	tags=27%, list=13%, signal=24%	JAG1/WNT5A/BBS9/CCN4/WIF1/ZFP36L2/CCND1/RETREG1/FERMT2/NR4A2/ARID5B/RNASEL/OSBPL8/CREBL2/ADGRF5/RARRES2/ID4/ALDH6A1/FOXO1/FLCN/TRPM4/RUNX1T1/SNAI2/PPARG/CLIP3/LPL/BBS1/UCP1/WNT5B/LEP/BBS4/FTO/PER2/MSX2/INHBB/SREBF1/XBP1/RORC/ZNF516/ZBTB16/TGFB1I1/ZFPM2/ENPP1/PEX11A/FRZB/TPH1/C1QTNF3/ADIPOQ/FABP4/GATA3/TFAP2B/STEAP4/ADIRF
GOMF_RNA_POLYMERASE_II_CORE_PROMOTER_SEQUENCE_SPECIFIC_DNA_BINDING	GOMF_RNA_POLYMERASE_II_CORE_PROMOTER_SEQUENCE_SPECIFIC_DNA_BINDING	19	0.67851	1.93151	0.00236407	0.0494795	0.0400699	624	tags=32%, list=5%, signal=30%	PAX6/EZH2/STAT1/H2AZ1/CEBPB/GTF2A1
GOBP_CELL_KILLING	GOBP_CELL_KILLING	153	0.444472	1.93084	0.00341297	0.0494795	0.0400699	1987	tags=37%, list=16%, signal=32%	GZMB/LAG3/GNLY/LYZ/NKG7/TREM1/CTSC/PRF1/KLRC3/CD2/CLEC7A/SLAMF7/H2BC12/LILRB1/CEBPG/H2BC11/IL7R/IFNG/KLRD1/CORO1A/KLRC4/ULBP2/STAP1/S100A12/ELANE/GAPDH/PTPRC/NCR3/ICAM1/SH2D1A/XCL1/TUBB/PRDX1/ARRB2/HAMP/LGALS9/TAP2/SCNN1B/SEMG1/HPRT1/TUBB4B/CCL13/SERPINB4/SYK/CD1D/P2RX7/CRTAM/FCER2/FADD/PVR/KLRB1/FCGR2B/RASGRP1/NCKAP1L/HLA-G/AP1G1/IL13
GOMF_EXTRACELLULAR_MATRIX_BINDING	GOMF_EXTRACELLULAR_MATRIX_BINDING	47	-0.576632	-1.92709	0.00158228	0.0494795	0.0400699	1796	tags=47%, list=15%, signal=40%	NID1/CD248/COL11A1/ITGAV/LYPD3/ITGA3/PXDN/OLFML2A/GPC1/SLIT2/SHH/OLFML2B/ADAMTS5/FBLN2/SPARC/BGN/SPARCL1/DCN/LRRC15/BCAM/ITGA7/ELN
GOMF_INSULIN_LIKE_GROWTH_FACTOR_I_BINDING	GOMF_INSULIN_LIKE_GROWTH_FACTOR_I_BINDING	13	-0.776509	-1.92613	0.00175131	0.0494795	0.0400699	1600	tags=54%, list=13%, signal=47%	INSR/ITGAV/IGFBP2/IGFBP6/IGF1R/IGFBP4/LRP2
GOBP_POSITIVE_REGULATION_OF_PHOSPHATIDYLINOSITOL_3_KINASE_SIGNALING	GOBP_POSITIVE_REGULATION_OF_PHOSPHATIDYLINOSITOL_3_KINASE_SIGNALING	74	-0.536498	-1.92581	0.0015625	0.0494795	0.0400699	1860	tags=38%, list=15%, signal=32%	TEK/HGF/KDR/ROR2/INSR/FLT3/F2R/TREM2/BECN1/SELP/NEDD4/UNC5B/TGFB2/PRR5L/FGF2/RGL2/LEP/PDGFC/IGF1R/MYOC/PDGFRB/PLXNB1/NTRK2/DCN/IGF1/SEMA3E/PDGFD/ERBB4
GOBP_REGULATION_OF_CARTILAGE_DEVELOPMENT	GOBP_REGULATION_OF_CARTILAGE_DEVELOPMENT	59	-0.556957	-1.92483	0.0016	0.0494795	0.0400699	2319	tags=47%, list=19%, signal=39%	ZNF219/NKX3-2/SMAD1/CTNNB1/SMAD3/LOXL2/RUNX2/ACVRL1/RARA/MBOAT2/WNT5A/CCN4/CCN2/LTBP3/SNAI2/TRPS1/LEP/CTSK/EFEMP1/SCIN/WNT11/FGF18/ZBTB16/BMPR1B/GLI3/PTHLH/FRZB/BMP4
GOBP_BRANCHING_INVOLVED_IN_MAMMARY_GLAND_DUCT_MORPHOGENESIS	GOBP_BRANCHING_INVOLVED_IN_MAMMARY_GLAND_DUCT_MORPHOGENESIS	21	-0.692344	-1.92293	0.0017452	0.0494795	0.0400699	595	tags=38%, list=5%, signal=36%	BTRC/WNT5A/MSX2/ESR1/WNT4/AR/TBX3/PGR
GOBP_ARTERY_DEVELOPMENT	GOBP_ARTERY_DEVELOPMENT	89	-0.516149	-1.92274	0.00149925	0.0494795	0.0400699	2190	tags=37%, list=18%, signal=31%	LUZP1/GJA5/NF1/HEY2/SLC2A10/HPGD/ACVRL1/JAG1/NDST1/NGFR/APLNR/PKD2/HEY1/TGFB2/ADGRF5/PRRX1/NRP1/EFEMP2/CITED2/SHH/COL3A1/LEP/WNT11/PDGFRB/LOXL1/EDNRA/PDE2A/LRP1/GLI3/COMP/BMP4/LRP2/TFAP2B
GOBP_REGULATION_OF_ANIMAL_ORGAN_MORPHOGENESIS	GOBP_REGULATION_OF_ANIMAL_ORGAN_MORPHOGENESIS	99	-0.509367	-1.91768	0.00147493	0.0494795	0.0400699	2115	tags=42%, list=17%, signal=35%	PLEKHA4/PAX2/MKS1/GPC3/DVL2/TACSTD2/CELSR1/FZD1/AHI1/CTNNB1/DAB2/FZD2/FGF7/ANKRD6/RUNX2/CELSR2/SPEF1/HGF/ROR2/WNT5A/CD34/MLLT3/NGFR/WNT2B/BTBD7/FGF1/SPRY1/CITED2/DACT1/FGF2/SNAI2/SHH/WNT11/MSX1/WNT4/GPC4/MAGI2/AR/TNFRSF11B/JHY/BMP4/GATA3
GOMF_TRANSMEMBRANE_RECEPTOR_PROTEIN_KINASE_ACTIVITY	GOMF_TRANSMEMBRANE_RECEPTOR_PROTEIN_KINASE_ACTIVITY	74	-0.533509	-1.91508	0.0015625	0.0494795	0.0400699	2039	tags=32%, list=16%, signal=27%	DDR2/TEK/ACVRL1/KDR/ROR2/INSR/FLT3/AXL/LTBP4/FGFR3/NRP1/TGFBR2/EPHA3/TIE1/CRIM1/EFEMP1/IGF1R/PDGFRB/EPHA7/NTRK2/BMPR1B/PDGFRL/TGFBR3/ERBB4
GOBP_TETRAHYDROFOLATE_METABOLIC_PROCESS	GOBP_TETRAHYDROFOLATE_METABOLIC_PROCESS	13	0.74444	1.91244	0.00232019	0.0494795	0.0400699	1299	tags=46%, list=11%, signal=41%	MTHFD2/TYMS/GCH1/SHMT2/DHFR/MTHFD1
GOBP_ESTABLISHMENT_OF_MITOTIC_SPINDLE_LOCALIZATION	GOBP_ESTABLISHMENT_OF_MITOTIC_SPINDLE_LOCALIZATION	32	0.584858	1.91116	0.00243309	0.0494795	0.0400699	342	tags=25%, list=3%, signal=24%	NDC80/NUSAP1/MAD2L1/PAX6/PLK1/ESPL1/GPSM2/CENPA
GOBP_COLLAGEN_FIBRIL_ORGANIZATION	GOBP_COLLAGEN_FIBRIL_ORGANIZATION	53	-0.560854	-1.91114	0.00160256	0.0494795	0.0400699	2402	tags=47%, list=19%, signal=38%	ADAMTS2/RB1/NF1/DDR2/LOXL2/COL11A1/COL2A1/P3H4/PXDN/TGFB2/COL1A2/LUM/EFEMP2/COL1A1/COL3A1/COL5A3/COL5A2/EMILIN1/COL5A1/LOXL1/AEBP1/DPT/FMOD/COL14A1/COMP
GOBP_KINETOCHORE_ASSEMBLY	GOBP_KINETOCHORE_ASSEMBLY	14	0.72734	1.90479	0.00235849	0.0494795	0.0400699	758	tags=43%, list=6%, signal=40%	CENPE/DLGAP5/CENPN/CENPA/CENPF/KNTC1
GOBP_EOSINOPHIL_MIGRATION	GOBP_EOSINOPHIL_MIGRATION	20	0.652214	1.90456	0.00227273	0.0494795	0.0400699	2219	tags=45%, list=18%, signal=37%	CCL8/CCL5/CCL2/CCL4/CCL7/CD300A/CCL13/CX3CL1/CCL11
GOBP_B_CELL_RECEPTOR_SIGNALING_PATHWAY	GOBP_B_CELL_RECEPTOR_SIGNALING_PATHWAY	52	0.526483	1.9043	0.00262467	0.0494795	0.0400699	2238	tags=48%, list=18%, signal=40%	IGHV3-48/CD38/CTLA4/LCK/IGHM/IGLC1/TRBC1/LYN/IGHD/PLCG2/ITK/CD300A/CD79B/STAP1/IGKC/PTPRC/CD19/PTPN22/IGLL5/SYK/LPXN/FCGR2B/NCKAP1L/MAPK1/BANK1
GOBP_POSITIVE_REGULATION_OF_INTERLEUKIN_12_PRODUCTION	GOBP_POSITIVE_REGULATION_OF_INTERLEUKIN_12_PRODUCTION	38	0.560797	1.90423	0.00244499	0.0494795	0.0400699	2092	tags=47%, list=17%, signal=39%	IDO1/CLEC7A/RIPK2/CCR7/LTB/IFNG/CD40LG/PLCG2/HSPD1/IRF8/IRF1/LAPTM5/LGALS9/SYK/TLR2/HLA-G/MDK/CD40
GOCC_PRERIBOSOME_LARGE_SUBUNIT_PRECURSOR	GOCC_PRERIBOSOME_LARGE_SUBUNIT_PRECURSOR	19	0.668898	1.90415	0.00236407	0.0494795	0.0400699	1736	tags=58%, list=14%, signal=50%	NIP7/BOP1/RRP1/PES1/MRTO4/WDR12/EBNA1BP2/RRS1/RRP1B/EIF6/WDR74
GOBP_RESPONSE_TO_TRANSFORMING_GROWTH_FACTOR_BETA	GOBP_RESPONSE_TO_TRANSFORMING_GROWTH_FACTOR_BETA	232	-0.457807	-1.90376	0.00136612	0.0494795	0.0400699	2039	tags=30%, list=16%, signal=25%	DDR2/DAB2/TP53/BCL9/NR3C1/SMAD3/SLC2A10/ARID4A/STK11/CREBBP/HPGD/ACVRL1/GDF10/SPRY2/CDKN1C/CITED1/WNT5A/PEG10/TWSG1/NREP/ZFP36L2/ITGA3/LTBP4/ZNF451/LTBP3/FERMT2/FSHB/DKK3/SPRY1/TGFB2/ID1/MEF2C/COL1A2/TGFBR2/LDLRAD4/FLCN/CDH5/FOS/CITED2/COL1A1/PPARG/APPL2/COL3A1/FUT8/RASL11B/OVOL2/CIDEA/CTSK/ITGB5/IGF1R/EMILIN1/CAV1/MXRA5/LTBP2/PDE2A/TGFB1I1/WNT4/LRRC32/HTRA1/FMOD/TGFB3/ZEB1/FBN1/TGFBR3/CLDN5/PDGF…
GOMF_PLATELET_DERIVED_GROWTH_FACTOR_BINDING	GOMF_PLATELET_DERIVED_GROWTH_FACTOR_BINDING	11	-0.803877	-1.9036	0.00173611	0.0494795	0.0400699	1715	tags=64%, list=14%, signal=55%	COL6A1/COL2A1/COL1A2/COL1A1/COL3A1/PDGFRB/COL5A1
GOBP_SMOOTH_MUSCLE_CELL_DIFFERENTIATION	GOBP_SMOOTH_MUSCLE_CELL_DIFFERENTIATION	49	-0.567172	-1.90267	0.00158983	0.0494795	0.0400699	2746	tags=51%, list=22%, signal=40%	EDNRB/SIRT1/ITGA8/HES1/FGFR2/ACVR1/SGCB/CTNNB1/NFATC4/HEY2/FOXO4/APLNR/HEY1/MEF2C/EFEMP2/TMEM204/SHH/MRTFB/EDNRA/WNT4/ZEB1/TBX3/RAMP2/COMP/BMP4
GOBP_EXTRACELLULAR_MATRIX_ASSEMBLY	GOBP_EXTRACELLULAR_MATRIX_ASSEMBLY	41	-0.586836	-1.90195	0.00163399	0.0494795	0.0400699	2089	tags=46%, list=17%, signal=39%	QSOX1/SMAD3/RGCC/THSD4/LTBP3/PXDN/LAMB1/CLASP2/COL1A2/EFEMP2/FBLN5/COL3A1/TIE1/GAS6/EMILIN1/LAMB2/RAMP2/MYH11/MFAP4
GOBP_LIPOPOLYSACCHARIDE_MEDIATED_SIGNALING_PATHWAY	GOBP_LIPOPOLYSACCHARIDE_MEDIATED_SIGNALING_PATHWAY	55	0.518554	1.90168	0.00259067	0.0494795	0.0400699	2515	tags=44%, list=20%, signal=35%	CCL5/CCL2/RIPK2/HCK/IRAK1/LYN/PLCG2/CD180/CD6/LBP/TNFAIP3/BPI/CD14/PTPN22/MIF/TNF/TLR2/CX3CL1/PTAFR/TRIB1/MAPK1/NFKBIA/PRKCA/MTDH
GOBP_REGULATION_OF_DENDRITIC_CELL_DIFFERENTIATION	GOBP_REGULATION_OF_DENDRITIC_CELL_DIFFERENTIATION	13	0.740247	1.90167	0.00232019	0.0494795	0.0400699	1948	tags=62%, list=16%, signal=52%	LILRB1/CEBPB/TMEM176A/TMEM176B/LILRB2/LGALS9/FCGR2B/HLA-G
GOBP_EPITHELIAL_TO_MESENCHYMAL_TRANSITION_INVOLVED_IN_ENDOCARDIAL_CUSHION_FORMATION	GOBP_EPITHELIAL_TO_MESENCHYMAL_TRANSITION_INVOLVED_IN_ENDOCARDIAL_CUSHION_FORMATION	19	-0.697386	-1.90154	0.00172712	0.0494795	0.0400699	1125	tags=42%, list=9%, signal=38%	TGFB2/TGFBR2/SNAI2/TMEM100/MSX2/MSX1/TGFB3/BMP4
GOBP_LYMPHOCYTE_COSTIMULATION	GOBP_LYMPHOCYTE_COSTIMULATION	40	0.557061	1.9009	0.00255754	0.0494795	0.0400699	2076	tags=35%, list=17%, signal=29%	ICOS/LCK/PDCD1LG2/CCR7/LYN/CD40LG/CD86/LILRB2/CD3E/CD28/CSK/CD320/CD24/YES1
GOBP_REGULATION_OF_TRANSMEMBRANE_RECEPTOR_PROTEIN_SERINE_THREONINE_KINASE_SIGNALING_PATHWAY	GOBP_REGULATION_OF_TRANSMEMBRANE_RECEPTOR_PROTEIN_SERINE_THREONINE_KINASE_SIGNALING_PATHWAY	218	-0.459141	-1.89805	0.00136612	0.0494795	0.0400699	2035	tags=32%, list=16%, signal=27%	DAB2/TP53/SH2B1/BCL9/SMAD3/SLC2A10/ARID4A/STK11/CREBBP/ACVRL1/GDF10/SPRY2/KDR/CDKN1C/CITED1/WNT5A/PEG10/TWSG1/SPART/NREP/GREM2/CHRD/FSTL3/ITGA3/LTBP4/ZNF451/RBPMS/DKK3/SPRY1/TGFB2/TGFBR2/LDLRAD4/FLCN/CDH5/CITED2/TMPRSS6/DACT1/PPARG/SHH/NBL1/NUMA1/RASL11B/FSTL1/CIDEA/CRIM1/MSX2/SORL1/INHBB/CHRDL1/FST/CCN3/EMILIN1/CAV1/TGFB1I1/LRP1/MSX1/HTRA1/TGFB3/ZEB1/MAGI2/FBN1/TGFBR3/SFRP4/ZNF423/BMP4/LRP2/CILP…
GOBP_HEART_VALVE_MORPHOGENESIS	GOBP_HEART_VALVE_MORPHOGENESIS	48	-0.566147	-1.89502	0.0015949	0.0494795	0.0400699	2245	tags=40%, list=18%, signal=33%	RB1/GJA5/HEY2/JAG1/EFNA1/SLIT3/MDM4/HEY1/TGFB2/MEF2C/SLIT2/TGFBR2/DCHS1/SNAI2/TIE1/EMILIN1/ELN/BMP4/GATA3
GOCC_PROTEASOME_ACCESSORY_COMPLEX	GOCC_PROTEASOME_ACCESSORY_COMPLEX	23	0.627875	1.89296	0.00235849	0.0494795	0.0400699	2771	tags=48%, list=22%, signal=37%	PSMD3/PSMD7/ADRM1/PSME2/PSMD14/PSMD8/PSMC3/PSMD2/PSMC4/PSMD12/PSMD1
GOBP_EPITHELIAL_TO_MESENCHYMAL_TRANSITION	GOBP_EPITHELIAL_TO_MESENCHYMAL_TRANSITION	130	-0.486827	-1.89261	0.00142857	0.0494795	0.0400699	2071	tags=35%, list=17%, signal=29%	CTNNB1/FOXF2/DAB2/EMP2/DDX17/HEY2/SMAD3/LOXL2/POLR1B/RGCC/ACVRL1/HGF/SPRY2/JAG1/TASOR/WNT5A/DLG5/EFNA1/FERMT2/PDCD6/HEY1/SPRY1/TGFB2/CLASP2/TGFBR2/LDLRAD4/EPHA3/COL1A1/SNAI2/OVOL2/TMEM100/MSX2/WNT11/EDNRA/TGFB1I1/MSX1/HPN/WNT4/TGFB3/TGFBR3/TBX3/IGF1/BMP4/FOXA1/GATA3
GOBP_CELL_COMMUNICATION_BY_ELECTRICAL_COUPLING_INVOLVED_IN_CARDIAC_CONDUCTION	GOBP_CELL_COMMUNICATION_BY_ELECTRICAL_COUPLING_INVOLVED_IN_CARDIAC_CONDUCTION	20	-0.689651	-1.8919	0.00177936	0.0494795	0.0400699	1440	tags=55%, list=12%, signal=49%	SLC8A1/GJA5/ATP1B2/HRC/SRI/ATP1B1/FKBP1B/ATP1A2/CAV1/CACNA1C/GJA1
GOBP_NEGATIVE_REGULATION_OF_DNA_REPLICATION	GOBP_NEGATIVE_REGULATION_OF_DNA_REPLICATION	24	0.615401	1.8916	0.00228833	0.0494795	0.0400699	453	tags=33%, list=4%, signal=32%	CDT1/CDC6/GTPBP4/TIPIN/DONSON/FBXO5/GMNN/BLM
GOBP_INTERSTRAND_CROSS_LINK_REPAIR	GOBP_INTERSTRAND_CROSS_LINK_REPAIR	30	0.587356	1.89136	0.00239234	0.0494795	0.0400699	1843	tags=40%, list=15%, signal=34%	RAD51AP1/FANCI/RAD51/FANCA/NEIL3/RFWD3/FANCE/HROB/ERCC4/FANCG/XRCC3/VCP
GOBP_TRIVALENT_INORGANIC_ANION_HOMEOSTASIS	GOBP_TRIVALENT_INORGANIC_ANION_HOMEOSTASIS	17	-0.709803	-1.89081	0.00175747	0.0494795	0.0400699	914	tags=29%, list=7%, signal=27%	ANKH/GCM2/ENPP1/SFRP4/TFAP2B
GOBP_REGULATION_OF_CYCLIN_DEPENDENT_PROTEIN_KINASE_ACTIVITY	GOBP_REGULATION_OF_CYCLIN_DEPENDENT_PROTEIN_KINASE_ACTIVITY	83	0.474668	1.88693	0.00287356	0.0494795	0.0400699	894	tags=24%, list=7%, signal=23%	CCNB2/CCNA2/CCNB1/CDKN3/CKS2/CDC25A/CDC6/PLK1/CCNE1/CKS1B/CCNE2/GTPBP4/BLM/CDKN2A/HERC5/CDK5R2/SFN/CDKN2C/PKMYT1/CDC25C
GOBP_NUCLEOSOME_ORGANIZATION	GOBP_NUCLEOSOME_ORGANIZATION	93	0.469947	1.88671	0.00299401	0.0494795	0.0400699	1916	tags=34%, list=16%, signal=29%	CHAF1B/MCM2/ASF1B/HMGA1/ANP32E/H2BC12/MACROH2A2/H2BC11/H3C10/H1-1/HMGB2/CHAF1A/H1-2/H2AW/RUVBL1/H1-4/H1-5/H2BC9/ANP32B/NASP/ACTL6A/H2BC3/DNAJC9/H2AX/SSRP1/POLE3/TSPYL5/H3-4/H1-3/BAZ1A/YEATS4/CHD2
GOBP_REGULATION_OF_NATURAL_KILLER_CELL_MEDIATED_IMMUNITY	GOBP_REGULATION_OF_NATURAL_KILLER_CELL_MEDIATED_IMMUNITY	39	0.554117	1.88486	0.00248756	0.0494795	0.0400699	2601	tags=56%, list=21%, signal=45%	LAG3/KLRC3/LILRB1/KLRD1/KLRC4/CD96/NCR3/SH2D1A/ARRB2/LGALS9/SERPINB4/CRTAM/PVR/KLRB1/RASGRP1/HLA-G/AP1G1/NCR1/HLA-F/IL12B/IL12A/KIR2DL4
GOCC_CHROMOSOME_TELOMERIC_REGION	GOCC_CHROMOSOME_TELOMERIC_REGION	130	0.44527	1.88462	0.00331126	0.0494795	0.0400699	1840	tags=25%, list=15%, signal=22%	RAD51AP1/CDK1/EZH2/CHEK1/MCM5/MCM2/RAD51/ORC1/MCM6/MCM4/FEN1/PCNA/RECQL4/MACROH2A2/BLM/DNA2/MCM7/MSH2/HDAC2/PPP1CA/MCM3/POLD1/CHEK2/ERCC4/NBN/H2BC3/PARP1/KDM1A/H2AX/CBX3/GAR1/XRCC3/H3-4
GOBP_RESPIRATORY_BURST	GOBP_RESPIRATORY_BURST	31	0.579028	1.88461	0.00239234	0.0494795	0.0400699	1973	tags=42%, list=16%, signal=35%	SLAMF8/CLEC7A/HCK/CYBA/CD52/NCF2/PGAM1/LBP/NCF4/RAC2/BCR/CYBB/CD24
GOCC_PLATELET_ALPHA_GRANULE	GOCC_PLATELET_ALPHA_GRANULE	80	-0.512664	-1.8836	0.00151976	0.0494795	0.0400699	2504	tags=42%, list=20%, signal=34%	THBS1/TEX264/SNCA/A2M/SERPING1/ISLR/PECAM1/VEGFC/QSOX1/PCYOX1L/HGF/SERPINA3/NHLRC2/VWF/PCDH7/CYB5R1/CD36/SCCPDH/SELP/TGFB2/PROS1/MMRN1/STXBP1/CFD/THBS2/GAS6/MAGED2/SPARC/CLU/ALB/F13A1/TGFB3/SERPINA5/IGF1
GOBP_CELLULAR_RESPONSE_TO_INTERLEUKIN_1	GOBP_CELLULAR_RESPONSE_TO_INTERLEUKIN_1	91	0.468674	1.88137	0.00295858	0.0494795	0.0400699	1409	tags=30%, list=11%, signal=26%	CAMP/CCL18/IL1R2/CCL8/CCL20/GBP1/CXCL8/CCL5/CCL2/CCL4/IRAK1/CEBPB/KMO/CCL7/HYAL3/ST18/CCL17/ZBP1/VRK2/ADAMTS7/CCL22/XCL1/GBP2/MAPK13/CCL16/USP10/CCL13
GOBP_REGULATION_OF_FAT_CELL_DIFFERENTIATION	GOBP_REGULATION_OF_FAT_CELL_DIFFERENTIATION	108	-0.497001	-1.88125	0.00147059	0.0494795	0.0400699	1642	tags=28%, list=13%, signal=24%	JAG1/WNT5A/CCN4/WIF1/ZFP36L2/FERMT2/CREBL2/RARRES2/ID4/FOXO1/FLCN/TRPM4/RUNX1T1/SNAI2/PPARG/LPL/LEP/FTO/MSX2/XBP1/RORC/ZBTB16/TGFB1I1/ZFPM2/ENPP1/FRZB/TPH1/ADIPOQ/GATA3/ADIRF
GOBP_CELL_COMMUNICATION_BY_ELECTRICAL_COUPLING	GOBP_CELL_COMMUNICATION_BY_ELECTRICAL_COUPLING	25	-0.656175	-1.88107	0.00176367	0.0494795	0.0400699	2156	tags=48%, list=17%, signal=40%	GJA5/CASQ2/KCNA1/ATP1B2/HRC/SRI/ATP1B1/FKBP1B/ATP1A2/CAV1/CACNA1C/GJA1
GOBP_RESPONSE_TO_INTERFERON_GAMMA	GOBP_RESPONSE_TO_INTERFERON_GAMMA	110	0.450257	1.88102	0.003125	0.0494795	0.0400699	2493	tags=43%, list=20%, signal=34%	CCL18/CCL8/CCL20/GBP1/CCL5/ASS1/STAT1/CCL2/GCH1/CCL4/HCK/CCL7/IFNG/KYNU/CYP27B1/CCL17/GAPDH/EPRS1/CCL22/IRF8/XCL1/IRF1/GBP2/MRC1/CCL16/LGALS9/NMI/MEFV/CCL13/CLDN1/TNF/TLR2/ACTR3/WAS/SYNCRIP/MED1/CX3CL1/CASP1/CDC42EP4/FASLG/CD40/CCL11/PTPN2/DAPK1/IL12B/SOCS1/SIRPA
GOBP_RESPONSE_TO_INTERLEUKIN_1	GOBP_RESPONSE_TO_INTERLEUKIN_1	116	0.447841	1.87935	0.0031348	0.0494795	0.0400699	1409	tags=28%, list=11%, signal=25%	CAMP/CCL18/IL1R2/CCL8/CCL20/GBP1/CXCL8/CD38/TNFRSF11A/CCL5/CCL2/RIPK2/CCL4/IRAK1/CEBPB/KMO/CCL7/CYBA/HYAL3/ST18/CHI3L1/CCL17/ZBP1/VRK2/ADAMTS7/CCL22/XCL1/GBP2/MAPK13/CCL16/LGALS9/USP10/CCL13
GOBP_T_CELL_MIGRATION	GOBP_T_CELL_MIGRATION	57	0.508239	1.87892	0.00265252	0.0494795	0.0400699	1102	tags=25%, list=9%, signal=22%	S100A7/CXCL10/CXCL13/CXCL11/ITGB7/CCL20/CCL5/CCL2/CORO1A/GPR183/FUT7/ICAM1/IL27RA/XCL1
GOCC_FIBRILLAR_COLLAGEN_TRIMER	GOCC_FIBRILLAR_COLLAGEN_TRIMER	11	-0.792054	-1.8756	0.00173611	0.0494795	0.0400699	1665	tags=91%, list=13%, signal=79%	COL11A1/COL2A1/COL1A2/LUM/COL1A1/COL3A1/COL5A3/COL5A2/COL5A1/COL16A1
GOBP_POSITIVE_REGULATION_OF_MORPHOGENESIS_OF_AN_EPITHELIUM	GOBP_POSITIVE_REGULATION_OF_MORPHOGENESIS_OF_AN_EPITHELIUM	31	-0.617056	-1.87373	0.00171233	0.0494795	0.0400699	1227	tags=29%, list=10%, signal=26%	WNT2B/FGF2/WNT5B/MMRN2/WNT4/GJA1/AR/BMP4/GATA3
GOBP_VASCULOGENESIS	GOBP_VASCULOGENESIS	72	-0.522905	-1.8724	0.00157233	0.0494795	0.0400699	2071	tags=38%, list=17%, signal=31%	CTNNB1/EMP2/HEY2/FZD4/EGFL7/KDR/HDAC7/CITED1/CD34/ITGAV/APLNR/HEY1/HEG1/RIN2/NRP1/TGFBR2/CITED2/SHH/ACKR3/TIE1/TMEM100/PDGFRB/CAV1/NTRK2/ZFPM2/TGFBR3/RAMP2
GOCC_T_TUBULE	GOCC_T_TUBULE	44	-0.569958	-1.8722	0.00163934	0.0494795	0.0400699	3080	tags=52%, list=25%, signal=39%	SLC2A4/NOS1AP/KCNJ3/SLC8A1/CACNB2/PPP3CB/SCN2A/CAPN3/SLC9A1/SLC30A1/CASQ1/AHNAK/SRI/ATP1B1/ATP1A2/CACNG4/AHNAK2/RTN2/IGF1R/CACNA1C/TGFB3/FXYD1/CACNA1D
GOBP_REGULATION_OF_VIRAL_GENOME_REPLICATION	GOBP_REGULATION_OF_VIRAL_GENOME_REPLICATION	78	0.478297	1.87194	0.00290698	0.0494795	0.0400699	2613	tags=42%, list=21%, signal=34%	TOP2A/APOBEC3B/ISG20/CXCL8/ISG15/CCL5/MX1/APOBEC3A/RSAD2/SLPI/OAS1/OAS3/IFIH1/OASL/PLSCR1/OAS2/CD28/IFIT1/SRPK1/BANF1/TNF/MORC2/PROX1/APOBEC3G/PABPC1/APOBEC3C/EIF2AK2/DDB1/PPIE/VAPB/HMGA2/IFI16/APOBEC3F
GOMF_TRANSFORMING_GROWTH_FACTOR_BETA_BINDING	GOMF_TRANSFORMING_GROWTH_FACTOR_BETA_BINDING	19	-0.686127	-1.87084	0.00172712	0.0494795	0.0400699	2576	tags=68%, list=21%, signal=54%	ACVR1/THBS1/ACVRL1/TWSG1/ITGAV/CD36/LTBP4/LTBP3/TGFBR2/CHRDL1/LRRC32/TGFB3/TGFBR3
GOBP_LYMPHOCYTE_MIGRATION	GOBP_LYMPHOCYTE_MIGRATION	95	0.461117	1.87042	0.00301205	0.0494795	0.0400699	1102	tags=26%, list=9%, signal=24%	S100A7/CXCL10/CXCL13/CXCL11/CCL18/CCL8/ITGB7/CCL20/CCL5/CCL2/PADI2/CCL4/CCR7/CCL7/CORO1A/CYP7B1/GPR183/FUT7/CCL17/ICAM1/IL27RA/ARTN/CCL22/TBX21/XCL1
GOBP_REGULATION_OF_B_CELL_ACTIVATION	GOBP_REGULATION_OF_B_CELL_ACTIVATION	115	0.446918	1.86982	0.00318471	0.0494795	0.0400699	2092	tags=40%, list=17%, signal=34%	HMGB3/IGHV3-48/CD38/CTLA4/TFRC/SLAMF8/IGHM/IGLC1/IL2RG/MZB1/TRBC1/IL7/IKZF3/LYN/IGHD/TNFRSF21/THEMIS2/MSH2/CD300A/ATAD5/GPR183/IGKC/NSD2/PTPRC/IL27RA/TBX21/ADA/CD28/SAMSN1/LAPTM5/CD27/TNFAIP3/CD19/MIF/IGLL5/SYK/IL6/EPHB2/CR1/CD320/FCGR2B/NCKAP1L/IL13/TNFRSF4/TYROBP/CD40
GOCC_CYCLIN_DEPENDENT_PROTEIN_KINASE_HOLOENZYME_COMPLEX	GOCC_CYCLIN_DEPENDENT_PROTEIN_KINASE_HOLOENZYME_COMPLEX	43	0.535317	1.86723	0.00257732	0.0494795	0.0400699	1629	tags=35%, list=13%, signal=30%	CCNB2/CCNA2/CDK1/CCNB1/CKS2/CCNE1/CKS1B/CCNE2/PCNA/CDK4/CDK12/CDK16/CDK5/CCNF/CCNJ
GOBP_NEGATIVE_REGULATION_OF_VIRAL_GENOME_REPLICATION	GOBP_NEGATIVE_REGULATION_OF_VIRAL_GENOME_REPLICATION	49	0.525221	1.86667	0.00268097	0.0494795	0.0400699	2181	tags=47%, list=18%, signal=39%	APOBEC3B/ISG20/ISG15/CCL5/MX1/APOBEC3A/RSAD2/SLPI/OAS1/OAS3/IFIH1/OASL/PLSCR1/OAS2/IFIT1/SRPK1/BANF1/TNF/MORC2/PROX1/APOBEC3G/APOBEC3C/EIF2AK2
GOBP_NEGATIVE_REGULATION_OF_SODIUM_ION_TRANSPORT	GOBP_NEGATIVE_REGULATION_OF_SODIUM_ION_TRANSPORT	11	-0.788018	-1.86604	0.00173611	0.0494795	0.0400699	1611	tags=45%, list=13%, signal=40%	STK39/NEDD4/ATP1A2/NEDD4L/GRP
GOMF_SINGLE_STRANDED_DNA_BINDING	GOMF_SINGLE_STRANDED_DNA_BINDING	108	0.447807	1.86592	0.00310559	0.0494795	0.0400699	995	tags=21%, list=8%, signal=20%	CDC45/MCM10/RAD51AP1/MCM5/MCM2/RAD54L/RAD51/MCM6/MCM4/IGHM/RECQL4/BLM/PCBP3/NEIL3/YBX1/MCM7/HMGB2/MSH2/HSPD1/SMC4/HROB/SAMHD1/MCM3
GOBP_NUCLEOSOME_ASSEMBLY	GOBP_NUCLEOSOME_ASSEMBLY	62	0.499819	1.86537	0.00269542	0.0494795	0.0400699	1863	tags=39%, list=15%, signal=33%	CHAF1B/MCM2/ASF1B/H2BC12/MACROH2A2/H2BC11/H3C10/H1-1/HMGB2/CHAF1A/H1-2/H1-4/H1-5/H2BC9/ANP32B/H2BC3/DNAJC9/H2AX/SSRP1/POLE3/TSPYL5/H3-4/H1-3/BAZ1A
GOBP_POSITIVE_REGULATION_OF_INNATE_IMMUNE_RESPONSE	GOBP_POSITIVE_REGULATION_OF_INNATE_IMMUNE_RESPONSE	110	0.446113	1.86371	0.003125	0.0494795	0.0400699	3335	tags=50%, list=27%, signal=37%	MMP12/LAG3/CCL5/KLRC3/TLR8/CLEC7A/COCH/HCK/AIM2/LYN/PLCG2/KLRD1/HMGB2/KLRC4/FCN3/FFAR2/ZBP1/PLSCR1/NCR3/SH2D1A/FCN1/LBP/NMI/SYK/CD1D/CRTAM/FADD/CARD9/PVR/MED1/RASGRP1/HLA-G/AP1G1/TYROBP/POLR3G/PRKDC/HLA-F/IKBKE/IL12B/IL12A/IFI16/TOMM70/KIR2DL4/TXK/RBM14/PAK1/SRC/NOD2/SPI1/NONO/RPS19/MNDA/EREG/POLR3D/FPR2
GOCC_ENDOPEPTIDASE_COMPLEX	GOCC_ENDOPEPTIDASE_COMPLEX	73	0.480908	1.86324	0.00275482	0.0494795	0.0400699	2886	tags=48%, list=23%, signal=37%	PSMA7/PSMD3/PSMB9/PSMB5/PSMD7/ADRM1/PSME2/PSMB3/FCN3/PSMA4/PSMB2/PSMA3/PSMA5/PSMB7/PSMD14/FCN1/PSME4/UCHL5/PSMB10/PSMD8/PSMC3/PLAUR/PSMD2/PSMB4/VCP/PSMC4/PSMA2/PSMB6/CASP2/PSMD12/PSMA1/PSMD10/PSMD1/UBE3C/GPAA1
GOCC_GOLGI_LUMEN	GOCC_GOLGI_LUMEN	87	-0.502604	-1.86306	0.00151286	0.0494795	0.0400699	1596	tags=28%, list=13%, signal=24%	WNT5A/PROC/AGRP/NGF/GPC1/MUC7/LUM/PRELP/PROS1/MUC6/WNT5B/GAS6/HSPG2/VCAN/PCSK5/BGN/WNT4/GPC4/FMOD/DCN/MUC1/KERA/OMD/OGN
GOBP_DEOXYRIBONUCLEOSIDE_MONOPHOSPHATE_METABOLIC_PROCESS	GOBP_DEOXYRIBONUCLEOSIDE_MONOPHOSPHATE_METABOLIC_PROCESS	20	0.637535	1.86169	0.00227273	0.0494795	0.0400699	1646	tags=55%, list=13%, signal=48%	TK1/UPP1/TYMS/PNP/DPYS/UPB1/DNPH1/DCK/ADA/NT5C2/TYMP
GOBP_ELASTIC_FIBER_ASSEMBLY	GOBP_ELASTIC_FIBER_ASSEMBLY	11	-0.786084	-1.86146	0.00173611	0.0494795	0.0400699	1525	tags=73%, list=12%, signal=64%	THSD4/LTBP3/EFEMP2/FBLN5/COL3A1/EMILIN1/MYH11/MFAP4
GOBP_INTERLEUKIN_12_PRODUCTION	GOBP_INTERLEUKIN_12_PRODUCTION	56	0.501959	1.86113	0.00257069	0.0494795	0.0400699	2092	tags=43%, list=17%, signal=36%	IDO1/TLR8/CLEC7A/RIPK2/CCR7/LILRB1/LTB/IFNG/CD40LG/PLCG2/HSPD1/IRF8/IRF1/ARRB2/LAPTM5/LGALS9/MEFV/SLAMF1/SYK/TLR2/CMKLR1/HLA-G/MDK/CD40
GOMF_ALPHA_ACTININ_BINDING	GOMF_ALPHA_ACTININ_BINDING	23	-0.647697	-1.86047	0.0017301	0.0494795	0.0400699	1723	tags=48%, list=14%, signal=41%	RARA/PDLIM1/PALLD/PKD2/PDLIM2/PPARG/MYOT/CACNA1C/MAGI1/CACNA1D/PTPRT
GOBP_SPROUTING_ANGIOGENESIS	GOBP_SPROUTING_ANGIOGENESIS	105	-0.492797	-1.86033	0.00148148	0.0494795	0.0400699	2661	tags=42%, list=22%, signal=33%	VEGFB/TJP1/PIK3C2A/HDAC5/THBS1/RECK/SEMA6A/CEMIP2/SMAD1/PGF/VEGFC/EGR3/LOXL2/TEK/GLUL/ACVRL1/KLF2/KDR/HDAC7/MIA3/CREB3L1/NGFR/ADGRA2/APLNR/FGF1/SLIT2/NRP1/EPN2/FGF2/CDH13/JCAD/PARVA/SEMA5A/MMRN2/PLK2/FGF18/STARD13/MEOX2/TNN/AGTR1/SEMA3E/RAMP2/VSTM4/BMP4
GOMF_TRANSMEMBRANE_RECEPTOR_PROTEIN_TYROSINE_KINASE_ACTIVITY	GOMF_TRANSMEMBRANE_RECEPTOR_PROTEIN_TYROSINE_KINASE_ACTIVITY	58	-0.538634	-1.85994	0.00160514	0.0494795	0.0400699	2039	tags=33%, list=16%, signal=27%	DDR2/TEK/KDR/ROR2/INSR/FLT3/AXL/FGFR3/NRP1/EPHA3/TIE1/CRIM1/EFEMP1/IGF1R/PDGFRB/EPHA7/NTRK2/PDGFRL/ERBB4
GOBP_MODULATION_OF_PROCESS_OF_ANOTHER_ORGANISM	GOBP_MODULATION_OF_PROCESS_OF_ANOTHER_ORGANISM	18	0.65204	1.85054	0.00230415	0.0494795	0.0400699	1722	tags=44%, list=14%, signal=38%	S100A9/PRF1/CLEC7A/SLPI/IFNG/SYK/P2RX7/FCER2
GOBP_CHONDROCYTE_DIFFERENTIATION	GOBP_CHONDROCYTE_DIFFERENTIATION	95	-0.494939	-1.85039	0.00149254	0.0494795	0.0400699	2486	tags=41%, list=20%, signal=33%	ZNF219/ARID5A/NKX3-2/SNX19/RB1/CTNNB1/SMAD3/LOXL2/RUNX2/ACVRL1/PTH1R/MBOAT2/COL11A1/TWSG1/CCN4/CCN2/COL2A1/FGFR3/LTBP3/WNT2B/MEF2C/TGFBR2/SNAI2/COL3A1/CYTL1/TRPS1/WNT5B/MSX2/EFEMP1/SCIN/CCN3/OSR2/FGF18/ZBTB16/BMPR1B/GLI3/PTHLH/COMP/BMP4
GOBP_LEUKOCYTE_MEDIATED_CYTOTOXICITY	GOBP_LEUKOCYTE_MEDIATED_CYTOTOXICITY	112	0.442291	1.84872	0.00314465	0.0494795	0.0400699	2430	tags=44%, list=20%, signal=35%	GZMB/LAG3/NKG7/TREM1/CTSC/PRF1/KLRC3/CD2/SLAMF7/LILRB1/CEBPG/IL7R/KLRD1/CORO1A/KLRC4/ULBP2/STAP1/ELANE/PTPRC/NCR3/ICAM1/SH2D1A/XCL1/TUBB/PRDX1/ARRB2/LGALS9/TAP2/SCNN1B/HPRT1/TUBB4B/SERPINB4/CD1D/P2RX7/CRTAM/FADD/PVR/KLRB1/FCGR2B/RASGRP1/NCKAP1L/HLA-G/AP1G1/TYROBP/DNASE1/NCR1/HLA-F/RNF19B/IL12B
GOBP_NEGATIVE_REGULATION_OF_AMYLOID_PRECURSOR_PROTEIN_CATABOLIC_PROCESS	GOBP_NEGATIVE_REGULATION_OF_AMYLOID_PRECURSOR_PROTEIN_CATABOLIC_PROCESS	20	-0.673758	-1.84831	0.00177936	0.0494795	0.0400699	1295	tags=35%, list=10%, signal=31%	RTN1/SORL1/RTN2/NTRK2/CLU/SPON1/IGF1
GOMF_GLUTATHIONE_TRANSFERASE_ACTIVITY	GOMF_GLUTATHIONE_TRANSFERASE_ACTIVITY	22	-0.652897	-1.84502	0.00173913	0.0494795	0.0400699	1386	tags=41%, list=11%, signal=36%	HPGDS/GSTZ1/GSTM4/GSTM2/GSTM1/GSTT2/GSTT1/GSTM3/LTC4S
GOBP_ALPHA_BETA_T_CELL_ACTIVATION	GOBP_ALPHA_BETA_T_CELL_ACTIVATION	140	0.428097	1.84318	0.00322581	0.0494795	0.0400699	1704	tags=34%, list=14%, signal=29%	NKG7/PLA2G2D/IL2RA/PRDM1/RIPK2/IL2RG/RSAD2/CD3G/TRBC1/LILRB1/CD247/PNP/CD3D/RUNX3/IFNG/GPR18/ITK/CD300A/TRAC/CD86/GPR183/FUT7/STOML2/DOCK2/PTPRC/CD3E/TBX21/XCL1/CTSL/ADA/IL15/IRF1/IHH/CD28/PRR7/LY9/PRKCQ/LGALS9/CD83/HSPH1/CBFB/EBI3/PTPN22/SYK/IL6/CRTAM/ITCH
GOBP_POSITIVE_REGULATION_OF_LYMPHOCYTE_MIGRATION	GOBP_POSITIVE_REGULATION_OF_LYMPHOCYTE_MIGRATION	36	0.549842	1.84056	0.00242131	0.0494795	0.0400699	686	tags=22%, list=6%, signal=21%	S100A7/CXCL10/CXCL13/CCL20/CCL5/CCL4/CCL7/CORO1A
GOBP_MAMMARY_GLAND_EPITHELIUM_DEVELOPMENT	GOBP_MAMMARY_GLAND_EPITHELIUM_DEVELOPMENT	62	-0.526801	-1.83993	0.00158479	0.0494795	0.0400699	2224	tags=31%, list=18%, signal=25%	IRF6/BTRC/NR3C1/DEAF1/STAT6/WNT5A/CCND1/HOXA5/FGF2/PRLR/MSX2/ESR1/MSX1/WNT4/AR/TBX3/ERBB4/GATA3/PGR
GOBP_ADIPOSE_TISSUE_DEVELOPMENT	GOBP_ADIPOSE_TISSUE_DEVELOPMENT	44	-0.559868	-1.83906	0.00163934	0.0494795	0.0400699	3064	tags=50%, list=25%, signal=38%	ACAT1/DHRS7B/VPS13B/SIRT1/NCOA2/KLF7/PLAAT3/PGRMC2/DYRK1B/NCOA1/SPART/ARID5B/TRPM4/PPARG/LEP/BBS4/FTO/SORL1/XBP1/RORC/ZNF516/HMGCS2
GOBP_ACTIVATION_OF_PROTEIN_KINASE_B_ACTIVITY	GOBP_ACTIVATION_OF_PROTEIN_KINASE_B_ACTIVITY	28	-0.6227	-1.83673	0.00174216	0.0494795	0.0400699	1600	tags=39%, list=13%, signal=34%	INSR/WNT5A/PRKCZ/OSBPL8/FGF1/ANG/GAS6/NTF3/ADRA2A/IGF1/SLC1A1
GOBP_GLOMERULAR_EPITHELIAL_CELL_DEVELOPMENT	GOBP_GLOMERULAR_EPITHELIAL_CELL_DEVELOPMENT	13	-0.740003	-1.83558	0.00175131	0.0494795	0.0400699	213	tags=38%, list=2%, signal=38%	JAG1/LAMB2/MAGI2/ADIPOQ/BMP4
GOBP_LIVER_REGENERATION	GOBP_LIVER_REGENERATION	28	0.579794	1.8335	0.00233645	0.0494795	0.0400699	1667	tags=43%, list=13%, signal=37%	SLC7A5/EZH2/AURKA/TYMS/PCNA/CEBPB/HMOX1/IHH/HAMP/CLDN1/TNF/IL6
GOBP_HOMOLOGOUS_RECOMBINATION	GOBP_HOMOLOGOUS_RECOMBINATION	41	0.53095	1.83334	0.0025641	0.0494795	0.0400699	1992	tags=34%, list=16%, signal=29%	TOP2A/RAD51AP1/TRIP13/RAD54L/RAD51/C11orf80/BRIP1/RAD21/ERCC4/RMI1/NBN/BARD1/BRCA1/KLHDC3
GOMF_INSULIN_RECEPTOR_BINDING	GOMF_INSULIN_RECEPTOR_BINDING	21	-0.658936	-1.83014	0.0017452	0.0494795	0.0400699	2134	tags=52%, list=17%, signal=43%	SHC1/PHIP/SNX1/IRS2/PIK3R1/LMBRD1/SORBS1/IGF1R/ENPP1/IRS1/IGF1
GOBP_AXIS_ELONGATION	GOBP_AXIS_ELONGATION	21	-0.658817	-1.82981	0.0017452	0.0494795	0.0400699	1709	tags=43%, list=14%, signal=37%	SPRY2/WNT5A/FGF1/SPRY1/SHH/ESR1/WNT11/MAGI2/BMP4
GOBP_POSITIVE_REGULATION_OF_CELL_KILLING	GOBP_POSITIVE_REGULATION_OF_CELL_KILLING	57	0.494405	1.82778	0.00265252	0.0494795	0.0400699	3072	tags=54%, list=25%, signal=41%	LAG3/PRF1/KLRC3/CLEC7A/IFNG/KLRD1/KLRC4/STAP1/PTPRC/NCR3/SH2D1A/XCL1/TAP2/SYK/CD1D/P2RX7/CRTAM/FCER2/FADD/PVR/RASGRP1/HLA-G/AP1G1/TYROBP/HLA-F/IL12B/IL12A/SLC22A13/HLA-DRA/HLA-B/SPI1
GOBP_NEGATIVE_REGULATION_OF_FIBROBLAST_GROWTH_FACTOR_RECEPTOR_SIGNALING_PATHWAY	GOBP_NEGATIVE_REGULATION_OF_FIBROBLAST_GROWTH_FACTOR_RECEPTOR_SIGNALING_PATHWAY	14	-0.715328	-1.82353	0.0017301	0.0494795	0.0400699	1709	tags=64%, list=14%, signal=55%	SPRY2/CREB3L1/WNT5A/NGFR/SPRY1/GPC1/FGF2/WNT4/GATA3
GOBP_NUCLEOSIDE_CATABOLIC_PROCESS	GOBP_NUCLEOSIDE_CATABOLIC_PROCESS	22	0.605617	1.82321	0.00234192	0.0494795	0.0400699	1181	tags=41%, list=10%, signal=37%	APOBEC3B/NUDT1/UPP1/APOBEC3A/PNP/UPB1/ADA/AHCY/MTAP
GOMF_HELICASE_ACTIVITY	GOMF_HELICASE_ACTIVITY	121	0.434204	1.82184	0.00326797	0.0494795	0.0400699	2085	tags=29%, list=17%, signal=24%	ERCC6L/MCM5/MCM2/DSCC1/RAD54L/RAD51/HELLS/MCM6/MCM4/TDRD12/RFC4/DDX39A/RECQL4/BLM/DNA2/MCM7/DDX28/RFC2/IFIH1/RUVBL1/MCM3/BRIP1/DDX21/DDX58/RFC3/TTF2/EIF4A3/DDX4/DHX58/DDX11/POLQ/CHD2/DDX27/DDX49/DHX34
GOBP_ENDOCRINE_HORMONE_SECRETION	GOBP_ENDOCRINE_HORMONE_SECRETION	51	-0.539188	-1.82163	0.00161031	0.0494795	0.0400699	807	tags=24%, list=7%, signal=22%	PPARG/CRHBP/AQP1/LEP/INHBB/GJA1/AGTR1/UCN/TBX3/C1QTNF3/CRY2/GATA3
GOMF_STRUCTURAL_MOLECULE_ACTIVITY_CONFERRING_ELASTICITY	GOMF_STRUCTURAL_MOLECULE_ACTIVITY_CONFERRING_ELASTICITY	10	-0.7904	-1.82089	0.00341297	0.0494795	0.0400699	1190	tags=60%, list=10%, signal=54%	AHNAK/FBLN5/FBLN2/EMILIN1/FBN1/ELN
GOBP_NEGATIVE_REGULATION_OF_GLUCONEOGENESIS	GOBP_NEGATIVE_REGULATION_OF_GLUCONEOGENESIS	14	-0.713895	-1.81988	0.0017301	0.0494795	0.0400699	2297	tags=43%, list=19%, signal=35%	CRY1/CLK2/LEPR/MST1/C1QTNF3/ADIPOQ
GOBP_REGULATION_OF_NUCLEASE_ACTIVITY	GOBP_REGULATION_OF_NUCLEASE_ACTIVITY	20	0.623209	1.81986	0.00227273	0.0494795	0.0400699	1771	tags=45%, list=14%, signal=39%	GZMA/PCNA/OAS1/OAS3/HMGB2/OASL/OAS2/ABCE1/DDX11
GOBP_NEGATIVE_REGULATION_OF_EPITHELIAL_TO_MESENCHYMAL_TRANSITION	GOBP_NEGATIVE_REGULATION_OF_EPITHELIAL_TO_MESENCHYMAL_TRANSITION	24	-0.636067	-1.81839	0.00176991	0.0494795	0.0400699	1709	tags=38%, list=14%, signal=32%	SPRY2/EFNA1/SPRY1/TGFB2/LDLRAD4/OVOL2/HPN/FOXA1/GATA3
GOBP_POSITIVE_REGULATION_OF_T_CELL_MIGRATION	GOBP_POSITIVE_REGULATION_OF_T_CELL_MIGRATION	30	0.564337	1.81723	0.00239234	0.0494795	0.0400699	686	tags=20%, list=6%, signal=19%	S100A7/CXCL10/CXCL13/CCL20/CCL5/CORO1A
GOMF_GALACTOSYLTRANSFERASE_ACTIVITY	GOMF_GALACTOSYLTRANSFERASE_ACTIVITY	24	0.590949	1.81644	0.00228833	0.0494795	0.0400699	1748	tags=33%, list=14%, signal=29%	UGT8/B3GNT3/B3GALT1/C1GALT1/COLGALT1/B4GALT5/LALBA/PLOD3
GOBP_AORTIC_VALVE_MORPHOGENESIS	GOBP_AORTIC_VALVE_MORPHOGENESIS	28	-0.615455	-1.81536	0.00174216	0.0494795	0.0400699	2245	tags=46%, list=18%, signal=38%	RB1/HEY2/JAG1/EFNA1/SLIT3/HEY1/SLIT2/SNAI2/TIE1/EMILIN1/ELN/BMP4/GATA3
GOBP_SEMI_LUNAR_VALVE_DEVELOPMENT	GOBP_SEMI_LUNAR_VALVE_DEVELOPMENT	37	-0.575309	-1.8149	0.00169492	0.0494795	0.0400699	2245	tags=41%, list=18%, signal=33%	RB1/GJA5/HEY2/JAG1/EFNA1/SLIT3/HEY1/TGFB2/SLIT2/SNAI2/TIE1/EMILIN1/ELN/BMP4/GATA3
GOMF_TRANSFORMING_GROWTH_FACTOR_BETA_RECEPTOR_BINDING	GOMF_TRANSFORMING_GROWTH_FACTOR_BETA_RECEPTOR_BINDING	22	-0.641889	-1.81391	0.00347826	0.0494795	0.0400699	1925	tags=36%, list=16%, signal=31%	SMAD3/AMH/FERMT2/TGFB2/TGFBR2/RASL11B/TGFB3/TGFBR3
GOBP_POSITIVE_REGULATION_OF_DNA_BIOSYNTHETIC_PROCESS	GOBP_POSITIVE_REGULATION_OF_DNA_BIOSYNTHETIC_PROCESS	66	0.480094	1.81263	0.00273973	0.0494795	0.0400699	1308	tags=27%, list=11%, signal=25%	NEK2/GINS1/AURKB/GINS2/DSCC1/CCT5/RFC4/GINS4/MYC/PCNA/GINS3/RFC2/CCT6A/CCT2/USP1/ARRB2/RFC3/PRKCQ
GOBP_HOMOLOGOUS_CHROMOSOME_SEGREGATION	GOBP_HOMOLOGOUS_CHROMOSOME_SEGREGATION	38	0.53382	1.81263	0.00244499	0.0494795	0.0400699	248	tags=18%, list=2%, signal=18%	TRIP13/PTTG1/PLK1/PTTG3P/ESPL1/CCNE1/CCNE2
GOBP_TRANSFORMING_GROWTH_FACTOR_BETA_RECEPTOR_SIGNALING_PATHWAY	GOBP_TRANSFORMING_GROWTH_FACTOR_BETA_RECEPTOR_SIGNALING_PATHWAY	178	-0.449448	-1.81247	0.00139665	0.0494795	0.0400699	2035	tags=30%, list=16%, signal=26%	DAB2/TP53/BCL9/SMAD3/SLC2A10/ARID4A/STK11/CREBBP/HPGD/ACVRL1/GDF10/SPRY2/CDKN1C/CITED1/PEG10/TWSG1/NREP/ITGA3/LTBP4/ZNF451/LTBP3/FERMT2/FSHB/DKK3/SPRY1/TGFB2/ID1/COL1A2/TGFBR2/LDLRAD4/FLCN/CDH5/FOS/CITED2/PPARG/APPL2/COL3A1/FUT8/RASL11B/CIDEA/ITGB5/EMILIN1/CAV1/LTBP2/TGFB1I1/LRRC32/HTRA1/FMOD/TGFB3/ZEB1/FBN1/TGFBR3/CLDN5/ASPN
GOBP_PYRIDINE_CONTAINING_COMPOUND_METABOLIC_PROCESS	GOBP_PYRIDINE_CONTAINING_COMPOUND_METABOLIC_PROCESS	61	0.488311	1.81164	0.00271003	0.0494795	0.0400699	1365	tags=34%, list=11%, signal=31%	QPRT/IDO1/PSAT1/CD38/ME1/LDHB/PNP/KMO/PGD/TKT/TIGAR/ME2/KYNU/IDH2/G6PD/PGAM1/KCNAB2/MTAP/PDXK/TALDO1/MDH1
GOBP_BONE_DEVELOPMENT	GOBP_BONE_DEVELOPMENT	192	-0.444412	-1.80859	0.00138313	0.0494795	0.0400699	2039	tags=27%, list=16%, signal=23%	DDR2/TP53/THBS3/LTF/RUNX2/NPR2/RARA/KDR/PEX7/MEIS1/DYM/CCN4/COL2A1/CTC1/FGFR3/LTBP3/MEF2C/MMP13/BNC2/TGFBR2/TRIM45/DCHS1/CITED2/COL1A1/LEPR/COL3A1/LEP/MSX2/PDGFC/MYOC/OSR2/PLXNB1/GHR/FGF18/ZBTB16/BGN/MSX1/BMPR1B/GLI3/EVC/GJA1/TNN/TGFB3/FBN1/IGF1/SFRP4/SIGLEC15/COMP/BMP4/CHAD/LRRC17/OGN
GOBP_DORSAL_VENTRAL_NEURAL_TUBE_PATTERNING	GOBP_DORSAL_VENTRAL_NEURAL_TUBE_PATTERNING	18	-0.670786	-1.80791	0.00352113	0.0494795	0.0400699	758	tags=28%, list=6%, signal=26%	SHH/WDR19/GLI3/BMP4/FOXA1
GOBP_SPLICEOSOMAL_SNRNP_ASSEMBLY	GOBP_SPLICEOSOMAL_SNRNP_ASSEMBLY	33	0.547962	1.80782	0.00241546	0.0494795	0.0400699	2122	tags=36%, list=17%, signal=30%	SNRPD3/SNRPC/SNRPD1/PRMT7/SNRPF/LSM2/SNRPG/LSM4/SNRPB/GEMIN6/STRAP/WDR77
GOBP_CORONARY_VASCULATURE_MORPHOGENESIS	GOBP_CORONARY_VASCULATURE_MORPHOGENESIS	16	-0.688929	-1.80556	0.00174825	0.0494795	0.0400699	997	tags=44%, list=8%, signal=40%	HEY2/NRP1/FGF2/SGCD/PDGFRB/TGFBR3/LRP2
GOBP_TRANSCYTOSIS	GOBP_TRANSCYTOSIS	18	-0.669536	-1.80453	0.00352113	0.0494795	0.0400699	903	tags=28%, list=7%, signal=26%	RAB17/IGF1R/LRP1/GP2/LRP2
GOBP_NEGATIVE_REGULATION_OF_VASCULAR_ASSOCIATED_SMOOTH_MUSCLE_CELL_PROLIFERATION	GOBP_NEGATIVE_REGULATION_OF_VASCULAR_ASSOCIATED_SMOOTH_MUSCLE_CELL_PROLIFERATION	20	-0.657387	-1.8034	0.00177936	0.0494795	0.0400699	1649	tags=45%, list=13%, signal=39%	CDKN1B/PRKG1/TPM1/MEF2C/EFEMP2/PPARG/CNN1/TGFB3/ADIPOQ
GOBP_SPECIFICATION_OF_ANIMAL_ORGAN_IDENTITY	GOBP_SPECIFICATION_OF_ANIMAL_ORGAN_IDENTITY	31	-0.593891	-1.80339	0.00342466	0.0494795	0.0400699	1596	tags=35%, list=13%, signal=31%	WNT5A/WNT2B/FGF1/SPRY1/MEF2C/FGF2/WNT11/GLI3/AR/BMP4/LRP2
GOBP_EXTERNAL_ENCAPSULATING_STRUCTURE_ORGANIZATION	GOBP_EXTERNAL_ENCAPSULATING_STRUCTURE_ORGANIZATION	257	-0.429454	-1.80101	0.00134409	0.0494795	0.0400699	1448	tags=28%, list=12%, signal=26%	COL18A1/NDNF/CCN2/COL2A1/COL15A1/MMP3/P3H4/ADAMTS20/LTBP3/SPINK5/PBXIP1/PXDN/OLFML2A/TGFB2/LAMB1/CLASP2/MMP13/COL1A2/CTSG/GSN/LUM/EFEMP2/COL1A1/TMPRSS6/NID2/FBLN5/COL8A1/GAS2/FBLN1/COL3A1/ANGPTL7/COL5A3/MMP10/COL5A2/OLFML2B/CTSK/TIE1/ADAMTS5/MMP2/FBLN2/GAS6/FAP/CST3/EMILIN1/CAV1/COL5A1/LAMA2/LOXL1/CRISPLD2/COL8A2/COLQ/LRP1/HPN/ECM2/AEBP1/POSTN/DPT/FMOD/LAMB2/TNFRSF11B/COL10A1/TPSAB1/COL4A5/ELN/CO…
GOBP_REGULATION_OF_CHONDROCYTE_DIFFERENTIATION	GOBP_REGULATION_OF_CHONDROCYTE_DIFFERENTIATION	43	-0.550076	-1.80049	0.00325733	0.0494795	0.0400699	2486	tags=49%, list=20%, signal=39%	ZNF219/NKX3-2/CTNNB1/SMAD3/LOXL2/RUNX2/ACVRL1/MBOAT2/CCN4/CCN2/LTBP3/SNAI2/TRPS1/EFEMP1/SCIN/FGF18/ZBTB16/BMPR1B/GLI3/PTHLH/BMP4
GOBP_EMBRYONIC_SKELETAL_SYSTEM_DEVELOPMENT	GOBP_EMBRYONIC_SKELETAL_SYSTEM_DEVELOPMENT	105	-0.476926	-1.80042	0.00148148	0.0494795	0.0400699	2881	tags=49%, list=23%, signal=38%	PCGF2/HOXC5/XYLT1/HOXB8/MKS1/SETD2/FGFR2/TFAP2A/NIPBL/HOXA2/NKX3-2/HOXA7/MBTD1/PBX1/CTNNB1/HOXD3/SATB2/IRX5/SMAD3/SLC2A10/DEAF1/RUNX2/HOXC4/HYAL1/COL11A1/HOXB5/WNT5A/NDST1/COL2A1/HOXB3/HOXA5/HOXC6/HOXB6/HOXD4/HOXB2/PRRX1/TGFBR2/COL1A1/RBP4/IFT140/SHH/WDR19/WNT11/OSR2/EDNRA/PCSK5/GLI3/DLX2/TGFB3/ZEB1/BMP4
GOBP_REGULATION_OF_SODIUM_ION_TRANSMEMBRANE_TRANSPORT	GOBP_REGULATION_OF_SODIUM_ION_TRANSMEMBRANE_TRANSPORT	51	-0.532437	-1.79883	0.00161031	0.0494795	0.0400699	1735	tags=29%, list=14%, signal=25%	SLC9A1/STK39/TESC/UTRN/RANGRF/ATP1B2/NEDD4/FGF14/ATP1B1/ATP1A2/NEDD4L/GPD1L/SCN3B/FXYD1/GRP
GOBP_HEART_VALVE_DEVELOPMENT	GOBP_HEART_VALVE_DEVELOPMENT	56	-0.526345	-1.79872	0.00163132	0.0494795	0.0400699	2245	tags=38%, list=18%, signal=31%	RB1/GJA5/HEY2/JAG1/EFNA1/SLIT3/MDM4/APLNR/HEY1/TGFB2/MEF2C/SLIT2/TGFBR2/DCHS1/SNAI2/TIE1/EMILIN1/PDE2A/ELN/BMP4/GATA3
GOBP_REGULATION_OF_COLLAGEN_METABOLIC_PROCESS	GOBP_REGULATION_OF_COLLAGEN_METABOLIC_PROCESS	34	-0.579362	-1.7986	0.00170068	0.0494795	0.0400699	2039	tags=44%, list=16%, signal=37%	DDR2/RGCC/CREB3L1/F2R/CCN2/CYP7A1/FAP/PDGFRB/CST3/EMILIN1/WNT4/TGFB3/UCN/BMP4/MFAP4
GOBP_REGULATION_OF_INSULIN_LIKE_GROWTH_FACTOR_RECEPTOR_SIGNALING_PATHWAY	GOBP_REGULATION_OF_INSULIN_LIKE_GROWTH_FACTOR_RECEPTOR_SIGNALING_PATHWAY	20	-0.655204	-1.79741	0.00177936	0.0494795	0.0400699	751	tags=35%, list=6%, signal=33%	GHRH/IGFBP2/IGFBP6/IGFBP4/AR/IGF1/CILP
GOBP_WATER_SOLUBLE_VITAMIN_METABOLIC_PROCESS	GOBP_WATER_SOLUBLE_VITAMIN_METABOLIC_PROCESS	48	0.50637	1.79358	0.00266667	0.0494795	0.0400699	1783	tags=38%, list=14%, signal=32%	PSAT1/MTHFD2/SLC52A2/VNN2/SHMT2/DHFR/AMN/SLC2A3/VNN1/SLC2A1/PDXK/FLAD1/SLC25A32/SLC19A1/CBLIF/MCCC1/CD320/ABCC1
GOBP_BIOLOGICAL_PROCESS_INVOLVED_IN_INTRASPECIES_INTERACTION_BETWEEN_ORGANISMS	GOBP_BIOLOGICAL_PROCESS_INVOLVED_IN_INTRASPECIES_INTERACTION_BETWEEN_ORGANISMS	46	-0.541031	-1.79253	0.00323102	0.0494795	0.0400699	2300	tags=37%, list=19%, signal=30%	KCNQ1/VPS13A/SLC6A4/CIC/LTF/GAD1/NLGN4Y/TREM2/OXTR/PCM1/BBS4/ATXN1/NRXN3/UCN/NLGN4X/GRP/CX3CR1
GOBP_RELAXATION_OF_MUSCLE	GOBP_RELAXATION_OF_MUSCLE	30	-0.593794	-1.7921	0.00342466	0.0494795	0.0400699	2811	tags=53%, list=23%, signal=41%	NEUROG1/GUCY1A1/SLC8A1/SLN/PDE5A/PRKG1/P2RX4/HRC/SRI/GSN/ATP1B1/GSTM2/KCNMA1/ATP1A2/ABCC8/PLN
GOBP_CHROMOSOME_ORGANIZATION_INVOLVED_IN_MEIOTIC_CELL_CYCLE	GOBP_CHROMOSOME_ORGANIZATION_INVOLVED_IN_MEIOTIC_CELL_CYCLE	50	0.500308	1.79196	0.00263158	0.0494795	0.0400699	1046	tags=24%, list=8%, signal=22%	NCAPH/TRIP13/BUB1B/RAD51/CCNE1/CCNE2/NCAPD2/BUB1/NCAPD3/SMC4/BRIP1/RAD21
GOBP_NEPHRIC_DUCT_DEVELOPMENT	GOBP_NEPHRIC_DUCT_DEVELOPMENT	14	-0.702638	-1.79118	0.00346021	0.0494795	0.0400699	2948	tags=71%, list=24%, signal=54%	PAX2/GPC3/PKD1/AHI1/GREB1L/PKD2/WNT11/EPHA7/BMP4/GATA3
GOBP_COLLAGEN_BIOSYNTHETIC_PROCESS	GOBP_COLLAGEN_BIOSYNTHETIC_PROCESS	40	-0.554705	-1.79022	0.00327332	0.0494795	0.0400699	2039	tags=42%, list=16%, signal=36%	DDR2/RGCC/CREB3L1/F2R/CCN2/P3H4/CYP7A1/COL1A1/PCOLCE/P3H3/PDGFRB/EMILIN1/COL5A1/WNT4/TGFB3/UCN/BMP4
GOBP_LYMPHOCYTE_HOMEOSTASIS	GOBP_LYMPHOCYTE_HOMEOSTASIS	56	0.482529	1.78908	0.00257069	0.0494795	0.0400699	2494	tags=45%, list=20%, signal=36%	CCNB2/IL2RA/IL7R/LYN/TNFRSF17/SIT1/CORO1A/LGALS2/BAK1/ADA/TNFAIP3/LGALS9/MIF/P2RX7/FADD/HIF1A/FOXN1/NCKAP1L/SOS1/RC3H2/BCL2L11/SASH3/PMAIP1/LMO1/IL2
GOBP_VIRAL_GENOME_REPLICATION	GOBP_VIRAL_GENOME_REPLICATION	113	0.428476	1.78742	0.00311526	0.0494795	0.0400699	2225	tags=32%, list=18%, signal=26%	TOP2A/APOBEC3B/ISG20/CCL8/CXCL8/ISG15/CCL5/MX1/CXCR6/APOBEC3A/CCL2/RSAD2/IFI27/SLPI/OAS1/OAS3/IFIH1/OASL/PLSCR1/PPIB/OAS2/CD28/IFIT1/SRPK1/DEK/BANF1/ATG5/TNF/MORC2/PROX1/VCP/APOBEC3G/PABPC1/APOBEC3C/EIF2AK2/DDB1
GOBP_AORTA_DEVELOPMENT	GOBP_AORTA_DEVELOPMENT	53	-0.524504	-1.78728	0.00320513	0.0494795	0.0400699	1927	tags=36%, list=16%, signal=30%	HEY2/ACVRL1/JAG1/NDST1/NGFR/APLNR/PKD2/HEY1/TGFB2/EFEMP2/COL3A1/LEP/PDGFRB/LOXL1/EDNRA/PDE2A/LRP1/LRP2/TFAP2B
GOBP_BONE_MINERALIZATION	GOBP_BONE_MINERALIZATION	102	-0.473872	-1.78659	0.00146628	0.0494795	0.0400699	3306	tags=51%, list=27%, signal=38%	ZBTB40/BCOR/ALOX5/BMP2K/SOX9/KLF10/FBXL15/SMPD3/LOX/FGR/GPC3/SLC8A1/FGFR2/TFAP2A/ACVR1/TUFT1/ADRB2/ERCC2/DDR2/SMAD3/ATP2B1/LTF/PTH1R/ROR2/STATH/S1PR1/SLC24A3/FGFR3/LTBP3/MGP/ADGRV1/MEF2C/MMP13/COL1A2/NBR1/TRPM4/ANKH/KL/LEP/WNT11/PTN/OSR2/BMPR1B/WNT4/ENPP1/PTHLH/TGFB3/IGF1/OMD/COMP/BMP4/ASPN
GOBP_REGULATION_OF_EXTRACELLULAR_MATRIX_ORGANIZATION	GOBP_REGULATION_OF_EXTRACELLULAR_MATRIX_ORGANIZATION	48	-0.533499	-1.78574	0.0015949	0.0494795	0.0400699	2392	tags=40%, list=19%, signal=32%	LAMC1/RB1/DDR2/SMAD3/SLC2A10/RGCC/NID1/LAMB1/CLASP2/EFEMP2/ANGPTL7/TIE1/FAP/CST3/EMILIN1/LAMA2/LRP1/AEBP1/LAMB2
GOMF_SODIUM_CHANNEL_REGULATOR_ACTIVITY	GOMF_SODIUM_CHANNEL_REGULATOR_ACTIVITY	28	-0.604296	-1.78245	0.00348432	0.0494795	0.0400699	1566	tags=29%, list=13%, signal=25%	RANGRF/NEDD4/FGF14/TMPRSS3/NEDD4L/GPD1L/SCN3B/FXYD1
GOMF_INTEGRIN_BINDING	GOMF_INTEGRIN_BINDING	145	-0.452022	-1.78168	0.00143266	0.0494795	0.0400699	1673	tags=30%, list=14%, signal=27%	KDR/UTRN/VWF/ITGAV/CCN4/CCN2/LGALS8/ITGA3/LTBP4/CD151/EDIL3/FERMT2/TSPAN4/FGF1/LAMB1/CD177/FBLN5/FGF2/JAM2/FBLN1/COL3A1/JAM3/ADAMTS5/ITGB5/CCN3/FAP/PTN/CXCL12/GFRA1/EMILIN1/COL5A1/LAMA3/NISCH/ECM2/TNN/LAMB2/FBN1/ITGA7/THBS4/ITGBL1/IGF1/COL16A1/COMP/CCN5
GOBP_PHOSPHATIDYLINOSITOL_3_KINASE_SIGNALING	GOBP_PHOSPHATIDYLINOSITOL_3_KINASE_SIGNALING	125	-0.460586	-1.78149	0.00143678	0.0494795	0.0400699	1872	tags=29%, list=15%, signal=25%	PIK3R1/TEK/PIP5K1C/HGF/KDR/ROR2/INSR/FLT3/F2R/TREM2/BECN1/SELP/NEDD4/UNC5B/TGFB2/NOP53/PRR5L/FGF2/RGL2/LEP/PDGFC/IGF1R/MYOC/PDGFRB/FBXL2/PLXNB1/PTPN13/NTRK2/HTR2B/IRS1/DCN/IGF1/SEMA3E/PDGFD/ERBB4/GATA3
GOBP_T_CELL_HOMEOSTASIS	GOBP_T_CELL_HOMEOSTASIS	34	0.537064	1.78015	0.00241546	0.0494795	0.0400699	2494	tags=47%, list=20%, signal=38%	CCNB2/IL2RA/IL7R/SIT1/CORO1A/LGALS2/LGALS9/P2RX7/FADD/FOXN1/NCKAP1L/RC3H2/BCL2L11/PMAIP1/LMO1/IL2
GOBP_INTERLEUKIN_10_PRODUCTION	GOBP_INTERLEUKIN_10_PRODUCTION	51	0.494338	1.77968	0.00262467	0.0494795	0.0400699	2072	tags=39%, list=17%, signal=33%	INAVA/IDO1/ISG15/PDCD1LG2/CLEC7A/LILRB1/CD40LG/TNFRSF21/PLCG2/HSPD1/XCL1/CD28/LGALS9/CD83/SYK/IL6/TLR2/FCGR2B/IL13/TYROBP
GOBP_PTERIDINE_CONTAINING_COMPOUND_METABOLIC_PROCESS	GOBP_PTERIDINE_CONTAINING_COMPOUND_METABOLIC_PROCESS	27	0.566502	1.77817	0.00233645	0.0494795	0.0400699	1457	tags=33%, list=12%, signal=29%	GGH/MTHFD2/TYMS/GCH1/SHMT2/DHFR/MTHFD1/SLC25A32/SLC19A1
GOCC_CILIARY_TIP	GOCC_CILIARY_TIP	32	-0.579018	-1.77778	0.00338409	0.0494795	0.0400699	2038	tags=34%, list=16%, signal=29%	KIF3B/IFT46/GLI1/SPEF1/IFT22/IFT88/DYNC2LI1/IFT140/WDR19/DYNC2H1/GLI3
GOBP_ESTABLISHMENT_OF_SPINDLE_ORIENTATION	GOBP_ESTABLISHMENT_OF_SPINDLE_ORIENTATION	34	0.536101	1.77696	0.00241546	0.0494795	0.0400699	342	tags=21%, list=3%, signal=20%	NDC80/MAD2L1/PAX6/PLK1/SPAG5/GPSM2/CENPA
GOBP_OVULATION_CYCLE	GOBP_OVULATION_CYCLE	69	-0.497779	-1.77647	0.0031348	0.0494795	0.0400699	2356	tags=39%, list=19%, signal=32%	NR5A1/TNFAIP6/INHBA/A2M/FZD4/AMH/GDF10/EGR1/AXL/SLIT3/NRIP1/OXTR/FSHB/TGFB2/SLIT2/SERPINF1/GAS2/LEP/MMP2/ESR1/IGF1R/PTN/TIMP4/AFP/BMPR1B/TGFB3/PGR
GOBP_URETER_DEVELOPMENT	GOBP_URETER_DEVELOPMENT	12	-0.732222	-1.77616	0.00346021	0.0494795	0.0400699	758	tags=33%, list=6%, signal=31%	SHH/EMX2/BMP4/GATA3
GOBP_MICROTUBULE_BASED_TRANSPORT	GOBP_MICROTUBULE_BASED_TRANSPORT	147	-0.449989	-1.77427	0.00143266	0.0494795	0.0400699	2807	tags=32%, list=23%, signal=25%	STAU2/RFX3/OFD1/ARL3/DCTN1/RHOT2/MAP1A/CALY/HSPB1/AP3M2/FEZ1/KIF3B/MAP1B/IFT46/CFAP45/TTC30A/STK11/KIF13A/BORCS6/PURA/PRKCZ/TRAK2/DYNC1I2/NDE1/MREG/IFT22/IFT88/DYNC2LI1/NEFL/NEFH/CLIP3/PCM1/IFT140/RAB27B/SPG11/WDR19/TRAK1/DYNC2H1/FYCO1/KIF5C/SYBU/SPAG6/NME5/JHY/MAK/MAPT/TRIM58
GOBP_SISTER_CHROMATID_COHESION	GOBP_SISTER_CHROMATID_COHESION	43	0.508447	1.77351	0.00257732	0.0494795	0.0400699	360	tags=16%, list=3%, signal=16%	CDC20/PLK1/BUB1B/DSCC1/ESPL1/FEN1/BUB1
GOBP_BRONCHUS_DEVELOPMENT	GOBP_BRONCHUS_DEVELOPMENT	11	-0.748394	-1.77221	0.00347222	0.0494795	0.0400699	1331	tags=45%, list=11%, signal=41%	HOXA5/TGFBR2/SPDEF/BMP4/AGR2
GOBP_POSITIVE_REGULATION_OF_RESPONSE_TO_BIOTIC_STIMULUS	GOBP_POSITIVE_REGULATION_OF_RESPONSE_TO_BIOTIC_STIMULUS	143	0.411105	1.77208	0.00330033	0.0494795	0.0400699	3335	tags=48%, list=27%, signal=35%	MMP12/LAG3/CCL5/KLRC3/TLR8/CLEC7A/KLK7/COCH/HCK/AIM2/LYN/CYBA/PLCG2/KLRD1/HMGB2/KLRC4/OASL/FCN3/FFAR2/HSPD1/CD180/ZBP1/PLSCR1/NCR3/SH2D1A/FCN1/LBP/NMI/CD14/MIF/SYK/CD1D/DHX58/CRTAM/FADD/CARD9/PVR/MED1/RASGRP1/HLA-G/AP1G1/TYROBP/POLR3G/PRKDC/HLA-F/PRKCA/IKBKE/IL12B/KLK5/IL12A/IFI16/TOMM70/KIR2DL4/TXK/SLC22A13/TRIM15/RBM14/PAK1/SRC/NOD2/SPI1/NONO/GRN/RPS19/MNDA/EREG/POLR3D/FPR2
GOBP_OUTFLOW_TRACT_SEPTUM_MORPHOGENESIS	GOBP_OUTFLOW_TRACT_SEPTUM_MORPHOGENESIS	24	-0.619471	-1.77094	0.00176991	0.0494795	0.0400699	1125	tags=38%, list=9%, signal=34%	TGFB2/NRP1/TGFBR2/PARVA/MSX2/SEMA3C/ZFPM2/BMP4/LRP2
GOBP_OVULATION	GOBP_OVULATION	20	-0.645309	-1.77026	0.00177936	0.0494795	0.0400699	2354	tags=65%, list=19%, signal=53%	FOXO3/SIRT1/TNFAIP6/INHBA/HPGD/NRIP1/GAS2/LEP/MMP2/INHBB/AFP/PLAT/PGR
GOBP_REGULATION_OF_ENDOTHELIAL_CELL_DIFFERENTIATION	GOBP_REGULATION_OF_ENDOTHELIAL_CELL_DIFFERENTIATION	34	-0.570031	-1.76963	0.00170068	0.0494795	0.0400699	2193	tags=38%, list=18%, signal=32%	ADD1/CTNNB1/ACVRL1/JAG1/PROC/VEZF1/ID1/CDH5/TMEM100/IKBKB/ZEB1/CLDN5/BMP4
GOMF_CATALYTIC_ACTIVITY_ACTING_ON_DNA	GOMF_CATALYTIC_ACTIVITY_ACTING_ON_DNA	190	0.3962	1.76859	0.00350877	0.0494795	0.0400699	1135	tags=18%, list=9%, signal=17%	TOP2A/ISG20/ERCC6L/PGBD5/MCM5/MCM2/EXO1/DSCC1/RAD54L/RAD51/THAP9/HELLS/MCM6/MCM4/FEN1/RFC4/PCNA/RECQL4/BLM/NEIL3/DNA2/NME1/POLE2/DNMT3B/MCM7/MSH2/RFC2/ATAD5/RUVBL1/MSH6/MCM3/POLD1/BRIP1/UNG/ERCC4
GOBP_OUTFLOW_TRACT_MORPHOGENESIS	GOBP_OUTFLOW_TRACT_MORPHOGENESIS	73	-0.492996	-1.76699	0.00156495	0.0494795	0.0400699	2704	tags=44%, list=22%, signal=34%	DVL2/HES1/FGFR2/ACVR1/ILK/NIPBL/FZD1/GJA5/CTNNB1/FZD2/HEY2/JAG1/WNT5A/NPY2R/TGFB2/MEF2C/NRP1/TGFBR2/CITED2/PARVA/MSX2/WNT11/SEMA3C/EDNRA/ZFPM2/NPY1R/TGFBR3/CLDN5/TBX3/ELN/BMP4/LRP2
GOBP_ARTERY_MORPHOGENESIS	GOBP_ARTERY_MORPHOGENESIS	65	-0.502102	-1.7662	0.00160256	0.0494795	0.0400699	2156	tags=35%, list=17%, signal=29%	GJA5/NF1/HEY2/HPGD/ACVRL1/JAG1/PKD2/HEY1/TGFB2/ADGRF5/PRRX1/NRP1/EFEMP2/CITED2/COL3A1/WNT11/PDGFRB/EDNRA/LRP1/COMP/BMP4/LRP2/TFAP2B
GOBP_REGULATION_OF_VIRAL_PROCESS	GOBP_REGULATION_OF_VIRAL_PROCESS	141	0.409672	1.76259	0.00326797	0.0494795	0.0400699	2225	tags=29%, list=18%, signal=24%	TOP2A/LAMP3/APOBEC3B/ISG20/LY6E/CXCL8/ISG15/TMPRSS4/CCL5/MX1/APOBEC3A/STAT1/KPNA2/RSAD2/SLPI/OAS1/OAS3/IFIH1/OASL/FCN3/PLSCR1/OAS2/PTX3/CD28/FCN1/IFIT1/LGALS9/SRPK1/BANF1/ATG5/TNF/MORC2/CXCR4/PROX1/APOBEC3G/VPS37B/PABPC1/APOBEC3C/P4HB/EIF2AK2/DDB1
GOBP_NEGATIVE_REGULATION_OF_FAT_CELL_DIFFERENTIATION	GOBP_NEGATIVE_REGULATION_OF_FAT_CELL_DIFFERENTIATION	45	-0.53591	-1.76204	0.00328947	0.0494795	0.0400699	1642	tags=36%, list=13%, signal=31%	SMAD3/JAG1/WNT5A/CCN4/ZFP36L2/FERMT2/ID4/FOXO1/FLCN/RUNX1T1/MSX2/TGFB1I1/ZFPM2/ENPP1/ADIPOQ/GATA3
GOBP_REGULATION_OF_PHOSPHATIDYLINOSITOL_3_KINASE_SIGNALING	GOBP_REGULATION_OF_PHOSPHATIDYLINOSITOL_3_KINASE_SIGNALING	96	-0.470667	-1.7594	0.0014881	0.0494795	0.0400699	1860	tags=33%, list=15%, signal=29%	TEK/PIP5K1C/HGF/KDR/ROR2/INSR/FLT3/F2R/TREM2/BECN1/SELP/NEDD4/UNC5B/TGFB2/NOP53/PRR5L/FGF2/RGL2/LEP/PDGFC/IGF1R/MYOC/PDGFRB/FBXL2/PLXNB1/PTPN13/NTRK2/DCN/IGF1/SEMA3E/PDGFD/ERBB4
GOBP_RESPONSE_TO_MERCURY_ION	GOBP_RESPONSE_TO_MERCURY_ION	10	-0.763218	-1.75827	0.00341297	0.0494795	0.0400699	816	tags=40%, list=7%, signal=37%	ALAD/AQP1/TAT/SLC1A1
GOBP_GLAND_MORPHOGENESIS	GOBP_GLAND_MORPHOGENESIS	112	-0.462708	-1.75797	0.00146199	0.0494795	0.0400699	2047	tags=32%, list=17%, signal=27%	BTRC/FGF7/NR3C1/STAT6/GLI1/TNC/HGF/CUL3/WNT5A/TWSG1/BCL2/BTBD7/FGF1/TGFB2/ID4/NRP1/TGFBR2/SNAI2/SHH/MSX2/MMP2/XBP1/ESR1/PTN/CAV1/CRIP1/SEMA3C/HPN/WNT4/GLI3/TGFB3/AR/TBX3/BMP4/FOXA1/PGR
GOBP_DNA_INTEGRITY_CHECKPOINT_SIGNALING	GOBP_DNA_INTEGRITY_CHECKPOINT_SIGNALING	108	0.421832	1.75769	0.00310559	0.0494795	0.0400699	1421	tags=23%, list=11%, signal=21%	CDC45/PBK/CDK1/CDT1/CHEK1/DTL/CDC6/PLK1/GTSE1/RAD51/ORC1/TIPIN/DONSON/BLM/E2F1/DNA2/RFWD3/MSH2/BRIP1/CHEK2/NAE1/WDR76/TIMELESS/NBN/CLSPN
GOBP_CELLULAR_RESPONSE_TO_COLD	GOBP_CELLULAR_RESPONSE_TO_COLD	10	-0.76272	-1.75712	0.00341297	0.0494795	0.0400699	1735	tags=50%, list=14%, signal=43%	SLC9A1/FOXO1/UCP1/CIDEA/PLIN1
GOBP_REGULATION_OF_SPINDLE_ORGANIZATION	GOBP_REGULATION_OF_SPINDLE_ORGANIZATION	39	0.516287	1.75618	0.00248756	0.0494795	0.0400699	2277	tags=38%, list=18%, signal=31%	TPX2/TACC3/PLK1/SPAG5/KIF15/GPSM2/STIL/BORA/PSRC1/NUP62/FSD1/DRG1/CENPJ/CHMP1A/RAE1
GOBP_NEGATIVE_REGULATION_OF_CARTILAGE_DEVELOPMENT	GOBP_NEGATIVE_REGULATION_OF_CARTILAGE_DEVELOPMENT	25	-0.611746	-1.7537	0.00176367	0.0494795	0.0400699	2319	tags=56%, list=19%, signal=46%	NKX3-2/CTNNB1/RARA/CCN4/LTBP3/SNAI2/LEP/CTSK/EFEMP1/WNT11/GLI3/PTHLH/FRZB/BMP4
GOBP_PLATELET_DERIVED_GROWTH_FACTOR_RECEPTOR_SIGNALING_PATHWAY	GOBP_PLATELET_DERIVED_GROWTH_FACTOR_RECEPTOR_SIGNALING_PATHWAY	52	-0.516082	-1.74952	0.00161031	0.0494795	0.0400699	1244	tags=25%, list=10%, signal=23%	ARID5B/NRP1/FER/PDGFC/TXNIP/PDGFRB/LRP1/APOD/F3/PLAT/PDGFRL/PDGFD/ADIPOQ
GOBP_ESTABLISHMENT_OF_TISSUE_POLARITY	GOBP_ESTABLISHMENT_OF_TISSUE_POLARITY	55	-0.511396	-1.74916	0.00162338	0.0494795	0.0400699	2777	tags=42%, list=22%, signal=33%	MKS1/GPC3/DVL2/CELSR1/TP63/FZD1/FOXF2/DAB2/FZD2/ANKRD6/CELSR2/SPEF1/ROR2/WNT5A/BRSK2/MLLT3/DACT1/WNT11/GPC4/ASTN2/MAGI2/JHY/ERBB4
GOBP_TRANSPORT_ALONG_MICROTUBULE	GOBP_TRANSPORT_ALONG_MICROTUBULE	127	-0.450998	-1.74822	0.00142857	0.0494795	0.0400699	2397	tags=30%, list=19%, signal=24%	RHOT2/MAP1A/CALY/HSPB1/AP3M2/FEZ1/KIF3B/MAP1B/IFT46/TTC30A/STK11/KIF13A/BORCS6/PURA/PRKCZ/TRAK2/DYNC1I2/NDE1/MREG/IFT22/IFT88/DYNC2LI1/NEFL/NEFH/CLIP3/PCM1/IFT140/RAB27B/SPG11/WDR19/TRAK1/DYNC2H1/FYCO1/KIF5C/SYBU/MAK/MAPT/TRIM58
GOBP_MESENCHYMAL_CELL_DIFFERENTIATION	GOBP_MESENCHYMAL_CELL_DIFFERENTIATION	197	-0.427521	-1.74615	0.00137174	0.0494795	0.0400699	2071	tags=30%, list=17%, signal=26%	CTNNB1/FOXF2/DAB2/EMP2/DDX17/HEY2/SMAD3/LOXL2/POLR1B/RGCC/ACVRL1/HGF/SPRY2/JAG1/TASOR/WNT5A/DLG5/BCL2/EFNA1/FERMT2/PDCD6/HEY1/SPRY1/TGFB2/CLASP2/MEF2C/NRP1/TGFBR2/LDLRAD4/EPHA3/SEMA3B/CITED2/COL1A1/SNAI2/SHH/OVOL2/SEMA5A/TMEM100/FAM172A/MSX2/KITLG/WNT11/SEMA3G/SEMA3C/EDNRA/TGFB1I1/MSX1/HPN/WNT4/FRZB/TGFB3/HTR2B/TGFBR3/TBX3/IGF1/SEMA3E/BMP4/ERBB4/FOXA1/GATA3
GOBP_BONE_MORPHOGENESIS	GOBP_BONE_MORPHOGENESIS	82	-0.474239	-1.74509	0.00153139	0.0494795	0.0400699	1956	tags=41%, list=16%, signal=35%	SHOX2/CYP26B1/TRIP11/SMPD3/FOXN3/NEUROG1/INSIG2/FGFR2/TFAP2A/THBS3/LTF/RUNX2/RARA/PEX7/COL2A1/FGFR3/LTBP3/MEF2C/MMP13/TGFBR2/CITED2/COL1A1/COL3A1/MSX2/OSR2/GHR/FGF18/MSX1/BMPR1B/GLI3/TGFB3/SFRP4/COMP/BMP4
GOBP_REGULATION_OF_GLUCONEOGENESIS	GOBP_REGULATION_OF_GLUCONEOGENESIS	41	-0.538434	-1.74507	0.00326797	0.0494795	0.0400699	2297	tags=37%, list=19%, signal=30%	CRY1/CLK2/NNMT/ZNF692/NR3C1/STK11/PDK2/GNMT/FOXO1/LEPR/LEP/FBP1/MST1/C1QTNF3/ADIPOQ
GOCC_CORNIFIED_ENVELOPE	GOCC_CORNIFIED_ENVELOPE	41	0.505079	1.744	0.0025641	0.0494795	0.0400699	2217	tags=37%, list=18%, signal=30%	KRT16/DSC2/KLK7/PKP1/CSTA/SERPINB5/PI3/KLK6/EVPL/DSG3/SCEL/DSC3/KRT75/CDSN/SPRR1A
GOBP_NEGATIVE_REGULATION_OF_RESPONSE_TO_FOOD	GOBP_NEGATIVE_REGULATION_OF_RESPONSE_TO_FOOD	10	-0.755885	-1.74138	0.00341297	0.0494795	0.0400699	1592	tags=50%, list=13%, signal=44%	NUCB2/LEP/BBS4/UCN/CARTPT
GOBP_NEGATIVE_REGULATION_OF_INNATE_IMMUNE_RESPONSE	GOBP_NEGATIVE_REGULATION_OF_INNATE_IMMUNE_RESPONSE	65	0.458821	1.73943	0.0026455	0.0494795	0.0400699	2601	tags=42%, list=21%, signal=33%	MMP12/USP18/ISG15/SLAMF8/LILRB1/OAS1/OAS3/KLRD1/CD96/SAMHD1/ARRB2/TNFAIP3/LGALS9/NMI/SERPINB4/PARP1/BANF1/ATG5/DHX58/CR1/HLA-G/PTPN2/ZDHHC18/VSIG4/HLA-F/IFI16/KIR2DL4
GOBP_REGULATION_OF_GLUCOSE_METABOLIC_PROCESS	GOBP_REGULATION_OF_GLUCOSE_METABOLIC_PROCESS	87	-0.468592	-1.73698	0.00151286	0.0494795	0.0400699	2573	tags=38%, list=21%, signal=30%	EPM2AIP1/RGN/PRKN/NCOA2/COX11/CRY1/CLK2/NNMT/TP53/ZNF692/PHKG2/NR3C1/IRS2/STK11/PDK2/INSR/GNMT/SLC25A12/FOXO1/LEPR/SORBS1/PDK4/LEP/RORC/FBP1/TFF3/ACACB/MST1/IGFBP4/IRS1/IGF1/C1QTNF3/ADIPOQ
GOBP_ENDOCRINE_PROCESS	GOBP_ENDOCRINE_PROCESS	86	-0.468673	-1.73627	0.00149925	0.0494795	0.0400699	1420	tags=24%, list=11%, signal=22%	F2R/OXTR/RPS6KA2/EDN2/AVPR1B/CTSG/PPARG/CRHBP/AQP1/LEP/INHBB/PCSK5/GJA1/AGTR1/CPA3/UCN/TBX3/C1QTNF3/CORIN/CRY2/GATA3
GOMF_NUCLEAR_RECEPTOR_ACTIVITY	GOMF_NUCLEAR_RECEPTOR_ACTIVITY	50	-0.515629	-1.73523	0.00160772	0.0494795	0.0400699	2765	tags=38%, list=22%, signal=30%	NR2F1/NR2F2/NR5A1/NR1D2/NR3C1/ESRRG/RXRG/RARA/HNF4G/AHR/NR4A2/NR5A2/PPARG/SREBF1/ESR1/RORC/NR3C2/AR/PGR
GOBP_MAMMARY_GLAND_DUCT_MORPHOGENESIS	GOBP_MAMMARY_GLAND_DUCT_MORPHOGENESIS	28	-0.587589	-1.73317	0.00348432	0.0494795	0.0400699	595	tags=32%, list=5%, signal=31%	BTRC/NR3C1/WNT5A/MSX2/ESR1/WNT4/AR/TBX3/PGR
GOBP_REGULATION_OF_CELL_DIVISION	GOBP_REGULATION_OF_CELL_DIVISION	148	0.398624	1.73169	0.00328947	0.0494795	0.0400699	535	tags=15%, list=4%, signal=14%	CDCA8/KIF23/E2F8/ASPM/PAX6/BIRC5/AURKB/PRC1/KIF18B/KIF20A/AURKA/KIF14/CDC6/PLK1/RACGAP1/ECT2/ORC6/PLK4/CDC25B/MYC/BLM/YBX1
GOBP_PROTEIN_LOCALIZATION_TO_CILIUM	GOBP_PROTEIN_LOCALIZATION_TO_CILIUM	46	-0.522626	-1.73155	0.00323102	0.0494795	0.0400699	1785	tags=30%, list=14%, signal=26%	DZIP1/FAM149B1/BBS9/BBIP1/ZMYND10/IFT140/BBS1/WDR19/BBS4/DYNC2H1/SPATA7/RABEP1/LZTFL1/ZNF423
GOMF_CYTOSKELETAL_MOTOR_ACTIVITY	GOMF_CYTOSKELETAL_MOTOR_ACTIVITY	84	0.436987	1.73132	0.00299401	0.0494795	0.0400699	205	tags=13%, list=2%, signal=13%	KIF23/CENPE/KIF18A/KIF11/KIFC1/KIF18B/KIF20A/KIF4A/KIF14/KIF2C/KIF15
GOBP_REGULATION_OF_GLUCOSE_IMPORT	GOBP_REGULATION_OF_GLUCOSE_IMPORT	49	-0.515863	-1.73055	0.00158983	0.0494795	0.0400699	2768	tags=41%, list=22%, signal=32%	ASPSCR1/GPC3/PRKAG2/APPL1/IRS2/CAPN10/PIK3R1/INSR/OCLN/RNASEL/OSBPL8/CREBL2/SORBS1/APPL2/LEP/RTN2/ENPP1/IRS1/IGF1/ADIPOQ
GOBP_REGULATION_OF_VASCULAR_ENDOTHELIAL_GROWTH_FACTOR_RECEPTOR_SIGNALING_PATHWAY	GOBP_REGULATION_OF_VASCULAR_ENDOTHELIAL_GROWTH_FACTOR_RECEPTOR_SIGNALING_PATHWAY	25	-0.602611	-1.72751	0.00176367	0.0494795	0.0400699	2092	tags=44%, list=17%, signal=37%	VEGFC/FZD4/NEDD4/PDCD6/HHEX/NRP1/EPN2/TMEM204/MMRN2/EMILIN1/FGF18
GOMF_BETA_CATENIN_BINDING	GOMF_BETA_CATENIN_BINDING	75	-0.479531	-1.7267	0.00155521	0.0494795	0.0400699	3638	tags=48%, list=29%, signal=34%	PIN1/NUMB/CTNNBIP1/RORA/KDM6B/SOX9/CTNNA1/SOX17/FOXO3/TCF7L2/SLC9A3R2/PRKN/KANK1/CTNNB1/BTRC/BCL9/SMAD3/SKP1/FOXO4/CTNNA3/SALL1/DLG5/GRIP1/APC/NR4A2/FOXO1/CDH5/DACT1/CALCOCO1/CTNND2/TCF4/ESR1/GLI3/GJA1/AR/PTPRT
GOBP_POSITIVE_REGULATION_OF_STRESS_FIBER_ASSEMBLY	GOBP_POSITIVE_REGULATION_OF_STRESS_FIBER_ASSEMBLY	51	-0.510751	-1.72556	0.00322061	0.0494795	0.0400699	1925	tags=35%, list=16%, signal=30%	SORBS3/SDC4/SMAD3/RGCC/LIMCH1/TPM1/CCN2/TSC1/FERMT2/ARHGEF10/LPAR1/NRP1/RAPGEF3/WNT11/MYOC/WNT4/TGFB3/EVL
GOBP_OVULATION_CYCLE_PROCESS	GOBP_OVULATION_CYCLE_PROCESS	47	-0.516078	-1.72472	0.00316456	0.0494795	0.0400699	3106	tags=51%, list=25%, signal=38%	RETN/FOXO3/STAT5B/SCAPER/SIRT1/NR5A1/TNFAIP6/INHBA/A2M/FZD4/AMH/SLIT3/NRIP1/FSHB/TGFB2/SLIT2/GAS2/LEP/MMP2/ESR1/AFP/BMPR1B/TGFB3/PGR
GOCC_NUCLEOSOME	GOCC_NUCLEOSOME	66	0.455847	1.72108	0.00273973	0.0494795	0.0400699	1905	tags=32%, list=15%, signal=27%	CENPA/H2AZ1/H2BC12/MACROH2A2/H2BC11/H3C10/H1-1/H1-2/H2AW/RUVBL1/H2AC17/H1-4/H1-5/H2BC9/MRGBP/ACTL6A/H2BC3/H2AX/H3-4/H1-3/YEATS4
GOBP_ORGANIC_CATION_TRANSPORT	GOBP_ORGANIC_CATION_TRANSPORT	45	-0.523229	-1.72035	0.00328947	0.0494795	0.0400699	1327	tags=24%, list=11%, signal=22%	OXTR/SLC22A5/SLC22A4/SLC19A2/SLC19A3/SLC22A18/SLC44A1/SLC7A8/ADRA2A/PDZK1/SLC44A4
GOBP_FATTY_ACID_CATABOLIC_PROCESS	GOBP_FATTY_ACID_CATABOLIC_PROCESS	81	-0.468308	-1.71901	0.00152672	0.0494795	0.0400699	1922	tags=32%, list=16%, signal=27%	ACADS/IRS2/ACADVL/PEX7/AUH/ABHD2/ABCD2/PCCA/ABHD3/ACAD10/SLC27A2/ACADL/CRAT/FAAH/ACOX3/BDH2/LEP/HSD17B4/ECI2/ACACB/ACOX2/ECHDC2/IRS1/CROT/ADIPOQ/PCK1
GOBP_PROSTATE_GLAND_DEVELOPMENT	GOBP_PROSTATE_GLAND_DEVELOPMENT	46	-0.518017	-1.71628	0.00323102	0.0494795	0.0400699	2182	tags=43%, list=18%, signal=36%	UBE3A/CTNNB1/STK11/GLI1/TNC/RARA/CDKN1B/WNT5A/ID4/SERPINF1/SHH/PRLR/MMP2/ESR1/CRIP1/GLI3/ALOX15B/AR/BMP4/FOXA1
GOBP_SMAD_PROTEIN_SIGNAL_TRANSDUCTION	GOBP_SMAD_PROTEIN_SIGNAL_TRANSDUCTION	75	-0.476565	-1.71601	0.00155521	0.0494795	0.0400699	2339	tags=31%, list=19%, signal=25%	INHBA/TOB1/SMAD1/DAB2/SH2B1/SMAD3/SLC2A10/GDF10/CITED1/HEXA/RBPMS/TGFB2/FOS/PPARG/OVOL2/INHBB/CCN3/LRP1/AFP/TGFB3/MAGI2/BMP4/CILP
GOBP_ANION_HOMEOSTASIS	GOBP_ANION_HOMEOSTASIS	43	-0.52409	-1.71543	0.00325733	0.0494795	0.0400699	914	tags=30%, list=7%, signal=28%	KCNQ1/ABCC6/CPS1/SLC12A2/STK39/ANKH/GCM2/ENPP1/SLC1A1/SFRP4/CA12/TFAP2B/CYBRD1
GOBP_CORONARY_VASCULATURE_DEVELOPMENT	GOBP_CORONARY_VASCULATURE_DEVELOPMENT	37	-0.543559	-1.71474	0.00338983	0.0494795	0.0400699	1475	tags=41%, list=12%, signal=36%	PLXND1/GPC3/SETD2/VEGFB/HEY2/NDST1/APLNR/NRP1/FGF2/SGCD/PDGFRB/DYNC2H1/TGFBR3/BMP4/LRP2
GOBP_SKELETAL_SYSTEM_DEVELOPMENT	GOBP_SKELETAL_SYSTEM_DEVELOPMENT	448	-0.388846	-1.71444	0.00129702	0.0494795	0.0400699	2881	tags=35%, list=23%, signal=28%	PCGF2/TRIP11/HOXC5/SMPD3/FOXN3/XYLT1/LOX/NEUROG1/HOXB8/TCF15/MKS1/FGR/ARSL/INSIG2/SETD2/FGFR2/TFAP2A/PKD1/ETS2/RGN/ZNF219/TP63/NIPBL/HOXA2/ARID5A/COL9A2/NKX3-2/SNX19/SLC38A10/HOXA7/SRD5A2/RB1/SMAD1/MAPK3/MBTD1/TLE5/PBX1/CTNNB1/HOXD3/DDR2/TP53/SATB2/THBS3/IRX5/SMAD3/SLC2A10/DEAF1/LTF/LOXL2/RUNX2/HOXC4/NPR2/ACVRL1/GDF10/RARA/HYAL1/PTH1R/MBOAT2/KDR/COL11A1/HOXB5/PEX7/MEIS1/WNT5A/HEXA/TWSG1/DYM/NDST1…
GOBP_NEGATIVE_CHEMOTAXIS	GOBP_NEGATIVE_CHEMOTAXIS	38	-0.539511	-1.71174	0.00337268	0.0494795	0.0400699	1889	tags=32%, list=15%, signal=27%	FLRT3/WNT5A/ITGAV/UNC5C/SLIT3/SLIT2/SEMA3B/SEMA5A/SEMA3G/SEMA3C/EPHA7/SEMA3E
GOBP_REGULATION_OF_OSTEOBLAST_DIFFERENTIATION	GOBP_REGULATION_OF_OSTEOBLAST_DIFFERENTIATION	108	-0.451898	-1.71053	0.00147059	0.0494795	0.0400699	2618	tags=38%, list=21%, signal=30%	FGFR2/ACVR1/TP63/ILK/HOXA2/TNFAIP6/TOB1/PPP3CA/SMAD1/VEGFC/CTNNB1/DDR2/SMAD3/ID3/LTF/RUNX2/GLI1/GDF10/HGF/HDAC7/JAG1/CITED1/TWSG1/CCN4/CHRD/FERMT2/MEF2C/NBR1/TRPM4/FGF2/SNAI2/PPARG/CRIM1/MSX2/BMPR1B/WNT4/GLI3/TNN/IL6ST/IGF1/BMP4
GOBP_MESENCHYME_MORPHOGENESIS	GOBP_MESENCHYME_MORPHOGENESIS	51	-0.505875	-1.70908	0.00322061	0.0494795	0.0400699	1927	tags=35%, list=16%, signal=30%	HEY2/SMAD3/ACVRL1/WNT5A/MDM4/APLNR/HEY1/TGFB2/TGFBR2/DCHS1/SNAI2/TMEM100/MSX2/WNT11/MSX1/TGFB3/TBX3/BMP4
GOBP_REGULATION_OF_CELL_JUNCTION_ASSEMBLY	GOBP_REGULATION_OF_CELL_JUNCTION_ASSEMBLY	161	-0.426719	-1.7082	0.00140056	0.0494795	0.0400699	3037	tags=39%, list=25%, signal=29%	EPB41L5/FARP1/DLC1/PTPRD/PPM1F/PTPRA/STAU2/NPTX1/MYO1C/LRFN3/MYCBP2/TJP1/RAPGEF2/THBS1/BCAS3/NLGN1/MACF1/SNCA/THY1/SDC4/FZD1/FLOT1/BDNF/SLK/SMAD3/FLRT3/TEK/ACVRL1/SLC9A1/KDR/LIMCH1/WNT5A/DLG5/OXTR/BHLHB9/TSC1/FERMT2/APLNR/CLASP2/MEF2C/LRRTM2/NRP1/EPHA3/RAB17/SNAI2/THBS2/MYOC/TPBG/CAV1/EPHA7/SYNDIG1/COLQ/NTRK2/WNT4/GPC4/IKBKB/LRRN3/APOD/AMIGO2/CLDN5/CLSTN2/COL16A1
GOCC_PLATELET_ALPHA_GRANULE_LUMEN	GOCC_PLATELET_ALPHA_GRANULE_LUMEN	61	-0.488747	-1.70763	0.00315956	0.0494795	0.0400699	2661	tags=46%, list=22%, signal=36%	F8/KNG1/VEGFB/THBS1/TEX264/A2M/SERPING1/ISLR/VEGFC/QSOX1/PCYOX1L/HGF/SERPINA3/NHLRC2/VWF/SCCPDH/TGFB2/PROS1/MMRN1/CFD/GAS6/MAGED2/SPARC/CLU/ALB/F13A1/TGFB3/IGF1
GOBP_STRESS_FIBER_ASSEMBLY	GOBP_STRESS_FIBER_ASSEMBLY	97	-0.454234	-1.70733	0.00147059	0.0494795	0.0400699	1975	tags=31%, list=16%, signal=26%	ASAP3/ARRB1/SMAD3/PIK3R1/RGCC/SLC9A1/LIMCH1/CUL3/S1PR1/TPM1/CCN2/PDLIM1/ALMS1/TSC1/FERMT2/ARHGEF10/CLASP2/LPAR1/NRP1/SORBS1/RAPGEF3/BBS4/ITGB5/WNT11/MYOC/CORO2B/WNT4/TGFB3/EVL/ELN
GOBP_CATECHOL_CONTAINING_COMPOUND_METABOLIC_PROCESS	GOBP_CATECHOL_CONTAINING_COMPOUND_METABOLIC_PROCESS	49	-0.50629	-1.69843	0.00317965	0.0494795	0.0400699	1544	tags=33%, list=12%, signal=29%	HTR1A/HDC/EPAS1/DBH/SNCAIP/NPR1/NR4A2/TGFB2/SULT1A1/KL/EDNRA/MAOA/SLC1A1/ABAT/MAOB/GATA3
GOBP_POSITIVE_REGULATION_OF_CELL_JUNCTION_ASSEMBLY	GOBP_POSITIVE_REGULATION_OF_CELL_JUNCTION_ASSEMBLY	82	-0.461554	-1.69841	0.00306279	0.0494795	0.0400699	2478	tags=34%, list=20%, signal=27%	NLGN1/THY1/SDC4/FLOT1/BDNF/SMAD3/FLRT3/TEK/KDR/DLG5/OXTR/BHLHB9/TSC1/FERMT2/LRRTM2/NRP1/THBS2/MYOC/TPBG/CAV1/SYNDIG1/NTRK2/WNT4/LRRN3/AMIGO2/CLDN5/CLSTN2/COL16A1
GOMF_CYCLIN_DEPENDENT_PROTEIN_SERINE_THREONINE_KINASE_REGULATOR_ACTIVITY	GOMF_CYCLIN_DEPENDENT_PROTEIN_SERINE_THREONINE_KINASE_REGULATOR_ACTIVITY	40	0.497672	1.69824	0.00255754	0.0494795	0.0400699	946	tags=28%, list=8%, signal=25%	CCNB2/CCNA2/CCNB1/CKS2/CCNE1/CKS1B/CCNE2/CDKN2A/CDK5R2/CDKN2C/CDK4
GOBP_NEGATIVE_REGULATION_OF_VASCULATURE_DEVELOPMENT	GOBP_NEGATIVE_REGULATION_OF_VASCULATURE_DEVELOPMENT	91	-0.456192	-1.69564	0.00150602	0.0494795	0.0400699	2504	tags=41%, list=20%, signal=33%	THBS1/TNMD/SEMA6A/APOH/NF1/CTNNB1/SLC12A2/VASH1/TEK/RGCC/FOXO4/KLF2/SPRY2/CREB3L1/NPR1/HOXA5/SPINK5/PTPRM/HHEX/TGFB2/SERPINF1/EPN2/PPARG/ANGPTL7/TIE1/THBS2/PLK2/ABCC8/EMILIN1/HSPG2/SPARC/WNT4/ADGRB2/DCN/THBS4/CLDN5/SEMA3E
GOCC_POSTSYNAPTIC_DENSITY_MEMBRANE	GOCC_POSTSYNAPTIC_DENSITY_MEMBRANE	64	-0.482858	-1.69226	0.00319489	0.0494795	0.0400699	2622	tags=38%, list=21%, signal=30%	LRFN3/PLPPR4/GRIA1/ADAM22/OPRD1/SORCS3/CACNG5/ADCY1/GRM5/NECTIN3/SLC30A1/NLGN4Y/AKAP9/LIN7A/LRRTM2/CACNG4/CACNA1C/EPHA7/SYNDIG1/GRIA2/ADRA2A/CLSTN2/NLGN4X/ERBB4
GOBP_RESPONSE_TO_ESTROGEN	GOBP_RESPONSE_TO_ESTROGEN	58	-0.490013	-1.69205	0.00160514	0.0494795	0.0400699	993	tags=31%, list=8%, signal=29%	RARA/CITED1/CCND1/TGFBR2/CITED2/MME/CRHBP/IGFBP2/MMP2/ESR1/PDGFRB/CAV1/GLI3/TGFB3/AR/TNFRSF11B/GSTM3/GATA3
GOBP_REGULATION_OF_BONE_MINERALIZATION	GOBP_REGULATION_OF_BONE_MINERALIZATION	68	-0.475128	-1.68994	0.00313972	0.0494795	0.0400699	2039	tags=34%, list=16%, signal=28%	DDR2/SMAD3/ATP2B1/LTF/STATH/S1PR1/LTBP3/MGP/ADGRV1/MEF2C/NBR1/TRPM4/ANKH/KL/PTN/OSR2/BMPR1B/WNT4/ENPP1/TGFB3/OMD/COMP/BMP4
GOMF_SMAD_BINDING	GOMF_SMAD_BINDING	71	-0.471386	-1.68924	0.0031348	0.0494795	0.0400699	2576	tags=38%, list=21%, signal=30%	ACVR1/RANBP3/RNF111/TOB1/SMAD1/CTNNB1/DAB2/SMAD3/RGCC/ACVRL1/CREB3L1/PURA/CITED1/FERMT2/COL1A2/TGFBR2/LDLRAD4/FOS/CITED2/TCF12/PPARG/COL3A1/COL5A2/TGFB1I1/BMPR1B/MAGI2/TGFBR3
GOBP_CELL_SUBSTRATE_JUNCTION_ORGANIZATION	GOBP_CELL_SUBSTRATE_JUNCTION_ORGANIZATION	93	-0.452107	-1.68775	0.00299401	0.0494795	0.0400699	3037	tags=38%, list=25%, signal=29%	EPB41L5/DLC1/PPM1F/TAOK2/PTPRA/THBS1/BCAS3/MACF1/LAMC1/THY1/SDC4/TESK2/SLK/SMAD3/PIK3R1/TEK/ACVRL1/IQSEC1/SLC9A1/KDR/LIMCH1/BCL2/TSC1/FERMT2/CLASP2/NRP1/EPHA3/SORBS1/MYOC/CORO2B/LAMA3/WNT4/APOD/COL16A1/COL17A1
GOBP_CARDIAC_SEPTUM_DEVELOPMENT	GOBP_CARDIAC_SEPTUM_DEVELOPMENT	91	-0.453661	-1.68623	0.00301205	0.0494795	0.0400699	2256	tags=35%, list=18%, signal=29%	FZD1/LUZP1/GJA5/TP53/FZD2/HEY2/JAG1/SALL1/WNT5A/NDST1/CRELD1/SLIT3/MDM4/APLNR/HEY1/TGFB2/HEG1/SLIT2/NRP1/TGFBR2/CITED2/PARVA/MSX2/WNT11/SEMA3C/PDE2A/ZFPM2/TGFBR3/TBX3/BMP4/LRP2/GATA3
GOCC_SARCOLEMMA	GOCC_SARCOLEMMA	116	-0.442466	-1.68577	0.00146413	0.0494795	0.0400699	2492	tags=34%, list=20%, signal=28%	CACNB2/PPP3CB/KRT19/SGCB/PPP3CA/SCN2A/FLOT1/CAPN3/SLC9A1/COL6A1/UTRN/SLC30A1/SSPN/FLNC/SLC8B1/CASQ1/SGCE/AHNAK/SRI/KCND3/ATP1B1/COL6A3/AQP1/ATP1A2/CACNG4/AHNAK2/SGCD/RTN2/MYOT/IGF1R/ABCC8/CAV1/COL6A2/CACNA1C/LAMA2/SYNC/BGN/TGFB3/FXYD1/CACNA1D
GOBP_FATTY_ACID_BETA_OXIDATION	GOBP_FATTY_ACID_BETA_OXIDATION	65	-0.479019	-1.685	0.00320513	0.0494795	0.0400699	1922	tags=32%, list=16%, signal=27%	ACADS/IRS2/ACADVL/PEX7/AUH/ABCD2/ACAD10/SLC27A2/ACADL/CRAT/ACOX3/BDH2/LEP/HSD17B4/ECI2/ACACB/ACOX2/ECHDC2/IRS1/CROT/ADIPOQ
GOBP_ORGAN_GROWTH	GOBP_ORGAN_GROWTH	139	-0.431592	-1.68493	0.00145773	0.0494795	0.0400699	2182	tags=32%, list=18%, signal=26%	UBE3A/SMAD1/SLC6A4/MAP2K4/DDR2/FGF7/THBS3/HEY2/WWC1/GLI1/RARA/SPRY2/WWC3/BCL2/TENM4/S1PR1/FGFR3/TGFB2/HEG1/MEF2C/MMP13/BNC2/TGFBR2/CITED2/LEPR/RBP4/FGF2/DUSP6/SHH/SORBS2/LEP/PRLR/MSX2/ESR1/PDGFRB/ACACB/ZFPM2/EVC/AR/TGFBR3/IGF1/COMP/NLGN4X/ERBB4
GOBP_NON_CANONICAL_WNT_SIGNALING_PATHWAY	GOBP_NON_CANONICAL_WNT_SIGNALING_PATHWAY	56	-0.492594	-1.68338	0.00163132	0.0494795	0.0400699	2994	tags=48%, list=24%, signal=37%	DAAM2/PLEKHA4/MKS1/GPC3/DVL2/CELSR1/FZD8/FZD1/DAB2/FZD2/ANKRD6/FZD4/CELSR2/SPEF1/ROR2/WNT5A/MLLT3/FZD10/DACT1/WNT5B/WNT11/MYOC/WNT4/GPC4/FRZB/MAGI2/SFRP4
GOBP_VENTRICULAR_SEPTUM_DEVELOPMENT	GOBP_VENTRICULAR_SEPTUM_DEVELOPMENT	61	-0.481482	-1.68225	0.00315956	0.0494795	0.0400699	2639	tags=44%, list=21%, signal=35%	HES1/FGFR2/ACVR1/FZD1/LUZP1/GJA5/FZD2/HEY2/SALL1/WNT5A/SLIT3/MDM4/APLNR/HEY1/TGFB2/HEG1/SLIT2/TGFBR2/CITED2/WNT11/PDE2A/ZFPM2/TGFBR3/TBX3/BMP4/LRP2/GATA3
GOCC_ENDOPLASMIC_RETICULUM_LUMEN	GOCC_ENDOPLASMIC_RETICULUM_LUMEN	259	-0.399799	-1.67829	0.00133869	0.0494795	0.0400699	1808	tags=26%, list=15%, signal=23%	SIL1/CASQ2/TNC/BACE1/COL6A1/COL11A1/MIA3/ESD/WNT5A/FLT3/WFS1/PROC/IGFBP7/COL18A1/ARSJ/COL2A1/COL15A1/FSTL3/CASQ1/SLC27A2/BCHE/LAMB1/HRC/SPP2/COL1A2/EDEM3/GOLM1/ARSD/COL1A1/COL21A1/COL6A3/COL8A1/SHH/COL3A1/COL5A3/FSTL1/COL5A2/WNT5B/ADAMTS5/PDGFC/CHRDL1/COL7A1/GAS6/CST3/VCAN/COL5A1/COL6A2/COL8A2/AFP/CLU/WNT4/ALB/SPON1/PRSS23/MXRA8/LAMB2/IGFBP4/SPARCL1/COL10A1/FBN1/COL4A5/COL14A1/PDGFD/COL16A1/COL17…
GOBP_METANEPHROS_DEVELOPMENT	GOBP_METANEPHROS_DEVELOPMENT	79	-0.456254	-1.67417	0.00302115	0.0494795	0.0400699	3230	tags=44%, list=26%, signal=33%	NPHS2/SOX9/NKX3-1/ACAT1/SOX17/PAX2/GPC3/ITGA8/HES1/PKD1/NIPBL/NF1/CTNNB1/GREB1L/ID3/CITED1/EGR1/SALL1/DLG5/BCL2/CD34/PKD2/SPRY1/AQP1/SHH/PDGFRB/OSR2/WNT4/GLI3/LAMB2/FBN1/ADIPOQ/BMP4/GATA3/TFAP2B
GOBP_POSITIVE_REGULATION_OF_GLUCOSE_TRANSMEMBRANE_TRANSPORT	GOBP_POSITIVE_REGULATION_OF_GLUCOSE_TRANSMEMBRANE_TRANSPORT	39	-0.524166	-1.67388	0.00333333	0.0494795	0.0400699	1909	tags=36%, list=15%, signal=30%	IRS2/CAPN10/PIK3R1/INSR/OCLN/RNASEL/OSBPL8/CREBL2/C2CD5/SORBS1/CLIP3/IRS1/IGF1/ADIPOQ
GOBP_MESENCHYME_DEVELOPMENT	GOBP_MESENCHYME_DEVELOPMENT	242	-0.402009	-1.67381	0.00135501	0.0494795	0.0400699	2071	tags=29%, list=17%, signal=25%	CTNNB1/FOXF2/DAB2/EMP2/DDX17/HEY2/SMAD3/LOXL2/AMH/POLR1B/RGCC/ACVRL1/HGF/SPRY2/JAG1/TASOR/WNT5A/MEOX1/DLG5/BCL2/EFNA1/CRELD1/HOXA5/MDM4/FERMT2/APLNR/PKD2/PDCD6/HEY1/SPRY1/TGFB2/CLASP2/MEF2C/BNC2/NRP1/TGFBR2/LDLRAD4/EPHA3/DCHS1/SEMA3B/CITED2/COL1A1/SNAI2/SHH/OVOL2/SEMA5A/TMEM100/FAM172A/MSX2/KITLG/WNT11/SEMA3G/PDGFRB/SEMA3C/EDNRA/TGFB1I1/MSX1/HPN/ZFPM2/WNT4/FRZB/TGFB3/HTR2B/TGFBR3/TBX3/IGF1/SEMA3E…
GOCC_CILIARY_TRANSITION_ZONE	GOCC_CILIARY_TRANSITION_ZONE	50	-0.497034	-1.67266	0.00321543	0.0494795	0.0400699	3179	tags=46%, list=26%, signal=34%	CDKL1/WHRN/CFAP410/MKS1/TCTN1/ARL3/CETN3/SPTBN5/TTBK2/PCDHB13/TMEM80/AHI1/CEP290/UNC119B/BBS9/DYNC2LI1/PCM1/IFT140/WDR19/BBS4/SPATA7/CPLANE1/MAK
GOBP_ENDOTHELIUM_DEVELOPMENT	GOBP_ENDOTHELIUM_DEVELOPMENT	117	-0.435335	-1.66448	0.00144928	0.0494795	0.0400699	2803	tags=40%, list=23%, signal=31%	PLCB1/EDNRB/NR2F2/ACVR1/TJP1/RAPGEF2/TNMD/F2RL1/FZD1/ADD1/PECAM1/GJA5/CTNNB1/FZD2/ARHGEF26/HEY2/ACVRL1/KDR/HOXB5/JAG1/PROC/VEZF1/CD34/S1PR1/COL18A1/COL15A1/FGF1/GJA4/HEY1/ID1/HEG1/NRP1/TJP3/CDH5/RAPGEF3/FSTL1/TIE1/TMEM100/RHOB/EDNRA/PDE2A/STARD13/IKBKB/ZEB1/GSTM3/CLDN5/BMP4
GOBP_PROTEIN_LOCALIZATION_TO_CELL_PERIPHERY	GOBP_PROTEIN_LOCALIZATION_TO_CELL_PERIPHERY	267	-0.394798	-1.66359	0.0013369	0.0494795	0.0400699	2686	tags=30%, list=22%, signal=24%	LDLRAP1/NPTX1/TMEM59/SLC9A3R2/ARL3/RAB38/RAPGEF2/SEC16A/CACNB2/MACF1/RAB40B/DENND4C/EHD3/TSPAN15/APPL1/VAMP3/NSG1/SEC23A/ARL6IP5/GCC2/PREPL/EPB41L3/FLOT1/DAB2/EMP2/SKAP1/GORASP1/PIK3R1/RAMP3/PLS1/MISP/KIF13A/STX8/TESC/NECTIN3/ACSL3/RANGRF/PRKCZ/RAB40AL/TREM2/GOLGA4/GRIP1/KRT18/ITGA3/BBIP1/RAB26/VAMP2/CLASP2/LIN7A/C2CD5/EPHA3/SPTBN4/ATP1B1/DCHS1/SORBS1/GOLPH3L/CLIP3/PALM/RAB31/STXBP1/NUMA1/BBS1/WD…
GOCC_MICROBODY_LUMEN	GOCC_MICROBODY_LUMEN	40	-0.513585	-1.65751	0.00327332	0.0494795	0.0400699	1109	tags=35%, list=9%, signal=32%	ATM/MLYCD/ACAA1/ABCD3/PEX7/HMGCL/CRAT/ACOX3/HSD17B4/DDO/ECI2/ACOX2/CROT/EPHX2
GOBP_MAMMARY_GLAND_DEVELOPMENT	GOBP_MAMMARY_GLAND_DEVELOPMENT	121	-0.43122	-1.65666	0.00143678	0.0494795	0.0400699	1942	tags=26%, list=16%, signal=22%	NR3C1/IRS2/DEAF1/STAT6/ARHGAP5/WNT5A/STAT5A/CCND1/HOXA5/OXTR/ATP7B/TGFBR2/FGF2/SOCS2/PRLR/MSX2/XBP1/ESR1/CAV1/MSX1/WNT4/GLI3/TGFB3/CDO1/AR/TBX3/TPH1/BMP4/ERBB4/GATA3/PGR
GOBP_REGULATION_OF_ACTIN_FILAMENT_BUNDLE_ASSEMBLY	GOBP_REGULATION_OF_ACTIN_FILAMENT_BUNDLE_ASSEMBLY	92	-0.4417	-1.6496	0.00298954	0.0494795	0.0400699	2998	tags=39%, list=24%, signal=30%	ARHGEF15/DLC1/PPM1F/TACSTD2/TJP1/SORBS3/ARHGAP28/PRKN/SDC4/SWAP70/ASAP3/SMAD3/PIK3R1/RGCC/SLC9A1/LIMCH1/S1PR1/TPM1/CCN2/ALMS1/TSC1/FERMT2/ARHGEF10/CLASP2/ID1/LPAR1/NRP1/RAPGEF3/SYNPO/BBS4/WNT11/MYOC/CORO2B/WNT4/TGFB3/EVL
GOBP_REGULATION_OF_BIOMINERALIZATION	GOBP_REGULATION_OF_BIOMINERALIZATION	85	-0.445832	-1.64932	0.00301205	0.0494795	0.0400699	2039	tags=32%, list=16%, signal=27%	DDR2/HEY2/SMAD3/ATP2B1/LTF/STATH/S1PR1/LTBP3/MGP/HEY1/ADGRV1/MEF2C/NBR1/TRPM4/ANKH/KL/GAS6/PTN/OSR2/BMPR1B/WNT4/ENPP1/TGFB3/OMD/COMP/BMP4/ASPN
GOBP_HEART_DEVELOPMENT	GOBP_HEART_DEVELOPMENT	480	-0.370934	-1.64789	0.00126743	0.0494795	0.0400699	3341	tags=38%, list=27%, signal=29%	ALDH1A2/ANK2/DSP/PRKAR1A/SAV1/SMAD5/ALPK3/GAA/SEC24B/BCOR/KDM6B/NTRK3/NPPB/PDLIM5/SOX9/NKX3-1/MAP2K5/TSC2/SHC1/ENG/ACTC1/SOX17/SHOX2/MTERF4/NEBL/TBX6/ATM/FHL2/ZMIZ1/DLC1/PLXND1/TRIP11/FES/OBSL1/LOX/PPP1R13L/MKS1/GPC3/ERBB3/DVL2/PDLIM3/TH/SLC8A1/SETD2/MYLK3/VEGFB/HES1/FGFR2/PKD1/ACVR1/PPP3CB/IRX4/ILK/NIPBL/WDR11/INHBA/ECE1/TNNT2/KCNQ1/SGCB/FZD1/RB1/LUZP1/POU6F1/SMAD1/GJA5/MAPK3/BICC1/MAP2K4/NF1/AH…
GOBP_REGULATION_OF_GLUCOSE_TRANSMEMBRANE_TRANSPORT	GOBP_REGULATION_OF_GLUCOSE_TRANSMEMBRANE_TRANSPORT	64	-0.469417	-1.64516	0.00319489	0.0494795	0.0400699	1909	tags=30%, list=15%, signal=25%	IRS2/CAPN10/PIK3R1/INSR/OCLN/RNASEL/OSBPL8/CREBL2/C2CD5/SORBS1/CLIP3/APPL2/LEP/RTN2/EDNRA/ENPP1/IRS1/IGF1/ADIPOQ
GOBP_SKELETAL_SYSTEM_MORPHOGENESIS	GOBP_SKELETAL_SYSTEM_MORPHOGENESIS	184	-0.4037	-1.6448	0.00271739	0.0494795	0.0400699	3025	tags=38%, list=24%, signal=29%	SHOX2/RAB33B/CYP26B1/PCGF2/TRIP11/SMPD3/FOXN3/NEUROG1/HOXB8/TCF15/FGR/INSIG2/SETD2/FGFR2/TFAP2A/PKD1/NIPBL/HOXA2/NKX3-2/HOXA7/CTNNB1/HOXD3/SATB2/THBS3/IRX5/SMAD3/LTF/RUNX2/HOXC4/RARA/HYAL1/COL11A1/HOXB5/PEX7/NDST1/CCN2/COL2A1/HOXB3/HOXA5/FGFR3/LTBP3/MGP/ARID5B/HOXB6/HOXD4/MEF2C/MMP13/HOXB2/PRRX1/TGFBR2/CITED2/COL1A1/IFT140/COL3A1/WDR19/MSX2/MMP2/OSR2/GHR/FGF18/MSX1/BMPR1B/GLI3/DLX2/TGFB3/ZEB1/SFR…
GOBP_TELOMERE_ORGANIZATION	GOBP_TELOMERE_ORGANIZATION	128	0.389179	1.6441	0.00332226	0.0494795	0.0400699	2466	tags=30%, list=20%, signal=24%	NEK2/EZH2/AURKB/EXO1/RAD51/CCNE1/CCNE2/FEN1/CCT5/MYC/PCNA/RECQL4/BLM/DNA2/H3C10/CCT6A/RUVBL1/CCT2/ERCC4/PRKCQ/UCHL5/NBN/ACTL6A/PARP1/GAR1/XRCC3/RPA3/CCT3/SMC6/CCT7/NOP10/BRCA2/PRKDC/MAPK1/CCT4/PML/RAD51C/DCLRE1B
GOBP_INOSITOL_LIPID_MEDIATED_SIGNALING	GOBP_INOSITOL_LIPID_MEDIATED_SIGNALING	154	-0.413662	-1.63908	0.00142045	0.0494795	0.0400699	3267	tags=38%, list=26%, signal=29%	FGFR1/NTRK3/SOX9/NKX3-1/TSC2/RELN/HTR2A/TPTE/INPP5F/OGT/PLCB1/FGR/PIK3C2B/SIRT1/ERBB3/PLCD1/PIK3C2A/F2RL1/GAB2/PIK3IP1/UBE3A/NF1/PIK3R1/TEK/PIP5K1C/HGF/KDR/ROR2/INSR/FLT3/F2R/TREM2/BECN1/PLCL1/SELP/NEDD4/UNC5B/TGFB2/NOP53/PRR5L/FGF2/RGL2/LEP/PDGFC/IGF1R/MYOC/PDGFRB/FBXL2/PLXNB1/PTPN13/NTRK2/HTR2B/IRS1/DCN/IGF1/SEMA3E/PDGFD/ERBB4/GATA3
GOBP_NEGATIVE_REGULATION_OF_OSTEOBLAST_DIFFERENTIATION	GOBP_NEGATIVE_REGULATION_OF_OSTEOBLAST_DIFFERENTIATION	39	-0.513222	-1.63893	0.00333333	0.0494795	0.0400699	2418	tags=41%, list=20%, signal=33%	HOXA2/TNFAIP6/TOB1/VEGFC/SMAD3/ID3/GDF10/HDAC7/CITED1/TWSG1/CHRD/NBR1/TRPM4/PPARG/CRIM1/TNN
GOBP_POSITIVE_REGULATION_OF_FAT_CELL_DIFFERENTIATION	GOBP_POSITIVE_REGULATION_OF_FAT_CELL_DIFFERENTIATION	53	-0.480436	-1.63712	0.00320513	0.0494795	0.0400699	1401	tags=23%, list=11%, signal=20%	WIF1/CREBL2/RARRES2/TRPM4/SNAI2/PPARG/LPL/XBP1/ZBTB16/FRZB/TPH1/ADIRF
GOBP_PROTEIN_LOCALIZATION_TO_PLASMA_MEMBRANE	GOBP_PROTEIN_LOCALIZATION_TO_PLASMA_MEMBRANE	226	-0.394794	-1.63705	0.00135501	0.0494795	0.0400699	2686	tags=30%, list=22%, signal=24%	LDLRAP1/TMEM59/SLC9A3R2/RAPGEF2/SEC16A/CACNB2/MACF1/RAB40B/DENND4C/EHD3/TSPAN15/APPL1/VAMP3/NSG1/SEC23A/ARL6IP5/GCC2/PREPL/EPB41L3/FLOT1/DAB2/EMP2/SKAP1/GORASP1/PIK3R1/RAMP3/PLS1/KIF13A/STX8/TESC/NECTIN3/ACSL3/RANGRF/PRKCZ/RAB40AL/TREM2/GOLGA4/GRIP1/KRT18/ITGA3/RAB26/VAMP2/CLASP2/C2CD5/EPHA3/SPTBN4/ATP1B1/DCHS1/SORBS1/GOLPH3L/CLIP3/PALM/RAB31/STXBP1/BBS1/GAS6/TPBG/LRP1/SCN3B/IKBKB/EHD2/AR/LRRC15/…
GOBP_HEART_MORPHOGENESIS	GOBP_HEART_MORPHOGENESIS	213	-0.396033	-1.63626	0.00272851	0.0494795	0.0400699	3084	tags=37%, list=25%, signal=28%	ENG/ACTC1/SOX17/SHOX2/TBX6/FHL2/ZMIZ1/DLC1/PLXND1/PPP1R13L/MKS1/DVL2/TH/HES1/FGFR2/ACVR1/ILK/NIPBL/TNNT2/FZD1/GJA5/AHI1/CTNNB1/TP53/FZD2/EMP2/HEY2/SMAD3/TEK/ACVRL1/COL11A1/JAG1/INSR/WNT5A/S1PR1/CERT1/EFNA1/TPM1/COL2A1/NPY2R/SLIT3/MDM4/APLNR/PKD2/HEY1/SPRY1/TGFB2/HEG1/MEF2C/SLIT2/NRP1/TGFBR2/DCHS1/CITED2/RBP4/SNAI2/SHH/PARVA/OVOL2/BBS4/TMEM100/MSX2/WNT11/COL5A1/SEMA3C/EDNRA/CPE/MSX1/ZFPM2/NPY1R/TG…
GOBP_CARDIAC_SEPTUM_MORPHOGENESIS	GOBP_CARDIAC_SEPTUM_MORPHOGENESIS	64	-0.466876	-1.63625	0.00319489	0.0494795	0.0400699	2031	tags=42%, list=16%, signal=35%	MKS1/HES1/FGFR2/ACVR1/FZD1/TP53/FZD2/HEY2/JAG1/WNT5A/SLIT3/APLNR/HEY1/TGFB2/SLIT2/NRP1/TGFBR2/CITED2/PARVA/MSX2/WNT11/SEMA3C/ZFPM2/TGFBR3/TBX3/BMP4/LRP2
GOBP_REGULATION_OF_BLOOD_PRESSURE	GOBP_REGULATION_OF_BLOOD_PRESSURE	170	-0.406374	-1.63408	0.0027894	0.0494795	0.0400699	2809	tags=35%, list=23%, signal=27%	AVPR2/KLK3/GUCY1A1/EDNRB/ACSM3/NR2F2/CMA1/NAV2/PTGS1/F2RL1/SLC4A5/ECE1/KCNQ1/ADRB2/GJA5/VEGFC/EMP2/SMAD3/ATP2B1/NPR2/PRCP/ACVRL1/SCNN1A/STK39/HBB/CD34/TPM1/F2R/P2RX4/NPR1/OXTR/RPS6KA2/COL1A2/EDN2/AVPR1B/CTSG/SCNN1G/PPARG/KL/LEP/BBS4/ATP1A2/GAS6/EMILIN1/CORO2B/EDNRA/ANPEP/PCSK5/NPY1R/AGTR1/CPA3/AR/UCN/CYP4F12/CARTPT/ABAT/RAMP2/ADIPOQ/CORIN
GOBP_NUCLEUS_ORGANIZATION	GOBP_NUCLEUS_ORGANIZATION	117	0.389037	1.63226	0.00320513	0.0494795	0.0400699	2741	tags=31%, list=22%, signal=24%	CEP55/CDK1/CHEK1/LMNB1/PLK1/NUP93/LMNB2/HMGB2/RCC1/NUP155/BIN1/LPIN1/NEMP1/SRPK1/NUP205/EMG1/VRK1/SUV39H1/NDC1/BANF1/SPAG4/ZPR1/DDX11/NOLC1/REEP4/SERBP1/CHMP1A/USP36/PRKCA/PML/PITPNB/AGFG1/AHCTF1/NUP153/DYRK3/SEH1L
GOBP_FIBROBLAST_MIGRATION	GOBP_FIBROBLAST_MIGRATION	48	-0.48733	-1.6312	0.00318979	0.0494795	0.0400699	2669	tags=35%, list=22%, signal=28%	SLC8A1/THBS1/ILK/APPL1/SDC4/DDR2/CD248/PDLIM1/ARID5B/FER/PRR5L/FGF2/AQP1/APPL2/FUT8/CCN3/AKAP12
GOBP_UROGENITAL_SYSTEM_DEVELOPMENT	GOBP_UROGENITAL_SYSTEM_DEVELOPMENT	312	-0.380013	-1.62623	0.0013245	0.0494795	0.0400699	2182	tags=28%, list=18%, signal=24%	UBE3A/PPP3CA/PECAM1/SMAD1/BICC1/NF1/AHI1/PBX1/CTNNB1/KANK2/GREB1L/SMAD3/ID3/STK11/TEK/CYP4A22/AMH/GLI1/NID1/HPGD/TNC/RARA/CEP290/CDKN1B/JAG1/CITED1/EGR1/SALL1/WNT5A/WFS1/DLG5/BCL2/CD34/ITGA3/TSC1/ARID5B/WNT2B/PKD2/KLHL3/FGF1/SPRY1/TGFB2/MEF2C/ID4/SLIT2/NRP1/IFT88/SERPINF1/FLCN/DCHS1/RBP4/MME/FGF2/AQP1/SHH/CYP26A1/PRLR/MMP2/ESR1/WNT11/GFRA1/PDGFRB/CRIP1/OSR2/EPHA7/DYNC2H1/EDNRA/ZBTB16/PCSK5/WNT4/G…
GOBP_NEGATIVE_REGULATION_OF_LOCOMOTION	GOBP_NEGATIVE_REGULATION_OF_LOCOMOTION	287	-0.381455	-1.6206	0.00133869	0.0494795	0.0400699	1803	tags=26%, list=15%, signal=23%	VASH1/ARID4A/RGCC/ACVRL1/NEDD9/GRM5/LIMCH1/MIA3/JAG1/WNT5A/ABHD2/DLG5/BCL2/ATP1B2/DUSP1/PRKG1/TPM1/NGFR/CHRD/MCTP1/OSBPL8/PTPRM/DPYSL3/CLASP2/MEF2C/SLIT2/NRP1/LDLRAD4/SERPINF1/FLCN/SEMA3B/CITED2/C5/FGF2/PPARG/NAV3/SHH/PTPRG/NBL1/FBLN1/COL3A1/IL33/SEMA5A/TIE1/MMRN2/CCN3/WNT11/CXCL12/ABCC8/SEMA3G/EMILIN1/SEMA3C/RHOB/BMERB1/LRP1/WNT4/STARD13/NISCH/MEOX2/APOD/ALOX15B/GJA1/TNN/MAGI2/EVL/DCN/CLDN5/SEMA…
GOMF_CHANNEL_REGULATOR_ACTIVITY	GOMF_CHANNEL_REGULATOR_ACTIVITY	107	-0.427393	-1.61941	0.00148148	0.0494795	0.0400699	2980	tags=33%, list=24%, signal=25%	ENSA/GRM3/KCNE2/NRXN2/TSPAN13/KCNMB2/RASA1/CACNG5/KCNAB1/ADRB2/PIAS3/STX8/GEM/RANGRF/SLC30A1/BCL2/PRKCZ/PRKG1/NPY2R/AKAP9/NEDD4/FGF14/KCNS3/CRISP1/SRI/TMPRSS3/FKBP1B/CACNG4/NEDD4L/CAV1/GPD1L/SCN3B/FXYD1/ITPR1/KCNE4
GOBP_CARBOHYDRATE_HOMEOSTASIS	GOBP_CARBOHYDRATE_HOMEOSTASIS	197	-0.395919	-1.61707	0.00274348	0.0494795	0.0400699	1919	tags=26%, list=16%, signal=22%	UNC13B/IRS2/PRKAA2/PIK3R1/STK11/PDK2/PRCP/HKDC1/HECTD4/INSR/RAB11FIP2/WFS1/BRSK2/PYGL/CCN4/TREM2/NGFR/DBH/SLC8B1/RPH3AL/PTPRN2/ADGRF5/SRI/FOXO1/C2CD2L/SERPINF1/CYP7A1/TRPM4/LEPR/RBP4/FKBP1B/PPARG/PDK4/NOX4/APPL2/LEP/XBP1/GAS6/IGF1R/ABCC8/BAIAP3/ANO1/ZBTB20/IRS1/CARTPT/ADRA2A/ADIPOQ/PCK1/FOXA1/CRY2/TFAP2B
GOBP_SMOOTH_MUSCLE_CELL_MIGRATION	GOBP_SMOOTH_MUSCLE_CELL_MIGRATION	68	-0.454388	-1.61618	0.00313972	0.0494795	0.0400699	2248	tags=32%, list=18%, signal=27%	DOCK4/NF1/DDR2/FOXO4/ABHD2/BCL2/PRKG1/TPM1/CCN4/MEF2C/SLIT2/LPAR1/NRP1/PARVA/SORL1/CCN3/PDGFRB/LRP1/PLAT/IGF1/PDGFD/ADIPOQ
GOBP_CELL_JUNCTION_ASSEMBLY	GOBP_CELL_JUNCTION_ASSEMBLY	339	-0.374329	-1.61354	0.0013369	0.0494795	0.0400699	2952	tags=33%, list=24%, signal=26%	GABRA2/DLC1/PLXND1/PTPRD/PPM1F/TAOK2/PTPRA/OBSL1/NRXN2/STAU2/DNM3/NPTX1/PKP4/MYO1C/LRFN3/MYCBP2/TJP1/RAPGEF2/THBS1/BCAS3/NLGN1/MACF1/CNTNAP1/SNCA/LAMC1/THY1/CDH6/SDC4/FZD1/PCDHB13/TESK2/PECAM1/GJA5/CDH7/EPB41L3/FLOT1/CTNNB1/TLN2/MAP1B/BDNF/SLK/SMAD3/PCLO/FLRT3/TEK/PIP5K1C/ACVRL1/SLC9A1/KDR/LIMCH1/HDAC7/WNT5A/DLG5/BCL2/GPM6A/OCEL1/NLGN4Y/OCLN/APC/OXTR/ADGRL3/BHLHB9/TSC1/FERMT2/APLNR/MPDZ/GJA4/CLAS…
GOMF_SULFUR_COMPOUND_BINDING	GOMF_SULFUR_COMPOUND_BINDING	220	-0.388995	-1.61058	0.00271003	0.0494795	0.0400699	1542	tags=28%, list=12%, signal=25%	N6AMT1/TWSG1/CD34/NDNF/CCN4/CCN2/GREM2/PCCA/GNMT/SLIT3/LPA/ACADL/SELP/FGF1/NELL2/DPYSL3/PF4V1/ALDH6A1/SLIT2/NRP1/SULT1A1/CTSG/ANG/EFEMP2/PRELP/FGF2/PCOLCE/LPL/GSTM4/COL5A3/FSTL1/SEMA5A/GSTM2/THBS2/ADAMTS5/GSTM1/FST/CFH/CCN3/NAA80/PTN/ECI2/COL5A1/ACBD4/LTBP2/CRISPLD2/COLQ/LRP1/CHST15/ACACB/ENPP1/ECM2/POSTN/ANOS1/SERPINA5/FBN1/GSTM3/TGFBR3/THBS4/COMP/BMP4/CCN5
GOBP_CARDIAC_CHAMBER_MORPHOGENESIS	GOBP_CARDIAC_CHAMBER_MORPHOGENESIS	114	-0.42237	-1.60826	0.0014556	0.0494795	0.0400699	2031	tags=29%, list=16%, signal=24%	TP53/FZD2/HEY2/TEK/COL11A1/JAG1/WNT5A/TPM1/NPY2R/SLIT3/APLNR/HEY1/TGFB2/HEG1/MEF2C/SLIT2/NRP1/TGFBR2/CITED2/RBP4/PARVA/OVOL2/MSX2/WNT11/SEMA3C/EDNRA/CPE/ZFPM2/TGFBR3/TBX3/BMP4/LRP2/GATA3
GOBP_BRANCHING_MORPHOGENESIS_OF_AN_EPITHELIAL_TUBE	GOBP_BRANCHING_MORPHOGENESIS_OF_AN_EPITHELIAL_TUBE	136	-0.409997	-1.59813	0.00145138	0.0494795	0.0400699	3192	tags=37%, list=26%, signal=28%	SOX9/RASIP1/NKX3-1/ENG/NOTCH4/PAX2/PLXND1/MKS1/GPC3/TACSTD2/FGFR2/PKD1/CELSR1/ACVR1/ILK/PBX1/CTNNB1/BTRC/NFATC4/GREB1L/SPRY2/KDR/CITED1/SALL1/WNT5A/DLG5/BCL2/HOXA5/WNT2B/PKD2/FGF1/SPRY1/SLIT2/NRP1/TGFBR2/DCHS1/FGF2/SHH/TIE1/MSX2/ESR1/EDNRA/WNT4/GLI3/AR/TBX3/SEMA3E/BMP4/FOXA1/PGR
GOBP_CYTOSKELETON_DEPENDENT_INTRACELLULAR_TRANSPORT	GOBP_CYTOSKELETON_DEPENDENT_INTRACELLULAR_TRANSPORT	157	-0.401633	-1.59698	0.00283286	0.0494795	0.0400699	2397	tags=28%, list=19%, signal=23%	RHOT2/MAP1A/CALY/MYO1D/HSPB1/MYO1B/AP3M2/FEZ1/KIF3B/MAP1B/IFT46/TTC30A/STK11/KIF13A/BORCS6/PURA/PRKCZ/HOOK2/TRAK2/DYNC1I2/NDE1/MREG/TANC2/IFT22/IFT88/DYNC2LI1/NEFL/NEFH/CLIP3/PCM1/IFT140/RAB27B/SPG11/MYO5C/WDR19/TRAK1/DYNC2H1/FYCO1/MYO6/KIF5C/SYBU/MAK/MAPT/TRIM58
GOBP_OSSIFICATION	GOBP_OSSIFICATION	351	-0.36833	-1.59399	0.0013245	0.0494795	0.0400699	2276	tags=29%, list=18%, signal=24%	ADRB2/FZD1/ERCC2/TOB1/RSL1D1/PPP3CA/SMAD1/MAPK3/NF1/VEGFC/PBX1/CTNNB1/DDR2/SATB2/THBS3/MRC2/SMAD3/ID3/ATP2B1/LTF/RUNX2/GLI1/NPR2/TNC/GDF10/HGF/COL6A1/PTH1R/HDAC7/COL11A1/CREB3L1/JAG1/PEX7/ROR2/CITED1/WNT5A/TWSG1/BCL2/STATH/S1PR1/CCN4/CCN2/COL2A1/SLC24A3/CHRD/FSTL3/FGFR3/LTBP3/FERMT2/MGP/TGFB2/ADGRV1/MEF2C/MMP13/ID4/COL1A2/NBR1/DCHS1/TRPM4/ANKH/COL1A1/FGF2/SNAI2/PPARG/SHH/COL5A2/KL/LEP/HSD17B4/CTS…
GOBP_REGULATION_OF_CELLULAR_RESPONSE_TO_TRANSFORMING_GROWTH_FACTOR_BETA_STIMULUS	GOBP_REGULATION_OF_CELLULAR_RESPONSE_TO_TRANSFORMING_GROWTH_FACTOR_BETA_STIMULUS	112	-0.418771	-1.59104	0.00146199	0.0494795	0.0400699	2035	tags=29%, list=16%, signal=25%	DAB2/TP53/BCL9/SMAD3/SLC2A10/ARID4A/STK11/CREBBP/SPRY2/CDKN1C/CITED1/PEG10/NREP/ITGA3/LTBP4/ZNF451/DKK3/SPRY1/LDLRAD4/FLCN/CITED2/PPARG/RASL11B/CIDEA/EMILIN1/CAV1/TGFB1I1/HTRA1/TGFB3/ZEB1/FBN1/TGFBR3/ASPN
GOBP_MONOCARBOXYLIC_ACID_CATABOLIC_PROCESS	GOBP_MONOCARBOXYLIC_ACID_CATABOLIC_PROCESS	100	-0.422239	-1.59066	0.00294118	0.0494795	0.0400699	1922	tags=30%, list=16%, signal=26%	ACADS/IRS2/ACADVL/PEX7/AUH/ABHD2/FAH/ABCD2/PCCA/ABHD3/ACAD10/SLC27A2/ACADL/CYP4F11/CRAT/FAAH/ACOX3/BDH2/CYP26A1/LEP/HSD17B4/ECI2/ACACB/ACOX2/ECHDC2/IRS1/CYP4F12/CROT/ADIPOQ/PCK1
GOBP_NEPHRON_DEVELOPMENT	GOBP_NEPHRON_DEVELOPMENT	133	-0.406273	-1.58167	0.001443	0.0494795	0.0400699	2172	tags=28%, list=18%, signal=23%	PPP3CA/PECAM1/AHI1/PBX1/CTNNB1/GREB1L/TEK/NID1/JAG1/CITED1/EGR1/SALL1/BCL2/CD34/ITGA3/WNT2B/PKD2/KLHL3/FGF1/MEF2C/DCHS1/FGF2/AQP1/SHH/WNT11/PDGFRB/EDNRA/WNT4/GLI3/LAMB2/MAGI2/PDGFD/ADIPOQ/BMP4/ERBB4/GATA3/TFAP2B
GOBP_REGULATION_OF_HORMONE_LEVELS	GOBP_REGULATION_OF_HORMONE_LEVELS	441	-0.358188	-1.57739	0.00130548	0.0494795	0.0400699	2361	tags=26%, list=19%, signal=21%	PRKN/NR5A1/INHBA/ECE1/SNX19/KCNQ1/CRY1/NNAT/SRD5A2/VAMP3/SIDT2/PPP3CA/SIRT4/KLF7/H6PD/DAB2/CHST10/NR3C1/IRS2/PCLO/CAPN10/FZD4/GLUL/UGT2B15/HSD17B7/ICA1/RETSAT/CYP1A1/EGR1/TPO/RAB11FIP2/HTR1A/BRSK2/GLUD1/AKR1C3/HSD17B11/LTBP4/SLC8B1/RPH3AL/VAMP2/FSHB/PTPRN2/DKK3/BCHE/HSD17B8/SRI/PDE8B/FOXO1/C2CD2L/SULT1A1/CTSG/TRPM4/DIO3/SNAP23/RBP4/MME/FKBP1B/PPARG/CRHBP/AQP1/SHH/ALDH1A1/GHRH/CYP26A1/BBS1/DIO1/LE…
GOBP_NEGATIVE_REGULATION_OF_CANONICAL_WNT_SIGNALING_PATHWAY	GOBP_NEGATIVE_REGULATION_OF_CANONICAL_WNT_SIGNALING_PATHWAY	100	-0.418701	-1.57733	0.00294118	0.0494795	0.0400699	2361	tags=35%, list=19%, signal=29%	PRKN/FZD1/BICC1/TLE5/CTNNB1/DAB2/JADE1/ANKRD6/FZD4/STK11/PFDN5/GLI1/EGR1/WNT5A/MLLT3/SIAH2/RBMS3/APC/TLE2/DKK3/FOXO1/DACT1/SNAI2/SHH/IGFBP2/IGFBP6/WNT11/TPBG/CAV1/GLI3/FRZB/TNN/DKK2/IGFBP4/SFRP4
GOBP_REGULATION_OF_SUPRAMOLECULAR_FIBER_ORGANIZATION	GOBP_REGULATION_OF_SUPRAMOLECULAR_FIBER_ORGANIZATION	305	-0.368381	-1.5742	0.00132275	0.0494795	0.0400699	2998	tags=34%, list=24%, signal=26%	ARHGEF15/DAAM2/ARHGAP35/DLC1/PPM1F/PRKCD/FES/ATXN7/TWF1/TACSTD2/WASHC3/DSTN/MYLK3/DCTN1/TJP1/SPTBN5/ADD3/PYCARD/CDC42EP2/SORBS3/F2RL1/ARHGAP28/SNCA/MAP1A/HDGFL3/PRKN/KANK1/RASA1/BAIAP2L2/SDC4/IAPP/RB1/TTBK2/ADD1/MAP1B/SWAP70/ASAP3/SMAD3/PIK3R1/PFDN5/RGCC/SPEF1/SLC9A1/LIMCH1/CDKN1B/RANGRF/S1PR1/TPM1/CCN2/TREM2/OCLN/ALMS1/APC/AKAP9/TSC1/FERMT2/CYFIP2/ARHGEF10/CLASP2/ID1/STMN2/SPTAN1/SLIT2/LPAR1/NRP…
GOCC_MOTILE_CILIUM	GOCC_MOTILE_CILIUM	127	-0.404954	-1.56974	0.00142857	0.0494795	0.0400699	1958	tags=24%, list=16%, signal=21%	IFT46/OXCT2/CFAP45/TSGA10/GK2/SPEF1/SCNN1A/CUL3/ABHD2/SPATA6/CFAP44/IQCA1/CCR6/PKD2/IFT88/ATP1B1/DYNC2LI1/NME8/BBS1/WDR19/SPATA6L/BBS4/DYNC2H1/DRC3/SPAG6/SLC26A3/NME5/GSTM3/MAK/CFAP69/DNALI1
GOBP_REGULATION_OF_OSSIFICATION	GOBP_REGULATION_OF_OSSIFICATION	104	-0.4157	-1.56717	0.00148368	0.0494795	0.0400699	2153	tags=36%, list=17%, signal=30%	SLC8A1/TFAP2A/ACVR1/NIPBL/ADRB2/MAPK3/PBX1/DDR2/SMAD3/ATP2B1/LTF/RUNX2/GDF10/WNT5A/BCL2/STATH/S1PR1/LTBP3/MGP/TGFB2/ADGRV1/MEF2C/NBR1/TRPM4/ANKH/KL/PTN/OSR2/ZBTB16/BMPR1B/WNT4/ENPP1/TGFB3/TPH1/OMD/COMP/BMP4
GOBP_CARDIAC_CHAMBER_DEVELOPMENT	GOBP_CARDIAC_CHAMBER_DEVELOPMENT	145	-0.397532	-1.5669	0.00286533	0.0494795	0.0400699	2333	tags=38%, list=19%, signal=31%	ENG/SHOX2/TBX6/FHL2/PLXND1/TRIP11/PPP1R13L/MKS1/HES1/FGFR2/ACVR1/TNNT2/FZD1/LUZP1/GJA5/TP53/FZD2/GREB1L/HEY2/TEK/COL11A1/JAG1/SALL1/WNT5A/NDST1/CRELD1/TPM1/NPY2R/SLIT3/MDM4/APLNR/HEY1/TGFB2/HEG1/MEF2C/SLIT2/NRP1/TGFBR2/CITED2/RBP4/PARVA/OVOL2/MSX2/IGF1R/WNT11/SEMA3C/EDNRA/PDE2A/CPE/ZFPM2/TGFBR3/TBX3/BMP4/LRP2/GATA3
GOBP_RENAL_SYSTEM_PROCESS	GOBP_RENAL_SYSTEM_PROCESS	109	-0.412553	-1.56617	0.00146199	0.0494795	0.0400699	2462	tags=30%, list=20%, signal=24%	F2RL1/SLC4A5/KCNQ1/PPP3CA/GJA5/EMP2/TBC1D8B/AKAP11/WFS1/HBB/BCL2/CD34/AKR1C3/F2R/NPR1/ITGA3/KLHL3/ADGRF5/GSN/AQP1/KCNMA1/GAS6/CORO2B/MAGED2/EDNRA/PCSK5/ABCG2/AGTR1/CYP4F12/ADIPOQ/CORIN/BMP4/TFAP2B
GOBP_ACTIN_FILAMENT_BUNDLE_ORGANIZATION	GOBP_ACTIN_FILAMENT_BUNDLE_ORGANIZATION	138	-0.401389	-1.56532	0.00291121	0.0494795	0.0400699	2471	tags=32%, list=20%, signal=26%	SORBS3/ARHGAP28/PRKN/BAIAP2L2/SDC4/MYO1B/ADD1/SWAP70/ASAP3/ARRB1/SMAD3/PIK3R1/RGCC/PLS1/NEDD9/SLC9A1/LIMCH1/CUL3/S1PR1/TPM1/CCN2/PDLIM1/ALMS1/TSC1/FERMT2/ARHGEF10/DPYSL3/CLASP2/ID1/LPAR1/NRP1/SORBS1/RAPGEF3/SYNPO/BBS4/ITGB5/LIMA1/WNT11/MYOC/CORO2B/WNT4/TGFB3/EVL/ELN
GOBP_ENDOTHELIAL_CELL_PROLIFERATION	GOBP_ENDOTHELIAL_CELL_PROLIFERATION	138	-0.40136	-1.56521	0.00291121	0.0494795	0.0400699	2128	tags=31%, list=17%, signal=26%	NF1/PGF/VEGFC/EGR3/FGF7/VASH1/LOXL2/TEK/RGCC/ACVRL1/EGFL7/KDR/WNT5A/STAT5A/CD34/POLD4/NGFR/DBH/APLNR/PTPRM/PDCD6/MEF2C/NRP1/ANG/FGF2/PPARG/CDH13/JCAD/SEMA5A/LEP/TIE1/MMRN2/ZNF580/CXCL12/CAV1/FGF18/SPARC/F3/AGTR1/HTR2B/THBS4/VSTM4/BMP4
GOBP_CARDIAC_VENTRICLE_DEVELOPMENT	GOBP_CARDIAC_VENTRICLE_DEVELOPMENT	107	-0.413011	-1.56492	0.00148148	0.0494795	0.0400699	2333	tags=32%, list=19%, signal=26%	TNNT2/FZD1/LUZP1/GJA5/FZD2/GREB1L/HEY2/COL11A1/JAG1/SALL1/WNT5A/TPM1/NPY2R/SLIT3/MDM4/APLNR/HEY1/TGFB2/HEG1/MEF2C/SLIT2/TGFBR2/CITED2/WNT11/SEMA3C/EDNRA/PDE2A/CPE/ZFPM2/TGFBR3/TBX3/BMP4/LRP2/GATA3
GOBP_REGULATION_OF_HORMONE_SECRETION	GOBP_REGULATION_OF_HORMONE_SECRETION	206	-0.380574	-1.56243	0.00273224	0.0494795	0.0400699	2361	tags=25%, list=19%, signal=20%	PRKN/INHBA/CRY1/NNAT/VAMP3/SIDT2/PPP3CA/SIRT4/KLF7/DAB2/IRS2/CAPN10/GLUL/ICA1/HTR1A/BRSK2/GLUD1/SLC8B1/RPH3AL/VAMP2/SRI/FOXO1/C2CD2L/TRPM4/RBP4/FKBP1B/PPARG/CRHBP/GHRH/LEP/PER2/INHBB/CCN3/SREBF1/ABCC8/GABBR1/BAIAP3/GJA1/AGTR1/ANO1/IRS1/UCN/CARTPT/ADRA2A/C1QTNF3/ABAT/ADIPOQ/MYRIP/CRY2/GRP/TFAP2B
GOBP_RHO_PROTEIN_SIGNAL_TRANSDUCTION	GOBP_RHO_PROTEIN_SIGNAL_TRANSDUCTION	116	-0.409646	-1.56073	0.00146413	0.0494795	0.0400699	2953	tags=47%, list=24%, signal=36%	NTN1/ARAP3/EPS8L3/ARHGDIB/SCAI/SHTN1/EPS8/RHOD/RASIP1/ARHGAP1/ARHGAP35/DLC1/GPR4/CTNNAL1/CELSR1/CDC42EP2/F2RL1/MCF2L/KANK1/CNKSR1/FLOT1/KANK2/EPS8L2/ARRB1/ARHGDIG/ARHGAP5/CUL3/BCL6/ARHGEF28/EPS8L1/F2R/NGFR/ITGA3/ARHGEF10/HEG1/LPAR1/ARHGAP29/COL1A2/NRP1/GPR20/ARHGEF3/FLCN/ARHGEF12/LPAR4/CDH13/COL3A1/LPAR6/MYOC/PDGFRB/RHOB/STARD13/F2RL2/AGTR1/ADRA2A
GOBP_POSITIVE_REGULATION_OF_DEVELOPMENTAL_GROWTH	GOBP_POSITIVE_REGULATION_OF_DEVELOPMENTAL_GROWTH	138	-0.399584	-1.55828	0.00291121	0.0494795	0.0400699	2024	tags=25%, list=16%, signal=21%	MAP1B/BDNF/HEY2/CAPN3/GLI1/ANAPC2/PLS1/RUFY3/INSR/BCL2/GOLGA4/NGF/MEF2C/NRP1/TGFBR2/SPTBN4/DIO3/FGF2/GHRH/SEMA5A/LEP/BBS4/CXCL12/NEDD4L/GHR/ACACB/ZFPM2/SYT1/TGFBR3/IGF1/SYT17/MAPT/ERBB4/AGR2
GOBP_BIOMINERALIZATION	GOBP_BIOMINERALIZATION	145	-0.394823	-1.55622	0.00286533	0.0494795	0.0400699	1927	tags=37%, list=16%, signal=31%	SMPD3/LOX/FGR/GPC3/SLC8A1/FGFR2/TFAP2A/ACVR1/TUFT1/ADRB2/ABCC6/ERCC2/DDR2/HEY2/SMAD3/ATP2B1/CNNM4/LTF/PTH1R/ROR2/STATH/S1PR1/SLC24A3/FGFR3/LTBP3/MGP/HEY1/ADGRV1/MEF2C/MMP13/COL1A2/NBR1/TRPM4/ANKH/COL1A1/KL/LEP/MSX2/GAS6/WNT11/PTN/OSR2/BMPR1B/WNT4/ENPP1/PTHLH/TGFB3/WLS/IGF1/OMD/COMP/BMP4/ASPN
GOBP_HORMONE_TRANSPORT	GOBP_HORMONE_TRANSPORT	260	-0.369074	-1.55022	0.00133333	0.0494795	0.0400699	2361	tags=25%, list=19%, signal=21%	PRKN/INHBA/SNX19/KCNQ1/CRY1/NNAT/VAMP3/SIDT2/PPP3CA/SIRT4/KLF7/DAB2/IRS2/PCLO/CAPN10/FZD4/GLUL/ICA1/RAB11FIP2/HTR1A/BRSK2/GLUD1/LTBP4/SLC8B1/RPH3AL/VAMP2/PTPRN2/SRI/FOXO1/C2CD2L/TRPM4/SNAP23/RBP4/FKBP1B/PPARG/CRHBP/AQP1/GHRH/LEP/PER2/INHBB/CCN3/SREBF1/ABCC8/GABBR1/CPE/BAIAP3/SLC7A8/RAPGEF4/GJA1/AGTR1/ANO1/IRS1/UCN/CARTPT/ADRA2A/TBX3/C1QTNF3/ABAT/ADIPOQ/MYRIP/CRY2/GRP/GATA3/TFAP2B
GOCC_I_BAND	GOCC_I_BAND	117	-0.402824	-1.54017	0.00289855	0.0494795	0.0400699	3683	tags=46%, list=30%, signal=33%	ANKRD1/PDLIM4/BAG3/KAT2B/PPP1R12A/PPP1R12B/LDB3/STUB1/ANK2/KCNN2/PDLIM5/MYL12B/ACTC1/NOS1AP/NEBL/PGM5/FHL2/OBSL1/PDLIM3/ITGB1BP2/SLC8A1/PPP3CB/KRT19/HSPB1/GGPS1/PPP3CA/CTNNB1/CAB39/CAPN3/STK11/CASQ2/PDLIM1/FLNC/CASQ1/FERMT2/PALLD/PDLIM2/HRC/SRI/FKBP1B/MYL9/PARVA/SYNPO/SORBS2/FLNB/FHL5/MYOZ3/RTN2/MYOT/CACNA1C/SYNC/SCN3B/FHOD3/CACNA1D
GOBP_REGULATION_OF_ENDOTHELIAL_CELL_MIGRATION	GOBP_REGULATION_OF_ENDOTHELIAL_CELL_MIGRATION	151	-0.386737	-1.53463	0.00280505	0.0494795	0.0400699	2557	tags=32%, list=21%, signal=26%	PIK3C2A/HDAC5/THBS1/BCAS3/APOH/SASH1/HSPB1/NF1/VEGFC/EMP2/VASH1/TEK/GLUL/RGCC/PRCP/ACVRL1/ANXA3/KDR/HDAC7/WNT5A/STAT5A/EFNA1/P2RX4/ADGRA2/PTPRM/FGF1/PDCD6/MEF2C/SLIT2/RIN2/NRP1/SERPINF1/FGF2/PPARG/JCAD/SEMA5A/MMRN2/PLK2/ZNF580/PTN/RHOB/FGF18/SPARC/STARD13/MEOX2/DCN/BMP4/GATA3
GOBP_ACTOMYOSIN_STRUCTURE_ORGANIZATION	GOBP_ACTOMYOSIN_STRUCTURE_ORGANIZATION	171	-0.379785	-1.52944	0.00278552	0.0494795	0.0400699	3057	tags=36%, list=25%, signal=28%	ACTC1/EPB41L5/NEBL/ARHGEF15/PGM5/DLC1/PPM1F/OBSL1/TACSTD2/MYLK3/TJP1/SORBS3/KRT19/ARHGAP28/TNNT2/SDC4/MYOM2/EPB41L3/ASAP3/ARRB1/TNNT1/SMAD3/CAPN3/PIK3R1/RGCC/SLC9A1/LIMCH1/CUL3/S1PR1/TPM1/CCN2/MYH10/PDLIM1/ALMS1/FLNC/CASQ1/TSC1/FERMT2/ARHGEF10/CLASP2/LPAR1/EPB41L4A/NRP1/SORBS1/MYL9/RAPGEF3/CDC42BPB/KLHL41/BBS4/ITGB5/WNT11/MYOC/PDGFRB/CORO2B/WNT4/CNN1/TGFB3/FHOD3/EVL/LMOD1/ELN/MYH11
GOBP_FATTY_ACID_METABOLIC_PROCESS	GOBP_FATTY_ACID_METABOLIC_PROCESS	303	-0.357865	-1.52592	0.00133156	0.0494795	0.0400699	2008	tags=25%, list=16%, signal=22%	CYP2A13/THNSL2/ACADS/IRS2/PRKAA2/PRKAB1/CYP4A22/ACADVL/PDK2/ALDH3A2/HPGD/CYP1A1/SCD5/PEX7/ASAH1/AUH/ABHD2/ACSL3/ABCD2/AKR1C3/CYP2A6/FABP2/CD36/PCCA/HPGDS/ABHD3/ACAD10/SLC27A2/ACADL/PIBF1/PLA2G4C/ELOVL4/HSD17B8/PLA2G2F/LIAS/CYP4F11/EDN2/CYP7A1/CRAT/FAAH/ELOVL5/PPARG/PDK4/ACOX3/APPL2/BDH2/LPL/GSTM4/LEP/PRKAR2B/HSD17B4/GSTM2/PER2/CBR4/GSTM1/ACSM5/SREBF1/XBP1/ECI2/CAV1/ACBD4/ACSF2/ACACB/ACOX2/ECHDC2/…
GOBP_CELL_CELL_SIGNALING_BY_WNT	GOBP_CELL_CELL_SIGNALING_BY_WNT	345	-0.353664	-1.52529	0.00134771	0.0494795	0.0400699	2826	tags=33%, list=23%, signal=26%	PLPP3/RNF146/LMBR1L/ARNTL/MKS1/GPC3/USP8/EDNRB/TLE3/MITF/DVL2/GPC5/PAF1/TNKS/CDK14/FGFR2/PKD1/CELSR1/FZD8/MACF1/PRKAA1/ILK/RECK/CSNK1G3/HBP1/PRKN/KANK1/FZD1/AMOTL2/GNAQ/BICC1/RNF43/GRK5/TLE5/CTNNB1/BTRC/DAB2/FZD2/JADE1/NFATC4/BCL9/SMAD3/ANKRD6/PRKAA2/FZD4/STK11/PFDN5/GLI1/UBE2B/CELSR2/FRAT1/SPEF1/CUL3/ROR2/CITED1/EGR1/SALL1/WNT5A/MLLT3/FBXW4/CRBN/SIAH2/CCN4/RBMS3/WIF1/USP34/APC/ITGA3/CCND1/FZD10/…
GOBP_POSITIVE_REGULATION_OF_CELL_SUBSTRATE_ADHESION	GOBP_POSITIVE_REGULATION_OF_CELL_SUBSTRATE_ADHESION	112	-0.400424	-1.52133	0.00292398	0.0494795	0.0400699	2439	tags=30%, list=20%, signal=25%	ILK/THY1/SDC4/LIMS2/DAB2/EMP2/SKAP1/SMAD3/TEK/NID1/NEDD9/KDR/UTRN/PRKCZ/NDNF/CD36/ITGA3/EDIL3/TSC1/FERMT2/DOCK1/RIN2/NRP1/EFEMP2/COL8A1/CDH13/FBLN2/MYOC/EMILIN1/WNT4/ECM2/CEACAM6/COL16A1/AGR2
GOBP_KIDNEY_EPITHELIUM_DEVELOPMENT	GOBP_KIDNEY_EPITHELIUM_DEVELOPMENT	127	-0.392192	-1.52027	0.00285714	0.0494795	0.0400699	2766	tags=35%, list=22%, signal=27%	GPC3/EDNRB/TACSTD2/HES1/FGFR2/PKD1/ILK/SDC4/PECAM1/SMAD1/AHI1/PBX1/CTNNB1/KANK2/GREB1L/SMAD3/RARA/JAG1/CITED1/SALL1/BCL2/CD34/WNT2B/PKD2/KLHL3/FGF1/SPRY1/MEF2C/SLIT2/DCHS1/FGF2/AQP1/SHH/WNT11/EPHA7/EDNRA/WNT4/GLI3/LAMB2/MAGI2/ADIPOQ/BMP4/GATA3/TFAP2B
GOBP_NEGATIVE_REGULATION_OF_WNT_SIGNALING_PATHWAY	GOBP_NEGATIVE_REGULATION_OF_WNT_SIGNALING_PATHWAY	122	-0.395413	-1.52022	0.00289017	0.0494795	0.0400699	2148	tags=32%, list=17%, signal=27%	FZD1/BICC1/RNF43/TLE5/CTNNB1/DAB2/JADE1/NFATC4/ANKRD6/FZD4/STK11/PFDN5/GLI1/CITED1/EGR1/WNT5A/MLLT3/SIAH2/RBMS3/WIF1/APC/TLE2/DKK3/FOXO1/DACT1/SNAI2/SHH/IGFBP2/IGFBP6/WNT11/TPBG/CAV1/LRP1/GLI3/FRZB/TNN/DKK2/IGFBP4/SFRP4
GOBP_SIGNAL_RELEASE	GOBP_SIGNAL_RELEASE	394	-0.345859	-1.51362	0.00130378	0.0494795	0.0400699	2492	tags=25%, list=20%, signal=21%	CACNB2/NLGN1/PPP3CB/UNC13A/F2RL1/SNCA/PRKN/INHBA/SNX19/KCNQ1/CRY1/NNAT/ADCY1/VAMP3/SIDT2/PPP3CA/SIRT4/SLC6A4/KLF7/NF1/PREPL/DAB2/UNC13B/IRS2/PCLO/CAPN10/FZD4/PIP5K1C/GLUL/ICA1/BACE1/RAB11FIP2/CHRM2/HTR1A/BRSK2/SLC30A1/GLUD1/F2R/P2RX4/SNCAIP/LTBP4/OXTR/SLC8B1/RPH3AL/VAMP2/MCTP1/SV2A/PTPRN2/LIN7A/MEF2C/SRI/FOXO1/C2CD2L/DOC2A/TRPM4/SNAP23/RBP4/FKBP1B/PPARG/CRHBP/AQP1/GHRH/STXBP1/LEP/PER2/CADPS2/INHB…
GOBP_CILIUM_ORGANIZATION	GOBP_CILIUM_ORGANIZATION	246	-0.36336	-1.51337	0.0027137	0.0494795	0.0400699	2791	tags=30%, list=23%, signal=24%	TBC1D16/MKS1/RFX3/OFD1/TCTN1/ARL3/RABEP2/DCTN1/TBC1D5/CDK10/NEK1/EHD3/WDR11/DNAH2/KCNQ1/TTBK2/TMEM80/AHI1/BBS10/DNAH7/KIF3B/CEP41/CCP110/IFT46/TBC1D8/CDC14A/TTC30A/DZIP1/UBE2B/GK2/CELSR2/NEDD9/SPEF1/TBC1D2/KIAA0753/CEP290/FAM149B1/UNC119B/BBS9/SPATA6/CFAP44/BBIP1/PIBF1/PKD2/TBC1D13/IFT22/IFT88/GSN/RAB17/DYNC2LI1/ZMYND10/PCM1/IFT140/PARVA/KIF24/NME8/CEP162/BBS1/WDR19/BBOF1/BBS4/ALPK1/TOGARAM1/DYNC…
GOBP_REGULATION_OF_DEVELOPMENTAL_GROWTH	GOBP_REGULATION_OF_DEVELOPMENTAL_GROWTH	271	-0.357125	-1.50787	0.00268097	0.0494795	0.0400699	1968	tags=21%, list=16%, signal=18%	BDNF/HEY2/CAPN3/WWC1/GLI1/ANAPC2/PLS1/RUFY3/CDKN1B/WWC3/CDKL3/INSR/WNT5A/STAT5A/BCL2/SPART/GOLGA4/FGFR3/NGF/MEF2C/NRP1/TGFBR2/SPTBN4/DIO3/SEMA3B/CITED2/RBP4/FGF2/DUSP6/SOCS2/GHRH/SEMA5A/LEP/BBS4/FTO/CXCL12/NEDD4L/SEMA3G/SEMA3C/EPHA7/GHR/COLQ/ACACB/ZFPM2/SYT1/NPY1R/AR/TGFBR3/IGF1/SEMA3E/SYT17/GAMT/BMP4/MAPT/ERBB4/STC2/AGR2
GOBP_REGULATION_OF_ACTIN_FILAMENT_BASED_PROCESS	GOBP_REGULATION_OF_ACTIN_FILAMENT_BASED_PROCESS	326	-0.349447	-1.50121	0.00265252	0.0494795	0.0400699	2866	tags=32%, list=23%, signal=25%	ARHGEF15/DAAM2/ARHGAP35/DLC1/PPM1F/TAOK2/PRKCD/FES/STAU2/TWF1/TACSTD2/WASHC3/DSTN/MYLK3/CELSR1/TJP1/SPTBN5/ADD3/CDK10/PYCARD/RHOH/BCAS3/CDC42EP2/SORBS3/F2RL1/ARHGAP28/PRKN/KANK1/RASA1/BAIAP2L2/TNNT2/SDC4/ADD1/GJA5/SWAP70/ASAP3/SMAD3/PIK3R1/TEK/RGCC/NEDD9/SLC9A1/CTNNA3/LIMCH1/RHOBTB2/RANGRF/S1PR1/TPM1/CCN2/ALMS1/FZD10/AKAP9/TSC1/FERMT2/CYFIP2/ARHGEF10/CLASP2/ID1/SRI/SPTAN1/SLIT2/LPAR1/NRP1/GSN/EPH…
GOBP_REGULATION_OF_LIPID_METABOLIC_PROCESS	GOBP_REGULATION_OF_LIPID_METABOLIC_PROCESS	275	-0.355001	-1.5001	0.00267738	0.0494795	0.0400699	2774	tags=33%, list=22%, signal=26%	MLYCD/STAT5B/CNR1/PRKCD/FGR/PRKAG2/SIRT1/INSIG2/LDLRAP1/RAB38/RGN/CRTC3/PRKAA1/PNPLA2/SNCA/NCOA2/NR5A1/GPS2/SPHK2/NCOR1/NR1D2/ERLIN2/PIK3IP1/SIRT4/H6PD/CERS2/DAB2/NR3C1/IRS2/TEK/ACADVL/PDK2/HPGD/ABCA3/SF1/SERPINA3/ASAH1/EGR1/FLT3/ACSL3/IGFBP7/EEF1A2/ABCD2/AKR1C3/TREM2/FGFR3/ACADL/FSHB/PIBF1/FGF1/ATG14/CREBL2/DKK3/ADGRF5/MTMR9/RARRES2/PDE8B/GOLM1/CYP7A1/SIRT3/FGF2/SORBS1/SNAI2/ELOVL5/PPARG/PDK4/AP…
GOBP_MULTICELLULAR_ORGANISMAL_HOMEOSTASIS	GOBP_MULTICELLULAR_ORGANISMAL_HOMEOSTASIS	445	-0.339871	-1.49653	0.00130378	0.0494795	0.0400699	1875	tags=24%, list=15%, signal=21%	LTF/STK11/PRKAB1/ACADVL/STAT6/ESRRG/PRCP/ABCA3/LAMA4/SERPINA3/PTH1R/SCNN1A/AKAP11/KDR/STK39/EGR1/WFS1/BCL2/CD34/S1PR1/EPAS1/CST4/ATP1B2/F2R/CD36/CCN2/COL2A1/G0S2/OCLN/P2RX4/ALMS1/DBH/APC/GATM/OXTR/LTBP3/ACADL/FSHB/NDN/PLCL1/ID1/ADGRV1/ADGRF5/SLC22A5/FOXO1/EDN2/TJP3/APBB2/FLCN/CDH5/LEPR/SCNN1G/RBP4/JAM2/MUC6/PDK4/NOX4/AQP1/APPL2/ALDH1A1/COL3A1/JAM3/CYTL1/BBS1/UGCG/UCP1/LEP/CIDEA/BBS4/CTSK/PRLR/FTO…
GOBP_CELL_SUBSTRATE_ADHESION	GOBP_CELL_SUBSTRATE_ADHESION	317	-0.342847	-1.46535	0.00267023	0.0494795	0.0400699	2504	tags=30%, list=20%, signal=25%	THBS1/BCAS3/SORBS3/MACF1/ILK/LAMC1/THY1/KANK1/RASA1/SDC4/HOXA7/VAMP3/LIMS2/TESK2/NF1/CTNNB1/HOXD3/DAB2/EMP2/SKAP1/THBS3/SLK/SMAD3/PIK3R1/FZD4/TEK/NID1/ACVRL1/NEDD9/SLC9A1/KDR/LIMCH1/BCL6/JAG1/UTRN/AXL/VWF/BCL2/PRKCZ/CD34/ITGAV/EFNA1/LYPD3/ATP1B2/NDNF/CD36/CCN2/ITGA3/EDIL3/TSC1/FERMT2/SGCE/LAMB1/DOCK1/TMEM8B/CLASP2/ID1/RIN2/NRP1/EPHA3/EFEMP2/COL1A1/FER/NID2/FBLN5/COL8A1/SORBS1/SPOCK1/CDH13/PARVA/F…
GOBP_PATTERN_SPECIFICATION_PROCESS	GOBP_PATTERN_SPECIFICATION_PROCESS	351	-0.33822	-1.46368	0.0013245	0.0494795	0.0400699	3084	tags=33%, list=25%, signal=26%	ENG/RELN/EPB41L5/SOX17/TBX6/DAAM2/ATM/PAX2/CYP26B1/FBXL15/RING1/PCGF2/HOXC5/NEUROG1/KMT2A/TLL2/HOXB8/TCF15/MKS1/GPC3/RFX3/SEMA3F/OFD1/DVL2/NR2F2/TCTN1/HES1/FGFR2/ACVR1/ETS2/IRX4/TP63/HOXA2/RNF111/NKX3-2/HOXA7/SMAD1/BICC1/AHI1/PBX1/CTNNB1/HOXD3/KIF3B/TP53/SATB2/CFAP45/BPTF/HEY2/SMAD3/HOXC4/GLI1/ACVRL1/CELSR2/HOXB5/MEIS1/TASOR/WNT5A/MEOX1/MLLT3/GREM2/CHRD/APC/HOXB3/HOXA5/HOXC6/MEIS2/WNT2B/HOXB6/ASP…
GOBP_ANATOMICAL_STRUCTURE_HOMEOSTASIS	GOBP_ANATOMICAL_STRUCTURE_HOMEOSTASIS	272	-0.345423	-1.45746	0.00268817	0.0494795	0.0400699	2392	tags=29%, list=19%, signal=24%	LAMC1/MAP1A/PRKN/IAPP/ADRB2/HSPB1/RB1/PECAM1/NF1/CTNNB1/BBS10/GIGYF2/SLC12A2/SCGN/CAPN3/ATP2B1/LTF/STK11/ABCA3/TSPOAP1/SERPINA3/PTH1R/KDR/STK39/BCL2/CD34/S1PR1/EPAS1/CST4/ATP1B2/F2R/CCN2/COL2A1/OCLN/P2RX4/LTBP3/FSHB/NELL2/ADGRV1/ADGRF5/SLC22A5/TJP3/APBB2/CDH5/RBP4/JAM2/MUC6/PDK4/NOX4/ALDH1A1/COL3A1/JAM3/CYTL1/BBS1/BBS4/CTSK/ABCC8/CAV1/LAMA2/IL20RA/TFF3/SPATA7/ALB/PLN/OPRPN/GJA1/LDB2/TAOK1/TNFRSF1…
GOBP_CELL_SURFACE_RECEPTOR_SIGNALING_PATHWAY_INVOLVED_IN_HEART_DEVELOPMENT	GOBP_CELL_SURFACE_RECEPTOR_SIGNALING_PATHWAY_INVOLVED_IN_HEART_DEVELOPMENT	24	-0.597409	-1.70787	0.00353982	0.0496343	0.0401953	3032	tags=54%, list=25%, signal=41%	SOX17/MKS1/ACVR1/CTNNB1/HEY2/JAG1/WNT5A/HEY1/SNAI2/MSX2/WNT11/MSX1/BMP4
GOBP_NUCLEAR_CHROMOSOME_SEGREGATION	GOBP_NUCLEAR_CHROMOSOME_SEGREGATION	235	0.599795	2.73466	0.00381679	0.0497529	0.0402914	449	tags=21%, list=4%, signal=20%	CDCA8/CDC20/KIF23/CENPE/NDC80/TOP2A/NCAPH/CEP55/DLGAP5/UBE2C/NUSAP1/TACC3/NEK2/MAD2L1/KIF18A/CDT1/BIRC5/KIF11/TTK/NCAPG/AURKB/TRIP13/PRC1/KIFC1/KIF18B/CCNB1/KIF4A/PTTG1/KIF14/KIF2C/CDC6/PLK1/RACGAP1/PTTG3P/BUB1B/ZWINT/SPC25/SPAG5/ECT2/DSCC1/ESPL1/CCNE1/CCNE2/FEN1/NCAPD2/BUB1/CENPF/FBXO5/ZWILCH
GOCC_CHROMOSOME_CENTROMERIC_REGION	GOCC_CHROMOSOME_CENTROMERIC_REGION	188	0.596625	2.65443	0.00362319	0.0497529	0.0402914	530	tags=20%, list=4%, signal=19%	CDCA8/CENPE/NDC80/TOP2A/HJURP/SKA1/NEK2/CENPM/CENPN/ERCC6L/MAD2L1/KIF18A/CDT1/BIRC5/EZH2/TTK/NCAPG/AURKB/CCNB1/KIF2C/PLK1/BUB1B/ZWINT/CENPU/SPC25/SPAG5/DSCC1/CENPI/OIP5/HELLS/NCAPD2/CENPA/BUB1/CENPF/ZWILCH/CEBPB/H2BC11
GOBP_CHROMOSOME_SEGREGATION	GOBP_CHROMOSOME_SEGREGATION	280	0.574107	2.64874	0.00401606	0.0497529	0.0402914	449	tags=19%, list=4%, signal=19%	CDCA8/CDC20/KIF23/CENPE/NDC80/TOP2A/NCAPH/CEP55/DLGAP5/UBE2C/HJURP/SKA1/NUSAP1/TACC3/NEK2/CENPN/MAD2L1/KIF18A/CDT1/BIRC5/KIF11/TTK/NCAPG/AURKB/TRIP13/PRC1/KIFC1/KIF18B/CCNB1/KIF4A/PTTG1/KIF14/KIF2C/CDC6/PLK1/RACGAP1/PTTG3P/BUB1B/ZWINT/SPC25/SPAG5/ECT2/DSCC1/ESPL1/CCNE1/OIP5/MKI67/CCNE2/FEN1/NCAPD2/BUB1/CENPF/FBXO5/ZWILCH
GOBP_MITOTIC_NUCLEAR_DIVISION	GOBP_MITOTIC_NUCLEAR_DIVISION	266	0.562657	2.60442	0.00392157	0.0497529	0.0402914	1237	tags=27%, list=10%, signal=25%	CDCA8/CDC20/KIF23/CENPE/MYBL2/NDC80/NCAPH/CEP55/DLGAP5/UBE2C/NUSAP1/TPX2/TACC3/NEK2/UBE2S/MAD2L1/KIF18A/CDT1/BIRC5/KIF11/TTK/NCAPG/AURKB/CHEK1/TRIP13/PRC1/KIFC1/KIF18B/AURKA/CCNB1/KIF4A/PTTG1/KIF14/KIF2C/CDC6/PLK1/RACGAP1/PTTG3P/BUB1B/ZWINT/SPC25/SPAG5/DSCC1/ESPL1/KIF15/MKI67/NCAPD2/BUB1/CENPF/FBXO5/ZWILCH/NCAPG2/RANBP1/DSN1/KIF20B/KNTC1/NCAPD3/FGF8/SPHK1/PKMYT1/CDC25C/SMC4/RCC1/BORA/RAD21/CHEK2/…
GOBP_POSITIVE_REGULATION_OF_CELL_CYCLE_PROCESS	GOBP_POSITIVE_REGULATION_OF_CELL_CYCLE_PROCESS	195	0.552387	2.47708	0.00358423	0.0497529	0.0402914	1182	tags=27%, list=10%, signal=25%	CDCA8/KIF23/NDC80/NCAPH/E2F8/RRM2/DLGAP5/UBE2C/PBK/NUSAP1/RAD51AP1/CDK1/MAD2L1/CDT1/BIRC5/EZH2/NCAPG/AURKB/DTL/AURKA/CCNB1/KIF14/CDC25A/CDC6/RACGAP1/SPAG5/ECT2/ESPL1/PLK4/FEN1/GPSM2/DBF4/CDC25B/STIL/FBXO5/NCAPG2/CDC7/RANBP1/PLCG2/KIF20B/FGF8/ATAD5/SPHK1/CDC25C/SMC4/CDK4/PLSCR1/RAD21/CHEK2/TFDP1/CD28/DMRT1
GOCC_CONDENSED_CHROMOSOME	GOCC_CONDENSED_CHROMOSOME	211	0.548605	2.46978	0.00362319	0.0497529	0.0402914	1715	tags=27%, list=14%, signal=24%	CENPE/NDC80/TOP2A/NCAPH/HJURP/SKA1/NEK2/CENPM/CENPN/ERCC6L/MAD2L1/KIF18A/CDT1/BIRC5/TTK/NCAPG/AURKB/CHEK1/CCNB1/KIF2C/PLK1/BUB1B/ZWINT/CENPU/SPC25/SPAG5/CENPI/RAD51/MKI67/NCAPD2/CENPA/BUB1/CENPF/ZWILCH/BLM/CEBPB/NCAPG2/HMGB2/DSN1/KNTC1/NCAPD3/SMC4/RCC1/RAD21/TUBG1/ZNF276/SPDL1/SMC2/SEC13/ACTL6A/SUV39H1/RRS1/BANF1/H2AX/RANGAP1/INCENP/CBX3/CENPQ
GOBP_REGULATION_OF_CHROMOSOME_ORGANIZATION	GOBP_REGULATION_OF_CHROMOSOME_ORGANIZATION	200	0.537135	2.41428	0.00362319	0.0497529	0.0402914	449	tags=18%, list=4%, signal=17%	CDCA8/CDC20/CENPE/NDC80/TOP2A/NCAPH/DLGAP5/UBE2C/TACC3/NEK2/MAD2L1/CDT1/BIRC5/TTK/NCAPG/AURKB/TRIP13/CCNB1/PTTG1/MCM2/CDC6/PLK1/PTTG3P/BUB1B/ZWINT/SPC25/ESPL1/FEN1/CCT5/NCAPD2/BUB1/MYC/CENPF/FBXO5/ZWILCH
GOBP_DNA_REPLICATION	GOBP_DNA_REPLICATION	232	0.522125	2.37433	0.0037037	0.0497529	0.0402914	1907	tags=35%, list=15%, signal=30%	CDC45/MCM10/E2F8/RRM2/CCNA2/CDK1/GINS1/CDT1/GINS2/CHAF1B/CHEK1/DTL/MCM5/MCM2/CDC6/HMGA1/DSCC1/RAD51/CCNE1/ORC6/PCLAF/ORC1/CCNE2/MCM6/MCM4/GTPBP4/FEN1/DBF4/TIPIN/RFC4/DONSON/GINS4/PCNA/GINS3/RECQL4/FBXO5/GMNN/BLM/RNASEH2A/DNA2/RFWD3/CDC7/POLE2/POLA2/MCM7/CHAF1A/RFC2/PRIM1/ATAD5/WDHD1/RUVBL1/STOML2/SAMHD1/PRIM2/MCM3/POLD1/DDX21/LPIN1/CDK2AP1/RMI1/RFC3/NASP/TIMELESS/UCHL5/NBN/ACTL6A/S100A11/PARP1/NF…
GOBP_POSITIVE_REGULATION_OF_CELL_CYCLE	GOBP_POSITIVE_REGULATION_OF_CELL_CYCLE	266	0.487644	2.2572	0.00392157	0.0497529	0.0402914	1207	tags=23%, list=10%, signal=21%	CDCA8/KIF23/NDC80/NCAPH/E2F8/RRM2/DLGAP5/UBE2C/PBK/NUSAP1/RAD51AP1/CDK1/MAD2L1/CDT1/BIRC5/EZH2/NCAPG/AURKB/CHEK1/DTL/AURKA/CCNB1/KIF14/CKS2/CDC25A/FOSL1/CDC6/RACGAP1/EIF4EBP1/SPAG5/ECT2/ESPL1/PLK4/CKS1B/FEN1/GPSM2/DBF4/ASNS/CDC25B/STIL/FBXO5/NCAPG2/CDC7/CDK5R2/RANBP1/PLCG2/KIF20B/LGMN/FGF8/ATAD5/SPHK1/CDC25C/SMC4/CDK4/PLSCR1/RAD21/CHEK2/TFDP1/FOXG1/CD28/DMRT1/PSRC1
GOCC_SPINDLE	GOCC_SPINDLE	329	0.470949	2.21743	0.00395257	0.0497529	0.0402914	1270	tags=20%, list=10%, signal=18%	CDCA8/CDC20/KIF23/CENPE/ASPM/DLGAP5/SKA1/NUSAP1/TPX2/TACC3/NEK2/CDK1/MAD2L1/KIF18A/BIRC5/KIF11/TRAT1/TTK/AURKB/PRC1/KIFC1/KIF18B/KIF20A/AURKA/CCNB1/KIF4A/KIF14/HMMR/KIF2C/SHCBP1/CDC6/PLK1/RACGAP1/BUB1B/SPAG5/ECT2/ESPL1/KIF15/PLK4/HAUS6/ODAM/GPSM2/CDC25B/PYCR3/CENPF/FBXO5/ZWILCH/SAC3D1/CDC7/KIF20B/KNTC1/SLC25A5/PTPN7/CD180/WDR62/BORA/RAD21/TUBB/ACOT13/MICAL3/AUNIP/PSRC1/RMDN1/TUBG1/TUBB3/CIAO2B
GOBP_MEIOTIC_CELL_CYCLE	GOBP_MEIOTIC_CELL_CYCLE	187	0.488666	2.16411	0.0037037	0.0497529	0.0402914	1349	tags=24%, list=11%, signal=22%	CDC20/CCNB2/NDC80/TOP2A/NCAPH/ASPM/NEK2/RAD51AP1/KIF18A/TTK/TRIP13/AURKA/PTTG1/CKS2/CDC25A/MYBL1/PLK1/PTTG3P/BUB1B/EXO1/RAD54L/ESPL1/RAD51/CCNE1/CCNE2/FANCA/TDRD12/CDC25B/NCAPD2/BUB1/FBXO5/NCAPD3/PKMYT1/CDC25C/SMC4/C11orf80/MSH6/BRIP1/RAD21/ERCC4/DMRT1/TUBG1/RMI1/SMC2/NBN
GOCC_MIDBODY	GOCC_MIDBODY	160	0.496091	2.14977	0.00355872	0.0497529	0.0402914	184	tags=12%, list=1%, signal=12%	CDCA8/KIF23/CENPE/ASPM/CEP55/NEK2/CDK1/BIRC5/AURKB/PRC1/KIF20A/AURKA/KIF4A/KIF14/SHCBP1/PLK1/RACGAP1/SPAG5/ECT2
GOBP_DNA_RECOMBINATION	GOBP_DNA_RECOMBINATION	242	0.465384	2.14142	0.00378788	0.0497529	0.0402914	1992	tags=31%, list=16%, signal=26%	CDC45/TOP2A/RAD51AP1/PGBD5/GINS2/CHEK1/TRIP13/MCM5/MCM2/EXO1/RAD54L/RAD51/HMGB3/THAP9/TFRC/MCM6/MCM4/FEN1/PARPBP/KPNA2/GINS4/RECQL4/BLM/IL7R/H1-1/RFWD3/CDC7/CD40LG/MCM7/HMGB2/H1-2/MSH2/ATAD5/RUVBL1/HSPD1/H1-4/C11orf80/HROB/NSD2/MSH6/SAMHD1/H1-5/PTPRC/MCM3/IL27RA/BRIP1/RAD21/TBX21/UNG/ERCC4/PSMD14/AUNIP/CD28/RMI1/TIMELESS/UCHL5/NBN/MRGBP/ACTL6A/PARP1/KDM1A/H2AX/PPP4C/RPAIN/WAS/XRCC3/H1-3/BARD1/RPA…
GOBP_REGULATION_OF_MITOTIC_CELL_CYCLE_PHASE_TRANSITION	GOBP_REGULATION_OF_MITOTIC_CELL_CYCLE_PHASE_TRANSITION	265	0.452988	2.10145	0.003861	0.0497529	0.0402914	1107	tags=20%, list=9%, signal=19%	CDCA8/CDC20/CENPE/NDC80/RRM2/DLGAP5/UBE2C/CDK1/MAD2L1/CDT1/BIRC5/EZH2/TTK/AURKB/CHEK1/TRIP13/DTL/AURKA/CCNB1/KIF14/CDC25A/CDC6/PLK1/BUB1B/GTSE1/ZWINT/SPC25/ESPL1/ORC1/CDC25B/CCL2/DONSON/BUB1/STIL/CENPF/FBXO5/ZWILCH/BLM/E2F1/CDKN2A/RFWD3/CDC7/KNTC1/PSME2/CDKN2C/ATAD5/CDC25C/CDK4/BID/RAD21/CHEK2/CDK2AP2/TM4SF5/TFDP1
GOBP_PROTEIN_DNA_COMPLEX_SUBUNIT_ORGANIZATION	GOBP_PROTEIN_DNA_COMPLEX_SUBUNIT_ORGANIZATION	185	0.473085	2.09292	0.00374532	0.0497529	0.0402914	1916	tags=29%, list=16%, signal=25%	CDC45/CENPE/DLGAP5/HJURP/CENPN/CDT1/CHAF1B/MCM2/ASF1B/HMGA1/CENPI/RAD51/OIP5/HELLS/TAF13/CENPA/MYC/ANP32E/CENPF/H2BC12/MACROH2A2/GMNN/H2BC11/H3C10/H1-1/GTF2A1/HMGB2/CHAF1A/H1-2/KNTC1/H2AW/RUVBL1/H1-4/H1-5/H2BC9/TAF2/ANP32B/NASP/MIS18A/ACTL6A/H2BC3/DNAJC9/WNT10B/H2AX/SSRP1/POLE3/TSPYL5/H3-4/H1-3/BAZ1A/MED1/YEATS4/CHD2
GOBP_NEGATIVE_REGULATION_OF_CELL_CYCLE_PROCESS	GOBP_NEGATIVE_REGULATION_OF_CELL_CYCLE_PROCESS	247	0.447215	2.07332	0.00374532	0.0497529	0.0402914	491	tags=16%, list=4%, signal=15%	CDC45/CDCA8/CDC20/NDC80/E2F8/PBK/NEK2/CDK1/MAD2L1/CDT1/BIRC5/EZH2/TTK/AURKB/CHEK1/TRIP13/DTL/CCNB1/PTTG1/CDC6/PLK1/PTTG3P/BUB1B/GTSE1/ZWINT/SPC25/ESPL1/RAD51/ORC1/TIPIN/CCL2/DONSON/BUB1/CENPF/FBXO5/ZWILCH/BLM/E2F1/DNA2
GOBP_REGULATION_OF_CELL_CYCLE_PHASE_TRANSITION	GOBP_REGULATION_OF_CELL_CYCLE_PHASE_TRANSITION	338	0.435625	2.05842	0.00396825	0.0497529	0.0402914	1107	tags=19%, list=9%, signal=18%	CDC45/CDCA8/CDC20/CENPE/NDC80/RRM2/DLGAP5/UBE2C/PBK/CDK1/MAD2L1/CDT1/BIRC5/EZH2/TTK/AURKB/CHEK1/TRIP13/DTL/AURKA/CCNB1/KIF14/CDC25A/CDC6/PLK1/BUB1B/GTSE1/ZWINT/SPC25/ESPL1/RAD51/ORC1/DBF4/TIPIN/CDC25B/CCL2/DONSON/BUB1/STIL/CENPF/FBXO5/ZWILCH/BLM/E2F1/SIX3/CDKN2A/DNA2/RFWD3/CDC7/PLCG2/MSH2/KNTC1/PSME2/CDKN2C/ATAD5/CDC25C/CDK4/BID/BRIP1/RAD21/CHEK2/CDK2AP2/TM4SF5/TFDP1
GOBP_IMMUNE_RESPONSE_REGULATING_CELL_SURFACE_RECEPTOR_SIGNALING_PATHWAY	GOBP_IMMUNE_RESPONSE_REGULATING_CELL_SURFACE_RECEPTOR_SIGNALING_PATHWAY	228	0.445456	2.02824	0.003663	0.0497529	0.0402914	2298	tags=38%, list=19%, signal=31%	TRAT1/GBP1/IGHV3-48/CD38/CTLA4/LCK/KLRC3/IGHM/UBASH3A/CLEC7A/IGLC1/RIPK2/FYB1/HCK/CD3G/TRBC1/CCR7/LILRB1/CD247/CD3D/LYN/IGHD/FPR3/TNFRSF21/PLCG2/KLRD1/DGKZ/THEMIS2/ITK/CD8A/CD300A/KLRC4/TRAC/CD79B/FCN3/STAP1/FFAR2/STOML2/IGKC/BTNL8/LILRB2/KCNN4/LILRA4/PTPRC/PLSCR1/CD3E/NCR3/SH2D1A/LCP2/FCER1G/ADA/CD28/FCN1/LAPTM5/PRKCQ/CSK/CD19/PTPN22/IGLL5/SYK/NR4A3/BTNL2/CR1/LPXN/HLA-DQB1/CMKLR1/PDE4B/FCGR2B/LA…
GOBP_NEGATIVE_REGULATION_OF_MITOTIC_CELL_CYCLE	GOBP_NEGATIVE_REGULATION_OF_MITOTIC_CELL_CYCLE	192	0.436293	1.94905	0.00358423	0.0497529	0.0402914	792	tags=19%, list=6%, signal=18%	CDCA8/CDC20/NDC80/PBK/CDK1/MAD2L1/CDT1/BIRC5/EZH2/TTK/AURKB/CHEK1/TRIP13/DTL/CCNB1/CDC6/PLK1/BUB1B/GTSE1/ZWINT/SPC25/ORC1/BRINP3/TIPIN/CCL2/DONSON/BUB1/CENPF/FBXO5/ZWILCH/BLM/RFWD3/FOXC1/MSH2/KNTC1/BTG3
GOMF_MICROTUBULE_BINDING	GOMF_MICROTUBULE_BINDING	200	0.429809	1.93188	0.00362319	0.0497529	0.0402914	501	tags=14%, list=4%, signal=14%	S100A9/KIF23/CENPE/S100A8/DLGAP5/SKA1/NUSAP1/TPX2/KIF18A/BIRC5/KIF11/PRC1/KIFC1/KIF18B/KIF20A/KIF4A/KIF14/KIF2C/PLK1/RACGAP1/GTSE1/SPAG5/KIF15/HAUS6/MX1/CENPF/NDRG1/VASH2/CLIP4
GOBP_CELLULAR_RESPONSE_TO_BIOTIC_STIMULUS	GOBP_CELLULAR_RESPONSE_TO_BIOTIC_STIMULUS	206	0.426488	1.9236	0.0037037	0.0497529	0.0402914	2555	tags=37%, list=21%, signal=30%	CXCL10/CXCL13/CXCL11/SLC7A5/CAMP/CXCL9/CXCL3/CXCL8/CCL5/ASS1/PDCD1LG2/TNIP3/CCL2/CLEC7A/RIPK2/HCK/LILRB1/IL24/IRAK1/CEBPB/LYN/KMO/TIGAR/PLCG2/HMGB2/GSTP1/CD86/STAP1/LILRB2/CD180/CDK4/CCR5/TLR1/IRF8/TSPO/CXCL5/CXCL1/CD6/LBP/NFKBIB/MRC1/HAMP/TNFAIP3/BPI/CD14/PTPN22/PPARD/MIF/SYK/TNF/IL6/TLR2/EPHB2/BCR/CDK19/PDE4B/FCGR2B/CEBPE/CX3CL1/PLAA/CASP1/TNFRSF1B/PTAFR/HSF1/GIT1/SERPINE1/TRIB1/MAPK1/NFKBIA/BC…
GOBP_DEFENSE_RESPONSE_TO_SYMBIONT	GOBP_DEFENSE_RESPONSE_TO_SYMBIONT	240	0.417488	1.91717	0.00381679	0.0497529	0.0402914	2613	tags=36%, list=21%, signal=29%	CXCL10/APOBEC3B/ISG20/CXCL9/MMP12/GBP1/CLPB/ISG15/MX1/SKP2/PRF1/IFI6/APOBEC3A/STAT1/TLR8/NDUFAF4/RSAD2/IFI27/LILRB1/BIRC3/AIM2/DDIT4/IFIT3/RTP4/HERC5/OAS1/OAS3/IFNG/EXOSC4/IFIH1/OASL/FCN3/IFI44L/NMBR/MX2/SAMHD1/ZBP1/PTPRC/PLSCR1/DDX21/BNIP3/OAS2/NMB/IL15/IRF1/UFD1/DDX58/TNFAIP3/IFIT1/UNC93B1/IFIT2/IFNW1/PTPN22/IFNA21/ATAD3A/ATG5/DHX58/IL6/FGL2/TLR2/ITCH/FADD/GPATCH3/CARD9/RNASE6/RNASE2/APOBEC3G/E…
GOBP_HUMORAL_IMMUNE_RESPONSE	GOBP_HUMORAL_IMMUNE_RESPONSE	206	0.417893	1.88484	0.0037037	0.0497529	0.0402914	1956	tags=33%, list=16%, signal=28%	S100A9/S100A7/CXCL10/CXCL13/CXCL11/CAMP/CXCL9/GNLY/CXCL3/LYZ/EXO1/CXCL8/IGHV3-48/TREM1/C1QB/CCL2/IGHM/C1QA/KLK7/PRSS2/IGLC1/H2BC12/TRBC1/CCR7/SLPI/IL7/H2BC11/PRSS3/PI3/IGHD/GPI/IFNG/TNFRSF21/POU2AF1/FCN3/GPR183/IGKC/S100A12/ELANE/KRT6A/GAPDH/PTPRC/SH2D1A/CXCL5/CXCL1/CD28/FCN1/CD83/EBI3/SEMG1/IFNW1/CCL13/PSMB10/IFNA21/IGLL5/TNF/IL6/LTA/CR1/FCER2/PDCD1/HLA-DQB1/RNASE6/C8G/FCGR2B/DEFB126/RNASE2
GOBP_DEFENSE_RESPONSE_TO_BACTERIUM	GOBP_DEFENSE_RESPONSE_TO_BACTERIUM	207	0.415464	1.86877	0.0037594	0.0497529	0.0402914	1821	tags=28%, list=15%, signal=24%	S100A9/S100A8/S100A7/CXCL13/CAMP/GNLY/CCL20/LYZ/ISG15/IGHV3-48/LCN2/TREM1/SLAMF8/IGHM/PLA2G2A/KLK7/COCH/IGLC1/RIPK2/H2BC12/PRB3/TRBC1/SLPI/CEBPB/H2BC11/IL7R/PI3/OAS1/IGHD/OAS3/CYBA/HMGB2/PLAC8/IGKC/S100A12/ELANE/KRT6A/IL27RA/OAS2/FCER1G/ADGRB1/IRF8/LBP/GBP2/HAMP/BPI/SCNN1B/SEMG1/IGLL5/SYK/TNF/P2RX7/IL6/LTA/TLR2/LALBA/CARD9/RNASE6
GOBP_RESPONSE_TO_MOLECULE_OF_BACTERIAL_ORIGIN	GOBP_RESPONSE_TO_MOLECULE_OF_BACTERIAL_ORIGIN	295	0.397111	1.85765	0.00390625	0.0497529	0.0402914	2235	tags=32%, list=18%, signal=27%	S100A9/S100A8/S100A7/CXCL10/CXCL13/CXCL11/SLC7A5/CAMP/CXCL9/INAVA/IDO1/CXCL3/IL12RB2/CXCL8/TNFRSF11A/CCL5/ASS1/PDCD1LG2/ADM/TNIP3/CCL2/GCH1/RIPK2/HCK/CCR7/LILRB1/SLPI/IL24/IRAK1/CEBPB/LYN/KMO/VCAM1/PLCG2/HMGB2/GSTP1/CYP27B1/CD86/HDAC2/STAP1/CSF2RB/ELANE/LILRB2/CD180/CD96/CDK4/CCR5/TLR1/IRF8/TSPO/CXCL5/CXCL1/CD6/LBP/NFKBIB/MRC1/HAMP/TNFAIP3/LGALS9/TAP2/PCK2/BPI/CD14/PTPN22/CLDN1/PPARD/MIF/TNF/P2RX…
GOBP_NON_MEMBRANE_BOUNDED_ORGANELLE_ASSEMBLY	GOBP_NON_MEMBRANE_BOUNDED_ORGANELLE_ASSEMBLY	308	0.393778	1.83891	0.00390625	0.0497529	0.0402914	953	tags=15%, list=8%, signal=14%	CDCA8/CDC20/KIF23/CENPE/MYBL2/CCNB2/NDC80/ASPM/DLGAP5/TPX2/NEK2/CENPN/BIRC5/KIF11/AURKB/PRC1/KIFC1/AURKA/KIF4A/PLK1/RACGAP1/SPAG5/KIF15/PLK4/HAUS6/GPSM2/CENPA/NKX2-5/STIL/TMOD2/CENPF/SQLE/HCK/FBXO5/BIN2/NIP7/SAC3D1/BOP1/TMOD1/DDX28/KNTC1/MTERF3/TCAP/ACTA1/RCC1/WDR62/BRIX1
GOBP_NEGATIVE_REGULATION_OF_CELL_CYCLE	GOBP_NEGATIVE_REGULATION_OF_CELL_CYCLE	315	0.389078	1.82349	0.00395257	0.0497529	0.0402914	827	tags=16%, list=7%, signal=15%	CDC45/CDCA8/CDC20/NDC80/E2F8/PBK/NEK2/CDK1/MAD2L1/CDT1/BIRC5/EZH2/TTK/AURKB/CHEK1/TRIP13/DTL/CCNB1/PTTG1/CDC6/PLK1/PTTG3P/BUB1B/GTSE1/ZWINT/SPC25/ESPL1/RAD51/ORC1/BRINP3/TIPIN/CCL2/DONSON/BUB1/CENPF/FBXO5/ZWILCH/GMNN/BLM/E2F1/LILRB1/CDKN2A/DNA2/RFWD3/RUNX3/FOXC1/MSH2/KNTC1/BTG3/CDKN2C
GOBP_DOUBLE_STRAND_BREAK_REPAIR	GOBP_DOUBLE_STRAND_BREAK_REPAIR	226	0.401149	1.81281	0.00378788	0.0497529	0.0402914	1983	tags=25%, list=16%, signal=22%	CDC45/FOXM1/RAD51AP1/GINS2/CHEK1/TRIP13/MCM5/MCM2/RAD54L/RAD51/MCM6/MCM4/FEN1/PARPBP/GINS4/RECQL4/BLM/DNA2/RFWD3/CDC7/MCM7/HMGB2/MSH2/OTUB2/RUVBL1/NSD2/SAMHD1/MCM3/UBE2V2/EYA3/BRIP1/RAD21/CHEK2/ERCC4/PSMD14/AUNIP/RMI1/EYA1/TIMELESS/NBN/DEK/MRGBP/ACTL6A/PARP1/KDM1A/H2AX/PPP4C/WAS/DDX11/XRCC3/VCP/PPP5C/RPA3/YEATS4/POLQ/SMC6/BRCA1
GOBP_RESPONSE_TO_VIRUS	GOBP_RESPONSE_TO_VIRUS	328	0.384863	1.80901	0.00401606	0.0497529	0.0402914	2584	tags=35%, list=21%, signal=29%	CXCL10/APOBEC3B/ISG20/CXCL9/MMP12/CCL8/FOSL1/GBP1/CLPB/ISG15/CCL5/MX1/SKP2/PRF1/CCT5/IFI6/APOBEC3A/STAT1/TLR8/NDUFAF4/RSAD2/CCL4/IFI27/LILRB1/BIRC3/AIM2/DDIT4/IFIT3/STMN1/RTP4/HERC5/OAS1/OAS3/IFNG/HYAL3/EXOSC4/ODC1/POU2AF1/IFIH1/OASL/FCN3/IFI44L/NMBR/MX2/SAMHD1/ZBP1/PTPRC/PLSCR1/ENO1/DDX21/BNIP3/OAS2/CCL22/TBX21/NMB/PIM2/XCL1/ITGB8/IL15/IRF1/UFD1/DDX58/TNFAIP3/IFIT1/LGALS9/NMI/UNC93B1/IFIT2/IFNW1…
GOBP_REGULATION_OF_INNATE_IMMUNE_RESPONSE	GOBP_REGULATION_OF_INNATE_IMMUNE_RESPONSE	192	0.40134	1.79291	0.00358423	0.0497529	0.0402914	2601	tags=38%, list=21%, signal=30%	MMP12/LAG3/USP18/ISG15/CCL5/LRP8/SLAMF8/KLRC3/TLR8/CLEC7A/COCH/HCK/LILRB1/BIRC3/AIM2/LYN/OAS1/OAS3/PLCG2/KLRD1/HMGB2/KLRC4/FCN3/FFAR2/CD96/SAMHD1/ZBP1/PLSCR1/NCR3/SH2D1A/IRF1/FCN1/LBP/ARRB2/TNFAIP3/LGALS9/NMI/SERPINB4/PARP1/PTPN22/BANF1/SYK/ATG5/CD1D/DHX58/CRTAM/CR1/FADD/APOE/CARD9/PVR/KLRB1/MED1/FCGR2B/RASGRP1/HLA-G/AP1G1/TYROBP/POLR3G/PRKDC/PTPN2/ZDHHC18/NCR1/VSIG4/HLA-F/IKBKE/IL12B/SOCS1/IL12A…
GOMF_ATP_HYDROLYSIS_ACTIVITY	GOMF_ATP_HYDROLYSIS_ACTIVITY	266	0.385896	1.78623	0.00392157	0.0497529	0.0402914	2390	tags=30%, list=19%, signal=24%	KIF23/ERCC6L/KIF18A/TRIP13/KIFC1/KIF18B/KIF20A/MCM5/KIF14/KIF2C/CLPB/RAD54L/KIF15/ORC1/MCM6/MCM4/TDRD12/CCT5/RFC4/ATAD2/DDX39A/RECQL4/BLM/DNA2/HSPA14/MCM7/DDX28/KIF20B/MSH2/RFC2/IFIH1/CCT6A/ABCA4/ATAD5/RUVBL1/HSPD1/SMC4/MYH8/CCT2/MCM3/ATP11A/BRIP1/DDX21/ATP4A/DDX58/ATP2B2/SMC2/ABCD1/HSPA13/ATP2C1/PSMC3/ATAD3A/EIF4A3/MORC2/DDX4/DHX58/DDX11/VCP/PSMC4/CCT3/CHD2/DDX27/ATP13A3/CFTR/DDX49/DHX34/HSPA6/A…
GOBP_LYMPHOCYTE_MEDIATED_IMMUNITY	GOBP_LYMPHOCYTE_MEDIATED_IMMUNITY	253	0.380591	1.75654	0.00384615	0.0497529	0.0402914	1954	tags=34%, list=16%, signal=29%	GZMB/LAG3/EXO1/NKG7/IGHV3-48/TFRC/CTSC/C1QB/PRF1/KLRC3/TLR8/IGHM/C1QA/CD2/HLA-DRB4/HLA-DOB/SLAMF7/IGLC1/RSAD2/TRBC1/LILRB1/CEBPG/IL7R/IGHD/CD40LG/KLRD1/CORO1A/CD8A/MSH2/KLRC4/IL21R/ULBP2/ATAD5/FUT7/HSPD1/CSF2RB/IGKC/CD96/NSD2/MSH6/PTPRC/NCR3/ICAM1/IL27RA/SH2D1A/TBX21/FCER1G/XCL1/TUBB/UNG/CD28/PRDX1/ARRB2/CD27/LGALS9/TAP2/NBN/HPRT1/TUBB4B/CD19/SERPINB4/SLAMF1/KDM5D/IGLL5/TNF/CD1D/P2RX7/IL6/LTA/CRT…
GOBP_B_CELL_ACTIVATION	GOBP_B_CELL_ACTIVATION	242	0.378006	1.73936	0.00378788	0.0497529	0.0402914	2360	tags=33%, list=19%, signal=27%	EZH2/EXO1/CTPS1/HMGB3/IGHV3-48/CD38/CTLA4/TFRC/SLAMF8/IGHM/FZD9/IGLC1/IL2RG/MZB1/TRBC1/CEBPG/IL7/IL7R/IKZF3/LYN/VCAM1/IGHD/CD40LG/TNFRSF21/PLCG2/THEMIS2/MSH2/CD300A/POU2AF1/CD79B/CD86/ATAD5/GPR183/BAK1/HSPD1/IGKC/SLC25A5/CD180/NSD2/MSH6/PTPRC/IL27RA/TBX21/IRF8/ADA/UNG/CD28/SAMSN1/LAPTM5/CD27/TNFAIP3/NBN/IFNW1/CD19/IFNA21/MIF/IGLL5/SYK/IL6/EPHB2/CR1/CD320/FCGR2B/LAX1/PTPRJ/RASGRP1/NCKAP1L/IL13/TNF…
GOBP_POSITIVE_REGULATION_OF_DNA_METABOLIC_PROCESS	GOBP_POSITIVE_REGULATION_OF_DNA_METABOLIC_PROCESS	252	0.375288	1.73317	0.00381679	0.0497529	0.0402914	2529	tags=31%, list=20%, signal=25%	FOXM1/E2F8/NEK2/RAD51AP1/CDK1/GINS1/CDT1/AURKB/GINS2/DSCC1/RAD51/TFRC/DBF4/CCT5/RFC4/GINS4/MYC/PCNA/GINS3/DNA2/CEBPG/CDC7/TIGAR/MSH2/RFC2/CCT6A/ATAD5/RUVBL1/STOML2/CCT2/EYA4/NSD2/USP1/PTPRC/PRIM2/UBE2V2/HNRNPAB/EYA3/TBX21/CD28/LPIN1/ARRB2/RFC3/EYA1/PRKCQ/TIMELESS/UCHL5/NBN/MRGBP/ACTL6A/PARP1/H2AX/TNF/IL6/WAS/DDX11/FAF1/EGFR/BAZ1A/WT1/YEATS4/CCT3/BRCA1/CD40/HSF1/CCT7/EGF/PRKDC/MAPK1/CCT4/FGFR4/GRH…
GOBP_LEUKOCYTE_CHEMOTAXIS	GOBP_LEUKOCYTE_CHEMOTAXIS	206	0.378121	1.70546	0.0037037	0.0497529	0.0402914	2235	tags=33%, list=18%, signal=28%	S100A9/S100A8/S100A7/CXCL10/CXCL13/CXCL11/CXCL9/CCL18/CCL8/CXCL3/PLA2G7/CCL20/CXCL8/TNFRSF11A/CCL5/TREM1/SLAMF8/CCR1/CCL2/PADI2/CCL4/CCR7/LYN/CCL7/CORO1A/CYP7B1/GPR18/LGMN/STAP1/GPR183/FFAR2/S100A12/CCL17/ITGB2/PPIB/CCR5/CCL22/FCER1G/XCL1/CXCL5/CXCL1/DNM1L/LBP/DDT/CCL16/RAC2/LGALS9/VEGFA/CCL13/SLAMF1/MIF/SYK/IL6/CXCR4/CKLF/TRPM2/CMKLR1/PDE4B/NCKAP1L/CXADR/CX3CL1/NUP85/MDK/EDN3/C5AR1/CYP19A1/SERPI…
GOCC_MICROTUBULE	GOCC_MICROTUBULE	321	0.362613	1.7008	0.00401606	0.0497529	0.0402914	1260	tags=17%, list=10%, signal=16%	KIF23/CENPE/ASPM/SKA1/NUSAP1/TPX2/NEK2/CDK1/KIF18A/BIRC5/KIF11/AURKB/PRC1/KIFC1/KIF18B/KIF20A/AURKA/KIF4A/KIF14/KIF2C/PLK1/RACGAP1/GTSE1/SPAG5/KIF15/HAUS6/MX1/RIBC2/CCT5/TTLL4/NDRG1/ZWILCH/TTLL7/CLIP4/STMN1/TUBA4A/TEKT2/KIF20B/KNTC1/CCT6A/CFAP20/TUBA4B/CCT2/MX2/TUBA1C/KCNAB2/CDK2AP2/TUBB/DNM1L/PSRC1/TCP11L1/RMDN1/TUBG1/TUBB3
GOBP_LEUKOCYTE_CELL_CELL_ADHESION	GOBP_LEUKOCYTE_CELL_CELL_ADHESION	346	0.350287	1.66869	0.00384615	0.0497529	0.0402914	2101	tags=30%, list=17%, signal=26%	S100A9/S100A8/LAG3/IDO1/ITGB7/ICOS/PLA2G2D/CTLA4/CCL5/TFRC/ASS1/CHST2/LCK/PDCD1LG2/IL2RA/CCL2/SELL/HLA-DRB4/HLA-DOB/RIPK2/IL2RG/CCR7/LILRB1/IRAK1/SIRPG/CEBPB/IL7/IL7R/PNP/LYN/VCAM1/RUNX3/IFNG/CD40LG/TNFRSF21/CORO1A/CD300A/SLC7A1/CD86/FUT7/HSPD1/VNN1/ADD2/ELANE/LILRB2/SEMA4D/ITGB2/PTPRC/CD3E/ICAM1/IL27RA/TBX21/XCL1/ADA/IL15/IRF1/IHH/CD6/CD28/LAPTM5/CD27/RAC2/PRKCQ/LGALS9/CD83/HSPH1/CSK/CBFB/EBI3/S…
GOMF_TUBULIN_BINDING	GOMF_TUBULIN_BINDING	277	0.358986	1.66055	0.00395257	0.0497529	0.0402914	558	tags=12%, list=5%, signal=12%	S100A9/KIF23/CENPE/S100A8/DLGAP5/SKA1/NUSAP1/TPX2/KIF18A/BIRC5/KIF11/PRC1/KIFC1/KIF18B/KIF20A/KIF4A/KIF14/KIF2C/PLK1/RACGAP1/GTSE1/SPAG5/KIF15/HAUS6/MX1/CCT5/TTLL4/CENPF/NDRG1/TTLL7/VASH2/CLIP4/STMN1/LYN
GOBP_VIRAL_LIFE_CYCLE	GOBP_VIRAL_LIFE_CYCLE	271	0.355483	1.64032	0.00390625	0.0497529	0.0402914	2182	tags=27%, list=18%, signal=23%	TOP2A/LAMP3/APOBEC3B/ISG20/CDK1/CCL8/ITGB7/LY6E/CXCL8/ISG15/TMPRSS4/CCL5/TFRC/ACE2/MX1/CXCR6/APOBEC3A/CCL2/SLC52A2/KPNA2/RSAD2/IFI27/SIGLEC1/SLPI/SERPINB3/OAS1/OAS3/USP6NL/IFIH1/OASL/SLC7A1/CD86/FCN3/PLSCR1/PPIB/CCR5/ICAM1/OAS2/PTX3/CTSL/CD28/FCN1/MRC1/SLC1A5/IFIT1/LGALS9/SRPK1/DEK/SELPLG/SLAMF1/CLDN1/BANF1/ATG5/TNF/MORC2/ITCH/CXCR4/CR1/PROX1/APOE/PVR/AVP/VCP/EGFR/APOBEC3G/CXADR/VPS37B/TNFRSF4/CR…
GOBP_REGULATION_OF_RESPONSE_TO_BIOTIC_STIMULUS	GOBP_REGULATION_OF_RESPONSE_TO_BIOTIC_STIMULUS	284	0.353108	1.63684	0.00396825	0.0497529	0.0402914	2613	tags=35%, list=21%, signal=28%	MMP12/LAG3/USP18/ISG15/CCL5/LRP8/SLAMF8/KLRC3/STAT1/TLR8/CLEC7A/KLK7/COCH/RIPK2/HCK/LILRB1/BIRC3/AIM2/HERC5/LYN/OAS1/OAS3/CYBA/TIGAR/PLCG2/KLRD1/HMGB2/KLRC4/OASL/FCN3/FFAR2/HSPD1/CD180/CD96/SAMHD1/ZBP1/PLSCR1/NCR3/SH2D1A/IL15/IRF1/UFD1/DDX58/FCN1/LBP/ARRB2/TNFAIP3/IFIT1/LGALS9/NMI/SERPINB4/CD14/PARP1/PTPN22/MIF/BANF1/SYK/ATG5/CD1D/DHX58/FGL2/CRTAM/ITCH/CR1/FADD/APOE/GPATCH3/CARD9/PVR/KLRB1/MED1/F…
GOBP_REGULATION_OF_LEUKOCYTE_PROLIFERATION	GOBP_REGULATION_OF_LEUKOCYTE_PROLIFERATION	224	0.361115	1.6323	0.00378788	0.0497529	0.0402914	2557	tags=38%, list=21%, signal=31%	IDO1/CCL8/SOX11/CD38/PLA2G2D/CTLA4/CCL5/TFRC/PDCD1LG2/IL2RA/RIPK2/MZB1/LILRB1/CEBPB/IL7/PNP/IKZF3/LYN/VCAM1/CD40LG/TNFRSF21/CORO1A/GSTP1/GAL/CD300A/SLC7A1/CD86/ATAD5/GPR183/NMBR/CSF2RB/LILRB2/BID/PTPRC/CD3E/IL27RA/NMB/XCL1/ADA/IL15/IRF1/IHH/CD6/CD28/RAC2/TNFAIP3/PRKCQ/LGALS9/EBI3/PTPN22/SLAMF1/MIF/NCK1/SYK/CD1D/IL6/CRTAM/EPHB2/ITCH/CR1/FADD/CD320/NCK2/FCGR2B/TMEM131L/NCKAP1L/HLA-G/CD24/IL13/TNFRS…
GOBP_LEUKOCYTE_MEDIATED_IMMUNITY	GOBP_LEUKOCYTE_MEDIATED_IMMUNITY	338	0.342721	1.61943	0.00396825	0.0497529	0.0402914	2150	tags=33%, list=17%, signal=28%	GZMB/LAG3/EXO1/NKG7/IGHV3-48/TFRC/TREM1/CTSC/C1QB/PRF1/KLRC3/TLR8/IGHM/C1QA/CD2/CLEC7A/HLA-DRB4/HLA-DOB/SLAMF7/IGLC1/RSAD2/TRBC1/LILRB1/CEBPG/ADORA2B/IL7R/LYN/IGHD/CD40LG/PLCG2/KLRD1/CORO1A/HMOX1/CD8A/MSH2/CD300A/KLRC4/IL21R/ULBP2/STAP1/ATAD5/FUT7/HSPD1/CSF2RB/IGKC/ELANE/CBL/CD96/NSD2/MSH6/ITGB2/PTPRC/NCR3/ICAM1/IL27RA/SH2D1A/DDX21/TBX21/FCER1G/XCL1/TUBB/UNG/CD28/DDX58/PRDX1/ARRB2/CD27/RAC2/LGALS…
GOBP_POSITIVE_REGULATION_OF_DEFENSE_RESPONSE	GOBP_POSITIVE_REGULATION_OF_DEFENSE_RESPONSE	236	0.349713	1.59773	0.003861	0.0497529	0.0402914	2601	tags=35%, list=21%, signal=28%	S100A9/S100A8/MMP12/LAG3/IDO1/PLA2G7/NKG7/TNFRSF11A/CCL5/CTSC/KLRC3/TLR8/PLA2G2A/CLEC7A/KLK7/COCH/RIPK2/HCK/CCR7/AIM2/CEBPB/ADORA2B/LYN/CYBA/IFNG/PLCG2/KLRD1/HMGB2/LGALS2/KLRC4/FCN3/STAP1/FFAR2/S100A12/ZBP1/PLSCR1/NCR3/SH2D1A/IL15/CD28/FCN1/KARS1/LBP/MAPK13/DDT/NMI/SYK/TNF/CD1D/IL6/LTA/CRTAM/TLR2/FADD/PTGS2/CDK19/ABCC1/CARD9/PVR/MED1/RASGRP1/HLA-G/AP1G1/CX3CL1/CASP1/MDK/TYROBP/POLR3G/SERPINE1/PRK…
GOBP_MYELOID_LEUKOCYTE_MIGRATION	GOBP_MYELOID_LEUKOCYTE_MIGRATION	207	0.354812	1.59596	0.0037594	0.0497529	0.0402914	2235	tags=30%, list=18%, signal=25%	S100A9/S100A8/S100A7/CXCL10/CXCL13/CXCL11/CXCL9/CCL18/CCL8/CXCL3/PLA2G7/CCL20/CXCL8/TNFRSF11A/CCL5/TREM1/SLAMF8/CCR1/CCL2/CCL4/CCR7/LYN/CCL7/OLFM4/LGMN/CD300A/STAP1/FUT7/S100A12/CCL17/ITGB2/PPIB/CCL22/FCER1G/XCL1/CXCL5/CXCL1/DNM1L/LBP/DDT/CCL16/RAC2/VEGFA/CCL13/SLAMF1/MIF/SYK/IL6/BCR/CKLF/CMKLR1/PDE4B/NCKAP1L/CXADR/CX3CL1/NUP85/MDK/EDN3/C5AR1/CYP19A1/SERPINE1/CCL11/MAPK1
GOBP_ACTIVATION_OF_IMMUNE_RESPONSE	GOBP_ACTIVATION_OF_IMMUNE_RESPONSE	273	0.344147	1.59137	0.00396825	0.0497529	0.0402914	2310	tags=31%, list=19%, signal=26%	TRAT1/GBP1/IGHV3-48/CD38/CTLA4/LCK/C1QB/KLRC3/IGHM/C1QA/UBASH3A/CLEC7A/IGLC1/RIPK2/FYB1/HCK/CD3G/TRBC1/CCR7/AIM2/CD247/CD3D/LYN/IGHD/FPR3/TNFRSF21/PLCG2/KLRD1/DGKZ/THEMIS2/ITK/CD8A/CD300A/KLRC4/TRAC/CD79B/FCN3/STAP1/FFAR2/STOML2/IGKC/BTNL8/KCNN4/ZBP1/PTPRC/PLSCR1/CD3E/NCR3/SH2D1A/LCP2/FCER1G/ADA/CD28/FCN1/LAPTM5/CSK/CD19/PTPN22/IGLL5/SYK/NR4A3/BTNL2/CR1/LPXN/HLA-DQB1/C8G/CMKLR1/PDE4B/FCGR2B/LAX1/…
GOBP_POSITIVE_REGULATION_OF_LEUKOCYTE_CELL_CELL_ADHESION	GOBP_POSITIVE_REGULATION_OF_LEUKOCYTE_CELL_CELL_ADHESION	237	0.348356	1.59114	0.00389105	0.0497529	0.0402914	2101	tags=32%, list=17%, signal=27%	ICOS/CCL5/TFRC/CHST2/LCK/PDCD1LG2/IL2RA/CCL2/HLA-DRB4/HLA-DOB/RIPK2/IL2RG/CCR7/LILRB1/IRAK1/SIRPG/IL7/IL7R/PNP/LYN/VCAM1/RUNX3/IFNG/CD40LG/CORO1A/SLC7A1/CD86/FUT7/HSPD1/VNN1/ELANE/LILRB2/ITGB2/PTPRC/CD3E/IL27RA/XCL1/ADA/IL15/IHH/CD6/CD28/CD27/PRKCQ/LGALS9/CD83/HSPH1/CSK/CBFB/EBI3/ACTL6A/SOX4/PTPN22/SLAMF1/ST3GAL4/NCK1/SYK/WNT10B/NR4A3/TNF/CD1D/IL6/CR1/FADD/HLA-DQB1/CHST4/NCK2/RASGRP1/NCKAP1L/HLA-…
GOCC_MITOCHONDRIAL_PROTEIN_CONTAINING_COMPLEX	GOCC_MITOCHONDRIAL_PROTEIN_CONTAINING_COMPLEX	205	0.346161	1.56074	0.00369004	0.0497529	0.0402914	3943	tags=50%, list=32%, signal=35%	PDK1/MRPS17/MRPL15/MRPL13/CYC1/COX5A/MRPL12/MRPS33/SLC25A5/MRPL48/MRPS12/TOMM22/HSD17B10/NDUFS6/NDUFA9/PPIF/DLAT/MRPS7/MRPL42/UQCR10/TIMM17A/UQCRFS1/IDH3A/TIMM44/MRPS15/PDHA1/CHCHD3/MRPL3/TOMM40/APOO/MCCC1/NDUFS5/ATP5MC3/NDUFV1/ATP5MF/ATP5F1B/COX7B/NDUFB2/GADD45GIP1/TIMM23/NDUFA6/ATP5F1C/IDH3G/MRPS18A/MRPL11/NDUFB11/MRPL2/MPC2/COX8A/MRPL20/COX5B/TIMM8A/PDHX/MRPL9/AGK/TOMM70/TIMM17B/NDUFS1/SAMM50/…
GOBP_LEUKOCYTE_PROLIFERATION	GOBP_LEUKOCYTE_PROLIFERATION	297	0.333094	1.55746	0.00393701	0.0497529	0.0402914	2557	tags=36%, list=21%, signal=29%	IDO1/CCL8/SOX11/CTPS1/CD38/PLA2G2D/CTLA4/CCL5/HELLS/TFRC/PDCD1LG2/IL2RA/RIPK2/MZB1/LILRB1/CEBPB/IL7/IL7R/PNP/IKZF3/LYN/VCAM1/CD40LG/TNFRSF21/CORO1A/GSTP1/GAL/CD300A/SLC7A1/CD86/ATAD5/GPR183/HSPD1/NMBR/CSF2RB/LILRB2/CD180/DOCK2/BID/PTPRC/CD3E/IL27RA/NMB/XCL1/ADA/IL15/IRF1/IHH/CD6/CD28/RAC2/TNFAIP3/PRKCQ/LGALS9/EBI3/HPRT1/IFNW1/PSMB10/CD19/PTPN22/SLAMF1/IFNA21/MIF/NCK1/SYK/CD1D/P2RX7/IL6/CRTAM/EPHB…
GOBP_RIBOSOME_BIOGENESIS	GOBP_RIBOSOME_BIOGENESIS	242	0.334457	1.53898	0.00378788	0.0497529	0.0402914	3461	tags=38%, list=28%, signal=28%	ISG20/GTPBP4/RPP25/NIP7/BYSL/PAK1IP1/BOP1/DDX28/EXOSC4/RPP40/MTERF3/HEATR3/BRIX1/RRP1/GTPBP10/PES1/DDX21/NOP16/NOP2/MRTO4/WDR12/MRPS7/MPHOSPH6/RRP7A/NPM3/PWP2/EMG1/ABCE1/POP7/EXOSC9/SUV39H1/EBNA1BP2/RRS1/URB2/RRP1B/EIF4A3/EIF6/WDR74/GAR1/UTP11/GNL2/RRP9/RAN/POP4/EXOSC2/RPP38/EXOSC5/DDX27/NUP88/NOLC1/DDX49/LSM6/TFB2M/NOP10/PRKDC/USP36/WDR43/ERI3/CHD7/MRPL20/ABT1/SNU13/FBL/BUD23/RRP12/RPS21/PDCD11/…
GOBP_POSITIVE_REGULATION_OF_IMMUNE_EFFECTOR_PROCESS	GOBP_POSITIVE_REGULATION_OF_IMMUNE_EFFECTOR_PROCESS	224	0.336131	1.51937	0.00378788	0.0497529	0.0402914	2101	tags=32%, list=17%, signal=27%	SLC7A5/INAVA/LAG3/TFRC/KLRC3/CLEC7A/KLK7/RIPK2/MZB1/RSAD2/LILRB1/ADORA2B/LYN/GPI/IFNG/PLCG2/KLRD1/HMOX1/MSH2/CD300A/KLRC4/CD86/FCN3/STAP1/ATAD5/FFAR2/HSPD1/NSD2/ITGB2/PTPRC/NCR3/SH2D1A/DDX21/TBX21/XCL1/CD28/DDX58/FCN1/LBP/LAPTM5/RAC2/LGALS9/TAP2/PTPN22/SLAMF1/MIF/SYK/NR4A3/TNF/CD1D/P2RX7/DHX58/IL6/LTA/CRTAM/EPHB2/CR1/FCER2/FADD/CARD9/PVR/TRAF2/PTPRJ/RASGRP1/HLA-G/AP1G1/IL13/TNFRSF4/TYROBP/CD40/PT…
GOBP_POSITIVE_REGULATION_OF_CELL_ACTIVATION	GOBP_POSITIVE_REGULATION_OF_CELL_ACTIVATION	334	0.322112	1.51818	0.00401606	0.0497529	0.0402914	2101	tags=30%, list=17%, signal=26%	ICOS/IGHV3-48/CD38/CCL5/TFRC/CTSC/LCK/PDCD1LG2/IL2RA/CCL2/IGHM/CD2/CLEC7A/HLA-DRB4/HLA-DOB/IGLC1/RIPK2/PLEK/IL2RG/TRBC1/CCR7/LILRB1/SIRPG/ADORA2B/IL7/IL7R/PNP/LYN/VCAM1/RUNX3/IGHD/IFNG/CD40LG/CORO1A/MSH2/SLC7A1/CD86/STAP1/ATAD5/GPR183/HSPD1/VNN1/IGKC/LILRB2/NSD2/ITGB2/PTPRC/CD3E/IL27RA/TBX21/XCL1/ADA/IL15/IHH/CD6/CD28/KARS1/LBP/CD27/HAMP/PRKCQ/LGALS9/CD83/HSPH1/CSK/CBFB/EBI3/ACTL6A/SOX4/PTPN22/SL…
GOBP_CHROMATIN_REMODELING	GOBP_CHROMATIN_REMODELING	268	0.328178	1.51186	0.00395257	0.0497529	0.0402914	1916	tags=23%, list=16%, signal=20%	HJURP/ERCC6L/PAX6/EZH2/CHAF1B/CHEK1/LMNB1/MCM2/ASF1B/HMGA1/RAD54L/OIP5/HELLS/PADI2/MYC/ANP32E/H2BC12/LMNB2/MACROH2A2/H2BC11/H3C10/H1-1/HMGB2/CHAF1A/H1-2/H2AW/HDAC2/RUVBL1/PRDM16/H1-4/H1-5/DDX21/GATAD2A/H2BC9/ANP32B/NASP/UCHL5/MIS18A/DEK/NPM3/ACTL6A/H2BC3/DNAJC9/DNMT3A/SUV39H1/KDM1A/KDM5D/DNMT1/TTF2/YEATS2/H2AX/MORC2/SSRP1/CBX3/POLE3/TSPYL5/H3-4/H1-3/BAZ1A/YEATS4/CHD2
GOBP_RIBONUCLEOPROTEIN_COMPLEX_BIOGENESIS	GOBP_RIBONUCLEOPROTEIN_COMPLEX_BIOGENESIS	365	0.317054	1.51179	0.00404858	0.0497529	0.0402914	3476	tags=37%, list=28%, signal=27%	ISG20/GTPBP4/SNRPA1/RPP25/NIP7/BYSL/EIF2S2/PAK1IP1/BOP1/SNRPD3/DDX28/EXOSC4/RPP40/SNRPC/TXNL4A/MTERF3/RUVBL1/SNRPD1/HEATR3/BRIX1/RRP1/GTPBP10/PES1/DDX21/PRMT7/PSIP1/PUF60/NOP16/NOP2/SNRPF/LSM2/MRTO4/WDR12/SRPK1/MRPS7/MPHOSPH6/RRP7A/EIF3B/SNRPG/NPM3/PWP2/EMG1/ABCE1/POP7/LSM4/NUDT21/SF3B3/EXOSC9/SUV39H1/EBNA1BP2/SNRPB/RRS1/GEMIN6/URB2/RRP1B/EIF4A3/EIF6/WDR74/USP39/POLR2D/GAR1/UTP11/SNRPB2/GNL2/RRP9…
GOBP_NEGATIVE_REGULATION_OF_ORGANELLE_ORGANIZATION	GOBP_NEGATIVE_REGULATION_OF_ORGANELLE_ORGANIZATION	288	0.321072	1.49209	0.00395257	0.0497529	0.0402914	1349	tags=17%, list=11%, signal=16%	CDCA8/CDC20/NDC80/TOP2A/TPX2/MAD2L1/CDT1/BIRC5/TTK/AURKB/CHEK1/TRIP13/CCNB1/PTTG1/MCM2/PLK1/PTTG3P/BUB1B/ZWINT/SPTBN2/SPC25/ESPL1/TFRC/FZD9/BUB1/TMOD2/CENPF/FBXO5/ZWILCH/STMN1/TIGAR/TMOD1/CORO1A/KNTC1/BAK1/SLC25A5/ADD2/LILRB2/ACAA2/TMSB4Y/RAD21/BNIP3/TSPO/ERCC4/DMRT1/ARRB2/GDI2/PPIF/SPDL1/NBN
GOBP_LEUKOCYTE_MIGRATION	GOBP_LEUKOCYTE_MIGRATION	338	0.314341	1.48533	0.00396825	0.0497529	0.0402914	2250	tags=30%, list=18%, signal=25%	S100A9/S100A8/S100A7/CXCL10/CXCL13/CXCL11/CXCL9/CCL18/CCL8/ITGB7/CXCL3/PLA2G7/CCL20/MMP9/CXCL8/TNFRSF11A/CCL5/CHST2/TREM1/SLAMF8/LCK/CCR1/CCL2/PADI2/SELL/CCL4/HCK/CCR7/LYN/CCL7/VCAM1/CORO1A/OLFM4/HMOX1/CYP7B1/GPR18/LGMN/CD300A/STAP1/GPR183/FUT7/FFAR2/ADD2/S100A12/ELANE/CCL17/ITGB2/PPIB/CCR5/ICAM1/IL27RA/ARTN/CCL22/TBX21/FCER1G/XCL1/CXCL5/ADA/CXCL1/DNM1L/LBP/DDT/CCL16/RAC2/LGALS9/VEGFA/SELPLG/CCL1…
GOBP_REGULATION_OF_VASCULATURE_DEVELOPMENT	GOBP_REGULATION_OF_VASCULATURE_DEVELOPMENT	253	-0.352611	-1.47543	0.00404313	0.0497529	0.0402914	2504	tags=32%, list=20%, signal=26%	THBS1/TNMD/RECK/SEMA6A/CEMIP2/APOH/SASH1/HSPB1/ZNF304/SMAD1/NF1/PGF/VEGFC/CTNNB1/EMP2/SLC12A2/NINJ1/VASH1/ADAM12/TEK/GLUL/RGCC/FOXO4/ACVRL1/KLF2/HGF/SPRY2/HYAL1/ANXA3/KDR/CREB3L1/HSPB6/WNT5A/CD34/EFNA1/RLN2/NPR1/HOXA5/SPINK5/ADGRA2/APLNR/PTPRM/FGF1/PDCD6/HHEX/TGFB2/ID1/NRP1/TGFBR2/SERPINF1/CDH5/EPN2/C5/FGF2/PPARG/RAPGEF3/AQP1/JCAD/ANGPTL7/SEMA5A/LEP/TIE1/THBS2/PLK2/XBP1/ABCC8/EMILIN1/HSPG2/RHOB/F…
GOBP_ADAPTIVE_IMMUNE_RESPONSE_BASED_ON_SOMATIC_RECOMBINATION_OF_IMMUNE_RECEPTORS_BUILT_FROM_IMMUNOGLOBULIN_SUPERFAMILY_DOMAINS	GOBP_ADAPTIVE_IMMUNE_RESPONSE_BASED_ON_SOMATIC_RECOMBINATION_OF_IMMUNE_RECEPTORS_BUILT_FROM_IMMUNOGLOBULIN_SUPERFAMILY_DOMAINS	261	0.31735	1.46509	0.00395257	0.0497529	0.0402914	1948	tags=28%, list=16%, signal=24%	CXCL13/EXO1/IGHV3-48/TFRC/CTSC/C1QB/PRF1/TLR8/IGHM/C1QA/CLEC7A/HLA-DRB4/HLA-DOB/IGLC1/RIPK2/RSAD2/TRBC1/LILRB1/IL7R/IGHD/CD40LG/KLRD1/CD8A/MSH2/IL21R/ATAD5/FUT7/HSPD1/CSF2RB/IGKC/NSD2/MSH6/PTPRC/ICAM1/IL27RA/TBX21/FCER1G/XCL1/ADA/UNG/CD28/CD27/LY9/TNFAIP3/PRKCQ/TAP2/NBN/EBI3/HPRT1/CD19/SLAMF1/KDM5D/IGLL5/TNF/CD1D/P2RX7/IL6/LTA/CRTAM/EPHB2/CR1/FCER2/FADD/WAS/CARD9/HLA-DQB1/PVR/C8G/TRAF2/FCGR2B/REL…
GOMF_NUCLEOSIDE_TRIPHOSPHATASE_REGULATOR_ACTIVITY	GOMF_NUCLEOSIDE_TRIPHOSPHATASE_REGULATOR_ACTIVITY	347	-0.339434	-1.46419	0.00403226	0.0497529	0.0402914	2601	tags=29%, list=21%, signal=24%	MYCBP2/RABEP2/TBC1D5/RAPGEF2/MADD/RHOH/RANBP3/TBC1D12/CDC42EP2/MCF2L/DENND4C/ARHGAP28/THY1/ARHGAP24/DENND2D/GRTP1/RAP1GAP2/RASA1/ADPRH/GPS2/GNB5/LAMTOR3/LARS1/USP6/HERC2/DOCK4/CYTH3/SEC23A/GNAQ/NF1/ARHGAP12/ITSN1/SWAP70/EPS8L2/ASAP3/ARRB1/ARHGEF26/TBC1D8/ARHGDIG/DENND1B/ARHGAP33/TBC1D8B/IQSEC1/TBC1D2/DENND5A/ABR/ARHGAP5/ARHGAP19/DENND2A/NUCB2/RANGRF/ARHGEF28/SGSM2/EPS8L1/PSD4/IQSEC3/BCAR3/SIPA1L1…
GOBP_PROTEIN_LOCALIZATION_TO_EXTRACELLULAR_REGION	GOBP_PROTEIN_LOCALIZATION_TO_EXTRACELLULAR_REGION	289	-0.34311	-1.45539	0.00404313	0.0497529	0.0402914	2470	tags=24%, list=20%, signal=20%	PPP3CB/F2RL1/NECAB3/CD200/PRKN/SNX19/NNAT/SIDT2/PPP3CA/SIRT4/KLF7/VEGFC/SLC12A2/UNC13B/IRS2/PCLO/CAPN10/APBB3/GLUL/ICA1/MIA3/APBB1/RAB11FIP2/RHBDF1/ARL4D/BRSK2/GLUD1/F2R/TREM2/MYH10/SLC8B1/RPH3AL/PTPRN2/SERGEF/TGFB2/CAVIN1/SRI/FOXO1/C2CD2L/ANG/TRPM4/RBP4/FKBP1B/PPARG/GOLPH3L/NBL1/LEP/PER2/INHBB/CCN3/SREBF1/ABCC8/LTBP2/BAIAP3/PCSK5/RAPGEF4/ANO1/TGFB3/IRS1/WLS/FBN1/CARTPT/ADRA2A/IGF1/C1QTNF3/ABAT/M…
GOBP_REGULATION_OF_INFLAMMATORY_RESPONSE	GOBP_REGULATION_OF_INFLAMMATORY_RESPONSE	297	0.309882	1.44893	0.00393701	0.0497529	0.0402914	2188	tags=27%, list=18%, signal=23%	S100A9/S100A8/PBK/IDO1/PLA2G7/MMP9/USP18/NKG7/PLA2G2D/TNFRSF11A/CCL5/ACE2/FANCA/CTSC/SLAMF8/IL2RA/PLA2G2A/HCK/CCR7/BIRC3/AOAH/AIM2/CEBPB/ADORA2B/LYN/IFNG/PLCG2/GSTP1/MFHAS1/LGALS2/STAP1/FUT7/FFAR2/SPHK1/S100A12/ELANE/CST7/ZBP1/PTPRC/GPR17/XCL1/ADA/SMPDL3B/IL15/CASP5/CD28/KARS1/LBP/MAPK13/DDT/HAMP/TNFAIP3/NMI/MEFV/PPARD/SYK/ALOX15/TNF/IL6/LTA/TLR2/BCR/PTGS2/PSMB4/APOE/CDK19/ABCC1/FCGR2B/IL1RL2/CX3…
GOBP_SENSORY_SYSTEM_DEVELOPMENT	GOBP_SENSORY_SYSTEM_DEVELOPMENT	324	-0.337339	-1.44826	0.00398406	0.0497529	0.0402914	2430	tags=27%, list=20%, signal=22%	NIPBL/CRYBG3/THY1/SLC4A5/INHBA/SPRED2/PHOX2B/MDM1/PDE6B/NF1/AHI1/PBX1/CTNNB1/FOXF2/PLAAT3/SMAD3/GJA8/ATP2B1/FZD4/PFDN5/MAN2A1/ACVRL1/RARA/SPRY2/KDR/CYP1A1/CEP290/CDKN1B/JAG1/MEIS1/NECTIN3/WNT5A/IMPDH2/TWSG1/BCL2/GPM6A/BCAR3/MEIS2/WNT2B/PTPRM/PXDN/SPRY1/TGFB2/NRP1/TGFBR2/SERPINF1/DIO3/CITED2/RBP4/FGF2/COL8A1/AQP1/IFT140/SHH/MFAP5/ANGPTL7/COL5A2/WDR19/WNT5B/BBS4/EFEMP1/CHRDL1/PDGFRB/COL5A1/CACNA1C/…
GOBP_EMBRYONIC_MORPHOGENESIS	GOBP_EMBRYONIC_MORPHOGENESIS	487	-0.32091	-1.4253	0.00381679	0.0497529	0.0402914	3138	tags=35%, list=25%, signal=27%	AHDC1/WHRN/MAP2K5/TSC2/ENG/DLX6/JAG2/EPB41L5/SOX17/SHOX2/GCM1/RIC8A/TBX6/PAX2/CYP26B1/ARHGAP35/DLC1/PCGF2/PLPP3/NEUROG1/HOXB8/MKS1/GPC3/INSIG2/ITGA8/DVL2/TH/SETD2/MFAP2/PAF1/TCTN1/HES1/FGFR2/TFAP2A/CELSR1/ACVR1/ETS2/MMP8/ATP8A2/TP63/NIPBL/RECK/HOXA2/INHBA/ECE1/NKX3-2/SDC4/KCNQ1/HOXA7/FZD1/SUPT20H/KIF16B/LUZP1/SMAD1/MAPK3/ZNF281/AHI1/VEGFC/PBX1/CTNNB1/FOXF2/HOXD3/TP53/FZD2/SATB2/FOXI1/IRX5/SMAD3/F…
GOBP_RESPONSE_TO_STEROID_HORMONE	GOBP_RESPONSE_TO_STEROID_HORMONE	298	-0.333391	-1.41891	0.00401606	0.0497529	0.0402914	2837	tags=31%, list=23%, signal=24%	RNF14/LOX/ARNTL/PER1/KDM4C/USP8/SIRT1/FOSB/TH/STRN3/ACVR1/THBS1/TAF7/TP63/KLF9/AGL/ARID1A/NCOA2/A2M/CRY1/UFM1/NCOR1/SRD5A2/UBE3A/KANK2/DAB2/CPS1/NR3C1/DDX17/PGRMC2/ATP2B1/ESRRG/ABCA3/SSTR2/RXRG/SCNN1A/PRMT2/ANXA3/SST/STK39/FLT3/ABHD2/IGFBP7/BCL2/AKR1C3/CCN2/LCAT/SLIT3/ZFP36L2/CCND1/OXTR/TRIM68/NEDD4/BCHE/TGFB2/SLIT2/TGFBR2/SERPINF1/FOS/COL1A1/SCNN1G/NEFL/ALAD/AQP1/CALCOCO1/BCKDHB/SCGB2A1/IGFBP2/A…
GOBP_REGULATION_OF_SYSTEM_PROCESS	GOBP_REGULATION_OF_SYSTEM_PROCESS	478	-0.315942	-1.40514	0.00378788	0.0497529	0.0402914	2358	tags=25%, list=19%, signal=21%	OPRD1/SLN/INHBA/ECE1/TNNT2/CACNG5/PHOX2B/KCNQ1/CRY1/ADRB2/DMPK/DOCK4/MYBPH/PPP3CA/GJA5/SMR3A/HDAC4/DICER1/MYL5/DAB2/EMP2/TNNT1/PDE5A/HEY2/SMAD3/UNC13B/ATP2B1/CASQ2/SSTR2/SLC9A1/HGF/CTNNA3/KCNA1/STK39/CHRM2/RANGRF/HTR1A/PRKCZ/TENM4/EPAS1/ATP1B2/PRKG1/TPM1/F2R/HSPB7/CCN2/P2RX4/DBH/LMCD1/BECN1/NPR1/OXTR/AKAP9/CASQ1/NPTX2/TPPP/SLC25A12/TGFB2/HRC/SRI/SLC22A5/FOXO1/KCND3/EDN2/AVPR1B/SPTBN4/ATP1B1/TRPM4…
GOBP_REGIONALIZATION	GOBP_REGIONALIZATION	278	-0.330705	-1.39719	0.00402685	0.0497529	0.0402914	3037	tags=32%, list=25%, signal=24%	EPB41L5/SOX17/TBX6/ATM/PAX2/CYP26B1/FBXL15/RING1/PCGF2/HOXC5/NEUROG1/KMT2A/TLL2/HOXB8/TCF15/MKS1/GPC3/SEMA3F/DVL2/NR2F2/TCTN1/HES1/FGFR2/ACVR1/ETS2/TP63/HOXA2/HOXA7/AHI1/PBX1/CTNNB1/HOXD3/TP53/BPTF/HEY2/SMAD3/HOXC4/GLI1/ACVRL1/CELSR2/HOXB5/TASOR/WNT5A/MEOX1/MLLT3/GREM2/CHRD/HOXB3/HOXA5/HOXC6/WNT2B/HOXB6/HOXD4/FGF1/HEY1/HHEX/SPRY1/MEF2C/HOXB2/NRP1/CITED2/BHLHE41/FGF2/IFT140/SHH/NBL1/BHLHE40/WDR19/…
GOCC_CHROMOSOMAL_REGION	GOCC_CHROMOSOMAL_REGION	305	0.540987	2.5166	0.00406504	0.049766	0.0403019	1715	tags=27%, list=14%, signal=24%	CDCA8/CENPE/NDC80/TOP2A/HJURP/SKA1/NEK2/CENPM/RAD51AP1/CENPN/CDK1/ERCC6L/MAD2L1/KIF18A/CDT1/BIRC5/EZH2/TTK/NCAPG/AURKB/CHEK1/CCNB1/MCM5/MCM2/KIF2C/PLK1/BUB1B/ZWINT/CENPU/SPC25/SPAG5/DSCC1/CENPI/RAD51/ORC1/OIP5/HELLS/MCM6/MCM4/FEN1/NCAPD2/CENPA/BUB1/CENPF/PCNA/RECQL4/ZWILCH/MACROH2A2/BLM/DNA2/CEBPB/H2BC11/MCM7/DSN1/MSH2/KNTC1/NCAPD3/HDAC2/PPP1CA/SMC4/MCM3/POLD1/RAD21/CHEK2/ERCC4/ZNF276/SPDL1/SEC13…
GOBP_REGULATION_OF_T_CELL_ACTIVATION	GOBP_REGULATION_OF_T_CELL_ACTIVATION	314	0.320803	1.49841	0.00406504	0.049766	0.0403019	2611	tags=34%, list=21%, signal=28%	LAG3/IDO1/ICOS/PLA2G2D/CTLA4/CCL5/TFRC/FANCA/LCK/PDCD1LG2/IL2RA/CCL2/PRDM1/CD2/HLA-DRB4/HLA-DOB/RIPK2/IL2RG/CCR7/LILRB1/SIRPG/CEBPB/IL7/IL7R/PNP/LYN/VCAM1/RUNX3/SIT1/IFNG/CD40LG/TNFRSF21/CORO1A/CD300A/SLC7A1/CD86/HSPD1/VNN1/LILRB2/BID/PTPRC/CD3E/IL27RA/TBX21/XCL1/ADA/IL15/IRF1/IHH/CD6/CD28/LAPTM5/CD27/RAC2/PRKCQ/LGALS9/CD83/HSPH1/CSK/CBFB/EBI3/ACTL6A/SOX4/PTPN22/SLAMF1/NCK1/SYK/WNT10B/CD1D/IL6/FG…
GOBP_IMMUNE_RESPONSE_REGULATING_SIGNALING_PATHWAY	GOBP_IMMUNE_RESPONSE_REGULATING_SIGNALING_PATHWAY	352	0.40078	1.90383	0.00408163	0.0498746	0.0403899	2298	tags=35%, list=19%, signal=30%	INAVA/TRAT1/GBP1/CLPB/IGHV3-48/CD38/CTLA4/LCK/KLRC3/TLR8/TNIP3/IGHM/UBASH3A/CLEC7A/IGLC1/RIPK2/RSAD2/FYB1/HCK/CD3G/TRBC1/CCR7/LILRB1/BIRC3/IRAK1/AIM2/CD247/CD3D/LYN/OAS1/IGHD/OAS3/CYBA/CTSS/FPR3/TNFRSF21/PLCG2/KLRD1/DGKZ/THEMIS2/MFHAS1/ITK/CD8A/CD300A/IFIH1/KLRC4/OASL/TRAC/CD79B/FCN3/STAP1/FFAR2/STOML2/HSPD1/IGKC/BTNL8/LILRB2/KCNN4/LILRA4/PTPRC/PLSCR1/CD3E/TLR1/NCR3/SH2D1A/LCP2/FCER1G/ADA/SMPDL3B…
GOBP_MITOTIC_CELL_CYCLE_PHASE_TRANSITION	GOBP_MITOTIC_CELL_CYCLE_PHASE_TRANSITION	360	0.465294	2.20631	0.00411523	0.0499077	0.0404167	1454	tags=24%, list=12%, signal=21%	CDCA8/CDC20/FOXM1/CENPE/MELK/CCNB2/NDC80/RRM2/DLGAP5/UBE2C/TACC3/UBE2S/CCNA2/CDK1/MAD2L1/CDT1/BIRC5/EZH2/TTK/AURKB/CHEK1/TRIP13/DTL/AURKA/CCNB1/CDKN3/KIF14/CKS2/CDC25A/CDC6/PLK1/BUB1B/GTSE1/ZWINT/EIF4EBP1/SPC25/ESPL1/CCNE1/ORC1/CKS1B/CCNE2/DBF4/SKP2/CDC25B/CCL2/DONSON/BUB1/MYC/STIL/CENPF/FBXO5/ZWILCH/BLM/E2F1/CDKN2A/RFWD3/CDC7/KNTC1/BCAT1/PSME2/E2F3/CDKN2C/ATAD5/PKMYT1/CDC25C/RCC1/CDK4/BID/RAD21/…
GOBP_TISSUE_HOMEOSTASIS	GOBP_TISSUE_HOMEOSTASIS	219	-0.368469	-1.52382	0.00409277	0.0499077	0.0404167	2277	tags=31%, list=18%, signal=26%	IAPP/ADRB2/HSPB1/RB1/PECAM1/NF1/CTNNB1/BBS10/GIGYF2/SLC12A2/LTF/STK11/ABCA3/SERPINA3/PTH1R/KDR/STK39/BCL2/CD34/S1PR1/EPAS1/CST4/ATP1B2/F2R/CCN2/COL2A1/OCLN/P2RX4/LTBP3/FSHB/ADGRV1/ADGRF5/SLC22A5/TJP3/APBB2/CDH5/RBP4/JAM2/MUC6/PDK4/NOX4/ALDH1A1/COL3A1/JAM3/CYTL1/BBS1/BBS4/CTSK/ABCC8/LAMA2/IL20RA/TFF3/SPATA7/ALB/OPRPN/GJA1/LDB2/TNFRSF11B/CARTPT/AZGP1/MAK/CLDN5/TFF1/SLC1A1/SIGLEC15/VSTM4/COMP/PIP
GOBP_CELL_MATRIX_ADHESION	GOBP_CELL_MATRIX_ADHESION	205	-0.369802	-1.51745	0.00410397	0.0499077	0.0404167	2925	tags=37%, list=24%, signal=29%	DLC1/CCL25/PPM1F/TAOK2/PTPRA/ITGA10/ITGA8/ITGA1/PKD1/THBS1/BCAS3/MACF1/ILK/THY1/RASA1/SDC4/HOXA7/TESK2/NF1/CTNNB1/HOXD3/EMP2/SKAP1/THBS3/SLK/SMAD3/PIK3R1/TEK/NID1/ACVRL1/SLC9A1/KDR/LIMCH1/BCL6/JAG1/UTRN/BCL2/PRKCZ/CD34/ITGAV/LYPD3/CD36/CCN2/ITGA3/TSC1/FERMT2/SGCE/TMEM8B/CLASP2/RIN2/NRP1/EPHA3/EFEMP2/NID2/FBLN5/SORBS1/CDH13/COL3A1/JAM3/COL5A3/ITGB5/MYOC/EMILIN1/CORO2B/WNT4/ECM2/APOD/TNN/SNED1/BCAM…
GOBP_VIRAL_PROCESS	GOBP_VIRAL_PROCESS	361	0.308579	1.46365	0.00411523	0.0499077	0.0404167	2236	tags=24%, list=18%, signal=21%	TOP2A/LAMP3/APOBEC3B/ISG20/CDK1/CCL8/ITGB7/LY6E/CXCL8/ISG15/TMPRSS4/CCL5/TFRC/ACE2/MX1/CXCR6/APOBEC3A/STAT1/CCL2/SLC52A2/KPNA2/RSAD2/CCL4/IFI27/SIGLEC1/SLPI/SERPINB3/OAS1/OAS3/USP6NL/IFIH1/OASL/SLC7A1/CD86/FCN3/RCC1/PLSCR1/PPIB/CCR5/ICAM1/OAS2/PTX3/CTSL/CD28/FCN1/MRC1/SLC1A5/IFIT1/LGALS9/SRPK1/DEK/SELPLG/EIF3B/PRMT1/SLAMF1/CLDN1/ST3GAL4/BANF1/RRP1B/PSMC3/ATG5/TNF/MORC2/ITCH/CXCR4/CR1/PROX1/APOE/P…
GOBP_REGULATION_OF_PROTEIN_SECRETION	GOBP_REGULATION_OF_PROTEIN_SECRETION	210	-0.362641	-1.49148	0.00413223	0.0500201	0.0405078	2470	tags=26%, list=20%, signal=21%	PPP3CB/F2RL1/CD200/PRKN/NNAT/SIDT2/PPP3CA/SIRT4/KLF7/VEGFC/SLC12A2/UNC13B/IRS2/CAPN10/APBB3/GLUL/ICA1/APBB1/RHBDF1/BRSK2/GLUD1/F2R/TREM2/MYH10/SLC8B1/RPH3AL/SERGEF/TGFB2/SRI/FOXO1/C2CD2L/ANG/TRPM4/RBP4/FKBP1B/PPARG/GOLPH3L/LEP/PER2/INHBB/CCN3/SREBF1/ABCC8/BAIAP3/ANO1/TGFB3/IRS1/WLS/CARTPT/ADRA2A/IGF1/C1QTNF3/ABAT/MYRIP/TFAP2B
GOBP_DEVELOPMENTAL_GROWTH_INVOLVED_IN_MORPHOGENESIS	GOBP_DEVELOPMENTAL_GROWTH_INVOLVED_IN_MORPHOGENESIS	196	-0.383063	-1.56255	0.00414365	0.0500645	0.0405437	2470	tags=29%, list=20%, signal=24%	PPP3CB/MACF1/UNC13A/SEMA6A/AUTS2/PRKN/BIN3/NRN1/CTNNB1/MAP1B/BDNF/FLRT3/STK11/ANAPC2/RUFY3/SPRY2/CDKL3/IMPACT/SALL1/WNT5A/PRKCZ/S1PR1/SPART/GOLGA4/SLIT3/CYFIP2/NDN/FGF1/NGF/SPRY1/SLIT2/EDN2/NRP1/TGFBR2/SEMA3B/SHH/SPG11/SEMA5A/DCLK1/ESR1/WNT11/CXCL12/NEDD4L/SEMA3G/SEMA3C/EPHA7/EDNRA/SYT1/ALCAM/SPAG6/TNN/LAMB2/MAGI2/SEMA3E/SYT17/BMP4/MAPT
GOBP_CELLULAR_RESPONSE_TO_INSULIN_STIMULUS	GOBP_CELLULAR_RESPONSE_TO_INSULIN_STIMULUS	174	-0.364367	-1.4725	0.00417246	0.0503186	0.0407495	3096	tags=35%, list=25%, signal=27%	TSC2/SHC1/SLC2A4/OGT/SP1/PHIP/PRKCD/PTPRA/SIRT1/INSIG2/MYO1C/GCLC/PIK3C2A/HDAC5/PRKAA1/DENND4C/NCOA2/KANK1/APPL1/RB1/PTPRE/IRS2/ATP2B1/SRSF5/CAPN10/PIK3R1/NCOA1/PDK2/FOXO4/SLC9A1/INSR/PRKCZ/APC/BCAR3/VAMP2/OSBPL8/RARRES2/C2CD5/FOXO1/FER/SORBS1/PPARG/PDK4/APPL2/RAB31/LPL/KL/LEP/SORL1/INHBB/SREBF1/XBP1/IGF1R/FBP1/GHR/ENPP1/IRS1/TNS2/ADIPOQ/PCK1/HMGCS2
GOCC_CYTOPLASMIC_REGION	GOCC_CYTOPLASMIC_REGION	177	-0.373196	-1.50671	0.00420168	0.0505767	0.0409585	2578	tags=28%, list=21%, signal=23%	DCTN1/SPTBN5/ZC3H14/UNC13A/WDR11/MAP1A/CALY/DNAH2/HSPB1/AP3M2/NME7/MAP2K4/CTNNB1/DNAH7/KIF3B/CCIN/CFAP45/UNC13B/TTC30A/PCLO/GLI1/SPEF1/PURA/PRKCZ/FABP2/TRAK2/PKD2/ATG14/CLASP2/DYNC2LI1/NEFL/IFT140/RAB27B/NME8/NUMA1/CEP162/BBS1/TRAK1/TOGARAM1/DYNC2H1/SPATA7/GLI3/KIF5C/SYBU/DRC3/SPAG6/EFHC1/MAK/MAPT/DNALI1
GOBP_CELL_CYCLE_PHASE_TRANSITION	GOBP_CELL_CYCLE_PHASE_TRANSITION	437	0.448466	2.17184	0.00421941	0.0506016	0.0409787	1454	tags=22%, list=12%, signal=20%	CDC45/CDCA8/CDC20/FOXM1/CENPE/MELK/CCNB2/NDC80/RRM2/DLGAP5/UBE2C/PBK/TACC3/UBE2S/CCNA2/CDK1/MAD2L1/CDT1/BIRC5/EZH2/TTK/AURKB/CHEK1/TRIP13/DTL/AURKA/CCNB1/CDKN3/KIF14/CKS2/CDC25A/CDC6/PLK1/BUB1B/GTSE1/ZWINT/EIF4EBP1/SPC25/ESPL1/RAD51/CCNE1/ORC1/CKS1B/CCNE2/DBF4/TIPIN/SKP2/CDC25B/CCL2/DONSON/BUB1/MYC/STIL/CENPF/FBXO5/ZWILCH/BLM/E2F1/SIX3/CDKN2A/DNA2/RFWD3/CDC7/PLCG2/MSH2/KNTC1/BCAT1/PSME2/E2F3/CDKN…
GOBP_POSITIVE_REGULATION_OF_IMMUNE_RESPONSE	GOBP_POSITIVE_REGULATION_OF_IMMUNE_RESPONSE	439	0.337513	1.63648	0.00421941	0.0506016	0.0409787	2729	tags=36%, list=22%, signal=29%	TRAT1/MMP12/LAG3/IDO1/GBP1/IGHV3-48/CD38/CTLA4/CCL5/TFRC/LCK/C1QB/KLRC3/TLR8/IGHM/C1QA/UBASH3A/CLEC7A/KLK7/COCH/IGLC1/RIPK2/RSAD2/FYB1/HCK/CD3G/TRBC1/CCR7/LILRB1/AIM2/ADORA2B/CD247/CD3D/LYN/IGHD/IFNG/FPR3/TNFRSF21/PLCG2/KLRD1/HMGB2/DGKZ/THEMIS2/ITK/CD8A/MSH2/CD300A/KLRC4/TRAC/CD79B/CD86/FCN3/STAP1/ATAD5/FFAR2/STOML2/HSPD1/IGKC/ELANE/BTNL8/KCNN4/NSD2/ZBP1/ITGB2/PTPRC/PLSCR1/CD3E/NCR3/IL27RA/SH2D1A…
GOBP_POSITIVE_REGULATION_OF_SUPRAMOLECULAR_FIBER_ORGANIZATION	GOBP_POSITIVE_REGULATION_OF_SUPRAMOLECULAR_FIBER_ORGANIZATION	152	-0.379549	-1.50509	0.00423729	0.0506282	0.0410002	2673	tags=30%, list=22%, signal=24%	DSTN/MYLK3/DCTN1/PYCARD/CDC42EP2/SORBS3/F2RL1/BAIAP2L2/SDC4/RB1/MAP1B/SWAP70/SMAD3/RGCC/LIMCH1/CDKN1B/TPM1/CCN2/OCLN/AKAP9/TSC1/FERMT2/ARHGEF10/ID1/STMN2/LPAR1/NRP1/GSN/EFEMP2/FER/RAPGEF3/NAV3/MAGEL2/SYNPO/NUMA1/SEMA5A/SCIN/WNT11/TOGARAM1/MYOC/CLU/WNT4/TGFB3/EVL/LMOD1/MAPT
GOMF_CATALYTIC_ACTIVITY_ACTING_ON_A_NUCLEIC_ACID	GOMF_CATALYTIC_ACTIVITY_ACTING_ON_A_NUCLEIC_ACID	444	0.304739	1.47843	0.00423729	0.0506282	0.0410002	2507	tags=27%, list=20%, signal=22%	TOP2A/ISG20/ERCC6L/PGBD5/MCM5/MCM2/EXO1/DSCC1/RAD54L/RAD51/THAP9/HELLS/WARS1/MCM6/MCM4/FEN1/TDRD12/RFC4/RPP25/PCNA/DDX39A/RECQL4/CDKAL1/BLM/RNASEH2A/NEIL3/DNA2/NME1/POLE2/DNMT3B/MCM7/GARS1/TRMU/DDX28/EXOSC4/RPP40/POLR2F/MSH2/USB1/RFC2/YARS1/IFIH1/PRIM1/ATAD5/TARS1/RUVBL1/MSH6/SAMHD1/MCM3/POLD1/EPRS1/BRIP1/DDX21/AARS1/UNG/ERCC4/DDX58/NOP2/KARS1/RFC3/POLR2K/IARS1/RIDA/EMG1/TRMT11/POP7/EXOSC9/DNMT3A…
GOBP_POSITIVE_REGULATION_OF_CYTOKINE_PRODUCTION	GOBP_POSITIVE_REGULATION_OF_CYTOKINE_PRODUCTION	394	0.327317	1.57017	0.00425532	0.0507283	0.0410812	2805	tags=38%, list=23%, signal=30%	SLC7A5/INAVA/MMP12/IDO1/HPSE/IL12RB2/ORM1/ISG15/FERMT1/STAT1/TLR8/CD2/CLEC7A/RIPK2/RSAD2/CCR7/LILRB1/IRAK1/AIM2/CEBPG/CEBPB/ADORA2B/LTB/IL7/PNP/OAS1/IGHD/OAS3/CYBA/APOA2/IFNG/CD40LG/PLCG2/HMGB2/HMOX1/ITK/POU2AF1/IFIH1/CD86/HDAC2/FFAR2/STOML2/SPHK1/HSPD1/NMBR/CHI3L1/ELANE/LILRB2/GAPDH/PTPRC/CD3E/TLR1/IL27RA/DDX21/OAS2/TBX21/FCER1G/NMB/IRF8/HILPDA/XCL1/IL15/IRF1/CD6/CD28/DDX58/FCN1/LBP/LAPTM5/MAPK1…
GOBP_ADAPTIVE_THERMOGENESIS	GOBP_ADAPTIVE_THERMOGENESIS	146	-0.370178	-1.4611	0.00426136	0.0507283	0.0410812	1866	tags=25%, list=15%, signal=21%	STK11/PRKAB1/STAT6/ESRRG/LAMA4/EPAS1/CD36/G0S2/ALMS1/DBH/APC/GATM/OXTR/ACADL/PLCL1/ID1/FLCN/LEPR/APPL2/ALDH1A1/UCP1/LEP/CIDEA/PRLR/PER2/SORL1/ADAMTS5/PDGFC/IGF1R/CAV1/ZNF516/GJA1/ADIPOQ/ZNF423/NOVA1/FABP4
GOBP_ORGANELLE_FISSION	GOBP_ORGANELLE_FISSION	392	0.497901	2.38624	0.0042735	0.0507793	0.0411226	1242	tags=24%, list=10%, signal=22%	CDCA8/CDC20/KIF23/CENPE/MYBL2/CCNB2/NDC80/TOP2A/NCAPH/ASPM/CEP55/DLGAP5/UBE2C/NUSAP1/TPX2/TACC3/NEK2/RAD51AP1/UBE2S/MAD2L1/KIF18A/CDT1/BIRC5/KIF11/TTK/NCAPG/AURKB/CHEK1/TRIP13/PRC1/KIFC1/KIF18B/AURKA/CCNB1/KIF4A/PTTG1/KIF14/CKS2/KIF2C/MYBL1/CDC6/PLK1/RACGAP1/PTTG3P/BUB1B/ZWINT/SPC25/SPAG5/DSCC1/RAD54L/ESPL1/RAD51/CCNE1/KIF15/MKI67/CCNE2/FANCA/TDRD12/CDC25B/NCAPD2/BUB1/CENPF/FBXO5/ZWILCH/MTFR1/RAL…
GOBP_REGULATION_OF_MITOTIC_CELL_CYCLE	GOBP_REGULATION_OF_MITOTIC_CELL_CYCLE	401	0.409669	1.95976	0.00434783	0.0514154	0.0416377	1182	tags=20%, list=10%, signal=19%	CDCA8/CDC20/CENPE/NDC80/RRM2/DLGAP5/UBE2C/PBK/NUSAP1/NEK2/CDK1/MAD2L1/CDT1/BIRC5/EZH2/TTK/AURKB/CHEK1/TRIP13/DTL/AURKA/CCNB1/KIF14/CKS2/CDC25A/CDC6/PLK1/BUB1B/GTSE1/ZWINT/EIF4EBP1/SPC25/ESPL1/ORC1/MKI67/BRINP3/CKS1B/TIPIN/ASNS/CDC25B/CCL2/DONSON/BUB1/STIL/CENPF/FBXO5/ZWILCH/GMNN/BLM/E2F1/CDKN2A/RFWD3/CDC7/FOXC1/KIF20B/MSH2/KNTC1/LGMN/PSME2/BTG3/CDKN2C/FGF8/ATAD5/INTS13/SPHK1/PKMYT1/CDC25C/RCC1/CD…
GOBP_ADAPTIVE_IMMUNE_RESPONSE	GOBP_ADAPTIVE_IMMUNE_RESPONSE	388	0.369477	1.76542	0.00436681	0.0514154	0.0416377	1948	tags=31%, list=16%, signal=27%	LAMP3/CXCL13/TRAT1/LAG3/EXO1/TAP1/IGLV1-44/IGHV3-48/TNFRSF11A/CTLA4/TFRC/TREM1/CTSC/PDCD1LG2/C1QB/PRF1/TLR8/IGHM/C1QA/PRDM1/CLEC7A/HLA-DRB4/HLA-DOB/SLAMF7/IGLC1/RIPK2/RSAD2/CD3G/CD7/TRBC1/LILRB1/IL7R/CD247/CD3D/IGLV6-57/LYN/IGHD/TNFRSF17/SIT1/IFNG/CTSS/CD40LG/LAIR1/TNFRSF21/KLRD1/ITK/CD8A/MSH2/TRAC/IL21R/CD79B/CD86/ATAD5/GPR183/FUT7/HSPD1/CSF2RB/IGKC/BTNL8/LILRB2/NSD2/MSH6/PTPRC/CD3E/ICAM1/IL27RA…
GOBP_REGULATION_OF_DNA_METABOLIC_PROCESS	GOBP_REGULATION_OF_DNA_METABOLIC_PROCESS	432	0.352492	1.70178	0.00436681	0.0514154	0.0416377	1983	tags=25%, list=16%, signal=22%	FOXM1/E2F8/NEK2/RAD51AP1/CCNA2/CDK1/GINS1/CDT1/AURKB/GINS2/CHEK1/MCM5/MCM2/CDC6/DSCC1/RAD51/TFRC/MCM6/MCM4/GTPBP4/DBF4/TIPIN/PARPBP/CCT5/RFC4/DONSON/KPNA2/GINS4/MYC/GZMA/PCNA/GINS3/FBXO5/GMNN/BLM/DNA2/CEBPG/IL7R/H1-1/CDC7/ENY2/TIGAR/MCM7/H1-2/MSH2/RFC2/CCT6A/OTUB2/ATAD5/RUVBL1/STOML2/H1-4/CCT2/EYA4/NSD2/MSH6/USP1/H1-5/PTPRC/PRIM2/MCM3/UBE2V2/HNRNPAB/EYA3/IL27RA/TBX21/TFDP1/ERCC4/AUNIP/CD28/LPIN1/…
GOMF_HEPARIN_BINDING	GOMF_HEPARIN_BINDING	137	-0.389257	-1.51824	0.00436047	0.0514154	0.0416377	1425	tags=29%, list=12%, signal=26%	NDNF/CCN4/CCN2/GREM2/SLIT3/LPA/SELP/FGF1/NELL2/PF4V1/SLIT2/NRP1/CTSG/ANG/EFEMP2/PRELP/FGF2/PCOLCE/LPL/COL5A3/FSTL1/THBS2/ADAMTS5/CFH/CCN3/PTN/COL5A1/LTBP2/CRISPLD2/COLQ/ECM2/POSTN/ANOS1/SERPINA5/FBN1/TGFBR3/THBS4/COMP/BMP4/CCN5
GOBP_MONONUCLEAR_CELL_DIFFERENTIATION	GOBP_MONONUCLEAR_CELL_DIFFERENTIATION	402	0.300546	1.4393	0.00434783	0.0514154	0.0416377	1960	tags=25%, list=16%, signal=22%	EZH2/LAG3/PIR/LY6D/HMGB3/PLA2G2D/CTLA4/FANCA/SLAMF8/LCK/IL2RA/PRDM1/CD2/FZD9/MYC/RIPK2/IL2RG/RSAD2/CD3G/CCR7/LILRB1/CEBPG/CEBPB/IL7/IL7R/PNP/CD3D/IKZF3/LYN/VCAM1/RUNX3/TMEM176A/IFNG/CD40LG/PLCG2/NFIL3/GPR18/ITK/CD8A/MSH2/TMEM176B/POU2AF1/CD79B/CD86/GPR183/FUT7/BAK1/VNN1/SLC25A5/LILRB2/DOCK2/PTPRC/CD3E/TBX21/FCER1G/IRF8/CTSL/ADA/ITGB8/IL15/IRF1/IHH/CD28/PRR7/CD27/LY9/LGALS9/CD83/VEGFA/CBFB/IFNW1/A…
GOMF_ATP_DEPENDENT_ACTIVITY	GOMF_ATP_DEPENDENT_ACTIVITY	423	0.317559	1.52741	0.00438596	0.051547	0.0417443	2167	tags=25%, list=18%, signal=21%	KIF23/CENPE/TOP2A/ERCC6L/KIF18A/KIF11/TRIP13/KIFC1/KIF18B/KIF20A/KIF4A/MCM5/MCM2/KIF14/KIF2C/CLPB/TAP1/DSCC1/RAD54L/RAD51/KIF15/ORC1/HELLS/MCM6/MCM4/TDRD12/CCT5/RFC4/ATAD2/DDX39A/RECQL4/BLM/DNA2/HSPA14/MYO10/MCM7/DDX28/KIF20B/MSH2/RFC2/ATP6V0A4/IFIH1/ABCC4/CCT6A/ABCA4/ATAD5/RUVBL1/HSPD1/SMC4/MYH8/CCT2/MSH6/MCM3/ATP11A/BRIP1/DDX21/HYOU1/ATP4A/MYO7A/ABCB9/DDX58/ATP2B2/RFC3/SMC2/TAP2/HSPH1/ABCD1/ABC…
GOBP_CHROMOSOME_ORGANIZATION	GOBP_CHROMOSOME_ORGANIZATION	458	0.527334	2.55438	0.00440529	0.0515865	0.0417763	1046	tags=22%, list=8%, signal=21%	CDC45/CDCA8/CDC20/KIF23/CENPE/NDC80/TOP2A/NCAPH/CEP55/DLGAP5/UBE2C/HJURP/NUSAP1/TACC3/NEK2/CENPN/CDK1/ERCC6L/MAD2L1/GINS1/KIF18A/CDT1/BIRC5/KIF11/EZH2/TTK/NCAPG/AURKB/GINS2/TRIP13/PRC1/KIFC1/KIF18B/CCNB1/KIF4A/MCM5/PTTG1/MCM2/KIF14/KIF2C/CDC6/PLK1/RACGAP1/PTTG3P/BUB1B/EXO1/ZWINT/SPC25/SPAG5/HMGA1/DSCC1/CENPI/RAD54L/ESPL1/RAD51/CCNE1/HMGB3/OIP5/HELLS/CCNE2/MCM6/MCM4/FEN1/CCT5/RFC4/NCAPD2/CENPA/GIN…
GOBP_DNA_REPAIR	GOBP_DNA_REPAIR	452	0.346574	1.67689	0.00440529	0.0515865	0.0417763	2632	tags=29%, list=21%, signal=23%	CDC45/FOXM1/RAD51AP1/CDK1/GINS2/CHAF1B/CHEK1/TRIP13/DTL/NUDT1/MCM5/PTTG1/MCM2/FANCI/EXO1/RAD54L/RAD51/PCLAF/FANCA/MCM6/MCM4/FEN1/PARPBP/RFC4/GINS4/PCNA/RECQL4/BLM/RNASEH2A/NEIL3/DNA2/CEBPG/RFWD3/FANCE/CDC7/ENY2/POLE2/TIGAR/MCM7/HMGB2/CHAF1A/MSH2/RFC2/H2AW/OTUB2/WDHD1/RUVBL1/HROB/EYA4/NSD2/MSH6/SAMHD1/USP1/MCM3/POLD1/UBE2V2/EYA3/BRIP1/RAD21/VCPIP1/CHEK2/UNG/ERCC4/PSMD14/AUNIP/TAF2/RMI1/PSME4/FANCG…
GOBP_MEMORY	GOBP_MEMORY	99	-0.409639	-1.54222	0.00442478	0.0516277	0.0418097	3080	tags=39%, list=25%, signal=30%	SLC2A4/RELN/HTR2A/SLC8A2/CNR1/PLCB1/ITGA8/TH/GRIA1/PPP3CB/MAP1A/SORCS3/ADCY1/SLC6A4/SCN2A/CHST10/NFATC4/BDNF/CIC/INSR/PRKCZ/TREM2/DBH/ITGA3/OXTR/CAMK2N1/NGF/CPEB3/SERPINF1/PJA2/SPG11/ATXN1/PLK2/PTN/ABCC8/NTF3/SLC1A1/MAPT/CX3CR1
GOBP_NEPHRON_EPITHELIUM_DEVELOPMENT	GOBP_NEPHRON_EPITHELIUM_DEVELOPMENT	99	-0.407301	-1.53342	0.00442478	0.0516277	0.0418097	2169	tags=35%, list=18%, signal=29%	GPC3/EDNRB/TACSTD2/HES1/PKD1/ILK/PECAM1/AHI1/PBX1/CTNNB1/GREB1L/JAG1/CITED1/SALL1/BCL2/CD34/WNT2B/PKD2/KLHL3/FGF1/MEF2C/DCHS1/FGF2/AQP1/SHH/WNT11/EDNRA/WNT4/GLI3/LAMB2/MAGI2/ADIPOQ/BMP4/GATA3/TFAP2B
GOBP_CYTOKINE_MEDIATED_SIGNALING_PATHWAY	GOBP_CYTOKINE_MEDIATED_SIGNALING_PATHWAY	407	0.321797	1.54119	0.00444444	0.0517638	0.0419198	2031	tags=26%, list=16%, signal=23%	CXCL10/CXCL13/CXCL11/CXCL9/CCL18/IL1R2/MMP12/CCL8/CXCL3/CCL20/IL12RB2/USP18/CXCL8/ISG15/TNFRSF11A/CCL5/LRP8/MX1/CXCR6/IL2RA/CCR1/STAT1/CCL2/PADI2/RIPK2/IL2RG/CCL4/IFI27/HCK/CCR8/CCR7/LILRB1/BIRC3/IRAK1/AIM2/IL7/H2BC11/IL7R/LYN/CCL7/OAS1/OAS3/TNFRSF17/IFNG/TFF2/FOXC1/GSTP1/ST18/OASL/IL21R/STAP1/SPHK1/CSF2RB/LILRB2/CBL/GPR75/SAMHD1/CCL17/LILRA4/ZBP1/PTPRC/VRK2/CCR5/IL27RA/OAS2/CCL22/FCER1G/GPR17/XC…
GOBP_POSITIVE_REGULATION_OF_PROTEIN_KINASE_B_SIGNALING	GOBP_POSITIVE_REGULATION_OF_PROTEIN_KINASE_B_SIGNALING	96	-0.406316	-1.51885	0.00446429	0.0519013	0.0420312	1860	tags=24%, list=15%, signal=21%	TEK/RAMP3/SPRY2/INSR/AXL/AKR1C3/P2RX4/FERMT2/OSBPL8/FGF2/NOX4/SEMA5A/LEP/GAS6/IGF1R/MYOC/TPBG/NTS/F3/IGF1/LRP2/CX3CR1/GATA3
GOBP_REGULATION_OF_LYMPHOCYTE_ACTIVATION	GOBP_REGULATION_OF_LYMPHOCYTE_ACTIVATION	417	0.338053	1.6222	0.0045045	0.0522749	0.0423337	2557	tags=35%, list=21%, signal=28%	LAG3/IDO1/SOX11/ICOS/HMGB3/IGHV3-48/CD38/PLA2G2D/CTLA4/CCL5/TFRC/FANCA/SLAMF8/LCK/PDCD1LG2/IL2RA/KLRC3/CCL2/IGHM/PRDM1/CD2/CLEC7A/HLA-DRB4/HLA-DOB/IGLC1/RIPK2/IL2RG/MZB1/TRBC1/CCR7/LILRB1/SIRPG/CEBPB/IL7/IL7R/PNP/IKZF3/LYN/VCAM1/RUNX3/IGHD/SIT1/IFNG/CD40LG/TNFRSF21/KLRD1/CORO1A/THEMIS2/GAL/MSH2/CD300A/SLC7A1/CD86/ATAD5/GPR183/HSPD1/VNN1/IGKC/LILRB2/NSD2/BID/PTPRC/CD3E/IL27RA/TBX21/XCL1/ADA/IL15/I…
GOBP_CELL_DIVISION	GOBP_CELL_DIVISION	487	0.464994	2.25724	0.00462963	0.0525313	0.0425414	1104	tags=20%, list=9%, signal=19%	CDCA8/CDC20/KIF23/CENPE/CCNB2/NDC80/TOP2A/NCAPH/E2F8/ASPM/CEP55/UBE2C/SKA1/NUSAP1/CDCA3/TPX2/TACC3/NEK2/UBE2S/CCNA2/CDK1/ERCC6L/MAD2L1/PAX6/CDT1/BIRC5/KIF11/NCAPG/AURKB/PRC1/KIFC1/KIF18B/KIF20A/AURKA/CCNB1/KIF4A/PTTG1/KIF14/CKS2/KIF2C/CDC25A/CDC6/PLK1/RACGAP1/BUB1B/ZWINT/SPC25/SPAG5/ECT2/ESPL1/CCNE1/ORC6/OIP5/HELLS/PLK4/CKS1B/HAUS6/CCNE2/GPSM2/TIPIN/CDC25B/NCAPD2/CENPA/PIMREG/BUB1/MYC/CENPF/FBXO5…
GOCC_CYTOLYTIC_GRANULE	GOCC_CYTOLYTIC_GRANULE	13	0.731857	1.88012	0.00464037	0.0525313	0.0425414	1106	tags=46%, list=9%, signal=42%	GZMB/GNLY/NKG7/PRF1/GZMH/SRGN
GOMF_IMMUNOGLOBULIN_RECEPTOR_BINDING	GOMF_IMMUNOGLOBULIN_RECEPTOR_BINDING	13	0.721633	1.85385	0.00464037	0.0525313	0.0425414	1573	tags=54%, list=13%, signal=47%	IGHV3-48/IGHM/IGLC1/TRBC1/IGHD/IGKC/IGLL5
GOBP_NUCLEOBASE_BIOSYNTHETIC_PROCESS	GOBP_NUCLEOBASE_BIOSYNTHETIC_PROCESS	18	0.645051	1.83071	0.00460829	0.0525313	0.0425414	2968	tags=67%, list=24%, signal=51%	CTPS1/GMPS/SHMT2/PPAT/APRT/PAICS/ADA/HPRT1/UMPS/GART/CAD/CTPS2
GOBP_GLYCOLYTIC_PROCESS_THROUGH_FRUCTOSE_6_PHOSPHATE	GOBP_GLYCOLYTIC_PROCESS_THROUGH_FRUCTOSE_6_PHOSPHATE	18	0.644064	1.82791	0.00460829	0.0525313	0.0425414	2868	tags=61%, list=23%, signal=47%	PFKP/HK3/TPI1/GALK1/PGK1/ENO1/PKM/HK2/FOXK2/ENO3/PFKL
GOMF_HISTONE_KINASE_ACTIVITY	GOMF_HISTONE_KINASE_ACTIVITY	18	0.640618	1.81813	0.00460829	0.0525313	0.0425414	100	tags=22%, list=1%, signal=22%	CDK1/AURKB/CHEK1/AURKA
GOBP_REGULATION_OF_SPINDLE_ASSEMBLY	GOBP_REGULATION_OF_SPINDLE_ASSEMBLY	25	0.563145	1.73699	0.0045977	0.0525313	0.0425414	377	tags=20%, list=3%, signal=19%	PLK1/SPAG5/KIF15/GPSM2/STIL
GOBP_MICROTUBULE_CYTOSKELETON_ORGANIZATION	GOBP_MICROTUBULE_CYTOSKELETON_ORGANIZATION	470	0.342443	1.65377	0.00462963	0.0525313	0.0425414	591	tags=11%, list=5%, signal=11%	CDCA8/CDC20/KIF23/CENPE/MYBL2/CCNB2/NDC80/ASPM/DLGAP5/SKA1/NUSAP1/TPX2/TACC3/NEK2/CDK1/MAD2L1/PAX6/KIF18A/BIRC5/KIF11/TTK/AURKB/CHEK1/PRC1/KIFC1/KIF18B/KIF20A/AURKA/CCNB1/KIF4A/KIF14/KIF2C/PLK1/RACGAP1/SPC25/SPAG5/ESPL1/KIF15/PCLAF/PLK4/HAUS6/GPSM2/TTLL4/CENPA/STIL/FBXO5/TTLL7/CLIP4/STMN1/IQCG/SAC3D1/TUBA4A
GOBP_MORPHOGENESIS_OF_A_POLARIZED_EPITHELIUM	GOBP_MORPHOGENESIS_OF_A_POLARIZED_EPITHELIUM	76	-0.451835	-1.63904	0.0046225	0.0525313	0.0425414	2792	tags=36%, list=23%, signal=28%	TCF15/MKS1/GPC3/DVL2/CELSR1/TP63/FZD1/AHI1/FOXF2/DAB2/FZD2/ANKRD6/CELSR2/SPEF1/ROR2/WNT5A/DLG5/BRSK2/MLLT3/DACT1/WNT11/LAMA3/GPC4/ASTN2/MAGI2/JHY/ERBB4
GOBP_REGULATION_OF_CARBOHYDRATE_BIOSYNTHETIC_PROCESS	GOBP_REGULATION_OF_CARBOHYDRATE_BIOSYNTHETIC_PROCESS	82	-0.445056	-1.6377	0.00459418	0.0525313	0.0425414	2405	tags=30%, list=19%, signal=25%	SNCA/CRY1/CLK2/NNMT/ZNF692/NR3C1/IRS2/STK11/PDK2/PTH1R/INSR/GNMT/FOXO1/AVPR1B/LEPR/SORBS1/LEP/FBP1/ENPP1/MST1/IRS1/IGF1/C1QTNF3/ADIPOQ/PPP1R3C
GOBP_REGULATION_OF_EPITHELIAL_TO_MESENCHYMAL_TRANSITION	GOBP_REGULATION_OF_EPITHELIAL_TO_MESENCHYMAL_TRANSITION	76	-0.445032	-1.61436	0.0046225	0.0525313	0.0425414	2071	tags=32%, list=17%, signal=26%	CTNNB1/DAB2/EMP2/SMAD3/LOXL2/RGCC/SPRY2/JAG1/EFNA1/FERMT2/SPRY1/TGFB2/CLASP2/TGFBR2/LDLRAD4/EPHA3/COL1A1/OVOL2/TGFB1I1/HPN/TGFB3/BMP4/FOXA1/GATA3
GOCC_CILIARY_PLASM	GOCC_CILIARY_PLASM	76	-0.443336	-1.60821	0.0046225	0.0525313	0.0425414	2384	tags=30%, list=19%, signal=25%	WDR11/DNAH2/NME7/DNAH7/CFAP45/TTC30A/GLI1/SPEF1/ATG14/DYNC2LI1/IFT140/NME8/CEP162/BBS1/TOGARAM1/DYNC2H1/SPATA7/GLI3/DRC3/SPAG6/EFHC1/MAK/DNALI1
GOCC_POSTSYNAPTIC_SPECIALIZATION_MEMBRANE	GOCC_POSTSYNAPTIC_SPECIALIZATION_MEMBRANE	87	-0.427533	-1.58478	0.00453858	0.0525313	0.0425414	2622	tags=32%, list=21%, signal=26%	LRFN3/PLPPR4/GRIA1/NLGN1/ADAM22/OPRD1/SORCS3/CACNG5/ADCY1/GRM5/NECTIN3/SLC30A1/NLGN4Y/AKAP9/LIN7A/KCND3/LRRTM2/CHRNB1/KCND2/CACNG4/CACNA1C/EPHA7/SYNDIG1/GRIA2/ADRA2A/CLSTN2/NLGN4X/ERBB4
GOBP_T_CELL_ACTIVATION	GOBP_T_CELL_ACTIVATION	455	0.320142	1.5448	0.00454545	0.0525313	0.0425414	2090	tags=29%, list=17%, signal=25%	LAG3/IDO1/ICOS/NKG7/CTPS1/PLA2G2D/CTLA4/CCL5/TFRC/FANCA/LCK/PDCD1LG2/IL2RA/CCL2/PRDM1/CD2/CLEC7A/HLA-DRB4/HLA-DOB/SLAMF7/RIPK2/IL2RG/RSAD2/CD3G/CD7/TRBC1/CCR7/LILRB1/SIRPG/CEBPB/IL7/IL7R/CD247/PNP/CD3D/IKZF3/LYN/VCAM1/RUNX3/SIT1/IFNG/CD40LG/TNFRSF21/CORO1A/GPR18/ITK/CD8A/CD300A/TRAC/SLC7A1/CD86/GPR183/FUT7/STOML2/HSPD1/VNN1/LILRB2/DOCK2/BID/PTPRC/CD3E/ICAM1/IL27RA/CD48/TBX21/FCER1G/XCL1/CTSL/ADA/…
GOMF_3_5_DNA_HELICASE_ACTIVITY	GOMF_3_5_DNA_HELICASE_ACTIVITY	12	0.79031	1.99129	0.00471698	0.0525473	0.0425543	453	tags=42%, list=4%, signal=40%	MCM5/MCM2/MCM6/RECQL4/BLM
GOBP_REGULATION_OF_T_CELL_CHEMOTAXIS	GOBP_REGULATION_OF_T_CELL_CHEMOTAXIS	15	0.717512	1.90824	0.00473934	0.0525473	0.0425543	216	tags=27%, list=2%, signal=26%	S100A7/CXCL10/CXCL13/CCL5
GOBP_REGULATION_OF_METAPHASE_PLATE_CONGRESSION	GOBP_REGULATION_OF_METAPHASE_PLATE_CONGRESSION	12	0.755138	1.90267	0.00471698	0.0525473	0.0425543	174	tags=33%, list=1%, signal=33%	CDCA8/BIRC5/AURKB/SPAG5
GOCC_MITOTIC_SPINDLE_MIDZONE	GOCC_MITOTIC_SPINDLE_MIDZONE	11	0.771129	1.89821	0.00469484	0.0525473	0.0425543	740	tags=55%, list=6%, signal=51%	CENPE/KIF18A/AURKB/PRC1/KIF18B/KIF20B
GOBP_EOSINOPHIL_CHEMOTAXIS	GOBP_EOSINOPHIL_CHEMOTAXIS	16	0.687161	1.878	0.00465116	0.0525473	0.0425543	2219	tags=50%, list=18%, signal=41%	CCL8/CCL5/CCL2/CCL4/CCL7/CCL13/CX3CL1/CCL11
GOCC_CHROMOCENTER	GOCC_CHROMOCENTER	12	0.73644	1.85556	0.00471698	0.0525473	0.0425543	224	tags=25%, list=2%, signal=25%	CDCA8/AURKB/OIP5
GOCC_PROTEASOME_REGULATORY_PARTICLE	GOCC_PROTEASOME_REGULATORY_PARTICLE	19	0.638368	1.81724	0.00472813	0.0525473	0.0425543	3821	tags=68%, list=31%, signal=47%	PSMD3/PSMD7/ADRM1/PSMD14/PSMD8/PSMC3/PSMD2/PSMC4/PSMD12/PSMD1/PSMD13/PSMC1/PSMD11
GOBP_NUCLEOTIDE_BINDING_DOMAIN_LEUCINE_RICH_REPEAT_CONTAINING_RECEPTOR_SIGNALING_PATHWAY	GOBP_NUCLEOTIDE_BINDING_DOMAIN_LEUCINE_RICH_REPEAT_CONTAINING_RECEPTOR_SIGNALING_PATHWAY	19	0.6282	1.78829	0.00472813	0.0525473	0.0425543	1704	tags=37%, list=14%, signal=32%	INAVA/RIPK2/BIRC3/TNFAIP3/SLC15A3/PTPN22/ITCH
GOMF_MHC_PROTEIN_BINDING	GOMF_MHC_PROTEIN_BINDING	28	0.557604	1.76333	0.0046729	0.0525473	0.0425543	1849	tags=54%, list=15%, signal=46%	LAG3/TAP1/CLEC7A/LILRB1/KLRD1/DERL1/CD8A/LILRB2/TUBB/ABCB9/TAP2/TUBB4B/ATP5F1B/VCP/MARCHF1
GOBP_NUCLEOBASE_CONTAINING_SMALL_MOLECULE_CATABOLIC_PROCESS	GOBP_NUCLEOBASE_CONTAINING_SMALL_MOLECULE_CATABOLIC_PROCESS	27	0.552457	1.73408	0.0046729	0.0525473	0.0425543	1181	tags=33%, list=10%, signal=30%	APOBEC3B/NUDT1/UPP1/APOBEC3A/PNP/UPB1/ADA/AHCY/MTAP
GOBP_REGULATION_OF_SODIUM_ION_TRANSPORT	GOBP_REGULATION_OF_SODIUM_ION_TRANSPORT	69	-0.454321	-1.62138	0.00470219	0.0525473	0.0425543	2300	tags=30%, list=19%, signal=25%	KCNQ1/ADRB2/DMPK/SLC9A1/STK39/TESC/UTRN/RANGRF/ATP1B2/P2RX4/NEDD4/FGF14/SPTBN4/ATP1B1/CNTN1/ATP1A2/NEDD4L/GPD1L/SCN3B/FXYD1/GRP
GOCC_CENTROSOME	GOCC_CENTROSOME	471	0.324465	1.56526	0.00473934	0.0525473	0.0425543	740	tags=11%, list=6%, signal=11%	CDC45/CDC20/KIF23/CCNB2/NDC80/ASPM/CEP55/DLGAP5/SKA1/TACC3/NEK2/CDK1/TRAT1/AURKB/CHODL/CHEK1/DTL/AURKA/CCNB1/HMMR/KIF2C/PLK1/CENPU/SPAG5/TAP1/ESPL1/CCNE1/KIF15/PCLAF/PLK4/HAUS6/CCNE2/CTSC/GPSM2/LCK/CCT5/CDC25B/CTAG2/RPP25/STIL/CENPF/PCNA/NDRG1/NUP93/E2F1/SAC3D1/PSMB5/TBC1D31/RLBP1/RANBP1/CCDC88C/SNX10/KIF20B
GOCC_POLYMERIC_CYTOSKELETAL_FIBER	GOCC_POLYMERIC_CYTOSKELETAL_FIBER	495	0.304701	1.47503	0.0047619	0.0527071	0.0426838	1361	tags=15%, list=11%, signal=14%	KIF23/CENPE/KRT16/ASPM/SKA1/NUSAP1/TPX2/NEK2/CDK1/KIF18A/BIRC5/KIF11/AURKB/PRC1/KIFC1/KIF18B/KIF20A/KRT81/AURKA/KIF4A/LMNB1/KIF14/KIF2C/PLK1/RACGAP1/GTSE1/SPAG5/KIF15/HAUS6/MX1/RIBC2/CCT5/TTLL4/NDRG1/HCK/LMNB2/PKP1/ZWILCH/TTLL7/CLIP4/STMN1/KRT6B/TUBA4A/KRT12/TMOD1/CORO1A/KRT24/TEKT2/KIF20B/KNTC1/CCT6A/DIAPH3/CFAP20/KRT83/TUBA4B/ACTA1/KRT6A/CCT2/MX2/TUBA1C/NARF/KCNAB2/CDK2AP2/TUBB/DNM1L/PSRC1/TCP1…
GOBP_REGULATION_OF_CELL_SUBSTRATE_JUNCTION_ORGANIZATION	GOBP_REGULATION_OF_CELL_SUBSTRATE_JUNCTION_ORGANIZATION	64	-0.456368	-1.59943	0.00479233	0.0529532	0.0428831	3037	tags=42%, list=25%, signal=32%	EPB41L5/DLC1/PPM1F/PTPRA/THBS1/BCAS3/MACF1/THY1/SDC4/SLK/SMAD3/PIK3R1/TEK/ACVRL1/IQSEC1/SLC9A1/KDR/LIMCH1/TSC1/FERMT2/CLASP2/NRP1/EPHA3/MYOC/WNT4/APOD/COL16A1
GOBP_REGULATION_OF_CHRONIC_INFLAMMATORY_RESPONSE	GOBP_REGULATION_OF_CHRONIC_INFLAMMATORY_RESPONSE	10	0.781352	1.8699	0.00480769	0.0530269	0.0429428	2177	tags=70%, list=18%, signal=58%	IDO1/CCL5/ADORA2B/TNFAIP3/TNF/LTA/CYP19A1
GOBP_REGULATION_OF_MORPHOGENESIS_OF_AN_EPITHELIUM	GOBP_REGULATION_OF_MORPHOGENESIS_OF_AN_EPITHELIUM	54	-0.48274	-1.64825	0.00481541	0.0530269	0.0429428	2071	tags=33%, list=17%, signal=28%	CTNNB1/FGF7/HGF/WNT5A/WNT2B/BTBD7/FGF1/FGF2/SNAI2/SHH/WNT5B/MMRN2/ESR1/WNT4/GJA1/AR/BMP4/GATA3
GOCC_NUCLEAR_UBIQUITIN_LIGASE_COMPLEX	GOCC_NUCLEAR_UBIQUITIN_LIGASE_COMPLEX	34	0.526238	1.74427	0.00483092	0.0531072	0.0430078	197	tags=15%, list=2%, signal=15%	CDC20/UBE2C/UBE2S/BUB1B/RAD51
GOBP_ALPHA_BETA_T_CELL_PROLIFERATION	GOBP_ALPHA_BETA_T_CELL_PROLIFERATION	37	0.52418	1.7711	0.00485437	0.0531841	0.0430701	2540	tags=51%, list=21%, signal=41%	IL2RA/RIPK2/DOCK2/PTPRC/CD3E/XCL1/IL15/IRF1/CD28/PRKCQ/LGALS9/EBI3/PTPN22/SYK/ITCH/ELF4/IL12B/IL2/CCR2
GOBP_NUCLEOSIDE_MONOPHOSPHATE_BIOSYNTHETIC_PROCESS	GOBP_NUCLEOSIDE_MONOPHOSPHATE_BIOSYNTHETIC_PROCESS	37	0.499827	1.68882	0.00485437	0.0531841	0.0430701	3030	tags=49%, list=25%, signal=37%	TK1/UPP1/TYMS/GMPS/PPAT/APRT/PAICS/DCK/ADA/HPRT1/ADSL/UMPS/PRPS2/GART/CAD/PRPS1L1/DGUOK/AMPD3
GOBP_POSITIVE_REGULATION_OF_SYNAPSE_ASSEMBLY	GOBP_POSITIVE_REGULATION_OF_SYNAPSE_ASSEMBLY	43	-0.492651	-1.61253	0.00488599	0.0533498	0.0432042	1968	tags=30%, list=16%, signal=26%	BDNF/FLRT3/DLG5/OXTR/BHLHB9/LRRTM2/THBS2/TPBG/SYNDIG1/NTRK2/LRRN3/AMIGO2/CLSTN2
GOBP_TRABECULA_MORPHOGENESIS	GOBP_TRABECULA_MORPHOGENESIS	43	-0.485942	-1.59057	0.00488599	0.0533498	0.0432042	1956	tags=35%, list=16%, signal=29%	THBS3/HEY2/TEK/S1PR1/HEY1/TGFB2/HEG1/COL1A1/RBP4/OVOL2/MSX2/MMP2/PLXNB1/TGFBR3/CHAD
GOBP_MOTILE_CILIUM_ASSEMBLY	GOBP_MOTILE_CILIUM_ASSEMBLY	32	-0.573908	-1.76209	0.00507614	0.0552394	0.0447345	2115	tags=38%, list=17%, signal=31%	AHI1/DZIP1/UBE2B/GK2/SPATA6/CFAP44/ZMYND10/BBOF1/TTC12/SPAG6/JHY/CFAP69
GOBP_NEURON_PROJECTION_EXTENSION_INVOLVED_IN_NEURON_PROJECTION_GUIDANCE	GOBP_NEURON_PROJECTION_EXTENSION_INVOLVED_IN_NEURON_PROJECTION_GUIDANCE	32	-0.564545	-1.73334	0.00507614	0.0552394	0.0447345	1596	tags=34%, list=13%, signal=30%	WNT5A/SLIT3/SLIT2/NRP1/SEMA3B/SEMA5A/CXCL12/SEMA3G/SEMA3C/ALCAM/SEMA3E
GOBP_REGULATION_OF_MEIOTIC_CELL_CYCLE	GOBP_REGULATION_OF_MEIOTIC_CELL_CYCLE	44	0.482408	1.6921	0.00510204	0.0554279	0.0448871	437	tags=18%, list=4%, signal=18%	CDC20/ASPM/RAD51AP1/TTK/TRIP13/CDC25A/CDC25B/FBXO5
GOCC_DYNEIN_COMPLEX	GOCC_DYNEIN_COMPLEX	30	-0.574626	-1.73425	0.00513699	0.0556206	0.0450432	2610	tags=33%, list=21%, signal=26%	DYNLT3/DCTN1/DNAH2/DNAH7/DCTN4/DYNC1I2/DYNC2LI1/NME8/DYNC2H1/DNALI1
GOBP_INTRACILIARY_TRANSPORT	GOBP_INTRACILIARY_TRANSPORT	30	-0.573127	-1.72973	0.00513699	0.0556206	0.0450432	2038	tags=37%, list=16%, signal=31%	KIF3B/IFT46/TTC30A/IFT22/IFT88/DYNC2LI1/PCM1/IFT140/WDR19/DYNC2H1/MAK
GOBP_SMOOTH_MUSCLE_TISSUE_DEVELOPMENT	GOBP_SMOOTH_MUSCLE_TISSUE_DEVELOPMENT	22	-0.621272	-1.75565	0.00521739	0.0556573	0.0450729	1185	tags=55%, list=10%, signal=49%	SOX9/ENG/MYLK/ITGA8/NF1/PKD2/EFEMP2/SHH/COL3A1/TNN/BMP4/TFAP2B
GOBP_REGULATION_OF_ODONTOGENESIS	GOBP_REGULATION_OF_ODONTOGENESIS	12	-0.723316	-1.75456	0.00519031	0.0556573	0.0450729	1849	tags=58%, list=15%, signal=50%	RUNX2/CD34/NGFR/SHH/MSX1/TNFRSF11B/BMP4
GOBP_RIBONUCLEOSIDE_MONOPHOSPHATE_METABOLIC_PROCESS	GOBP_RIBONUCLEOSIDE_MONOPHOSPHATE_METABOLIC_PROCESS	46	0.495132	1.74714	0.00522193	0.0556573	0.0450729	2809	tags=48%, list=23%, signal=37%	UPP1/GMPS/PNP/PPAT/APRT/DPYS/UPB1/PAICS/DCK/ADA/HPRT1/ADSL/NT5C2/AK2/UMPS/TJP2/PRPS2/GART/XDH/CAD/PRPS1L1/MPP1
GOBP_REGULATION_OF_CARDIAC_MUSCLE_CONTRACTION_BY_CALCIUM_ION_SIGNALING	GOBP_REGULATION_OF_CARDIAC_MUSCLE_CONTRACTION_BY_CALCIUM_ION_SIGNALING	19	-0.635394	-1.73251	0.00518135	0.0556573	0.0450729	1773	tags=47%, list=14%, signal=41%	CASQ2/SLC9A1/HRC/ATP1B1/FKBP1B/GSTM2/ATP1A2/CACNA1C/PLN
GOBP_RESPONSE_TO_FUNGUS	GOBP_RESPONSE_TO_FUNGUS	46	0.485156	1.71193	0.00522193	0.0556573	0.0450729	1800	tags=33%, list=15%, signal=28%	S100A9/S100A8/GNLY/CLEC7A/PLCG2/BAK1/S100A12/ELANE/GAPDH/ZBP1/PTX3/HAMP/SYK/ATG5/CARD9
GOBP_POSITIVE_REGULATION_OF_INTEGRIN_MEDIATED_SIGNALING_PATHWAY	GOBP_POSITIVE_REGULATION_OF_INTEGRIN_MEDIATED_SIGNALING_PATHWAY	12	-0.705702	-1.71183	0.00519031	0.0556573	0.0450729	2392	tags=58%, list=19%, signal=47%	LAMC1/LIMS2/EMP2/NID1/LAMB1/LAMA2/LAMB2
GOBP_BONE_GROWTH	GOBP_BONE_GROWTH	28	-0.574353	-1.69412	0.00522648	0.0556573	0.0450729	2039	tags=64%, list=16%, signal=54%	RARG/ECM1/ANXA6/SOX9/SMPD3/FGFR2/DDR2/THBS3/RARA/FGFR3/MMP13/BNC2/TGFBR2/LEPR/LEP/MSX2/EVC/COMP
GOBP_NUCLEOSIDE_METABOLIC_PROCESS	GOBP_NUCLEOSIDE_METABOLIC_PROCESS	43	0.479057	1.67099	0.00515464	0.0556573	0.0450729	1646	tags=37%, list=13%, signal=32%	APOBEC3B/NUDT1/TK1/UPP1/APOBEC3A/PNP/DTYMK/APRT/UPB1/DNPH1/ADA/AHCY/MTAP/HPRT1/NT5C2/TYMP
GOBP_CELL_SURFACE_RECEPTOR_SIGNALING_PATHWAY_INVOLVED_IN_CELL_CELL_SIGNALING	GOBP_CELL_SURFACE_RECEPTOR_SIGNALING_PATHWAY_INVOLVED_IN_CELL_CELL_SIGNALING	444	-0.319662	-1.4072	0.00522193	0.0556573	0.0450729	2826	tags=29%, list=23%, signal=23%	PLPP3/RNF146/LMBR1L/ARNTL/MKS1/GPC3/USP8/EDNRB/TLE3/MITF/DVL2/GPC5/PAF1/TNKS/CDK14/FGFR2/PKD1/CELSR1/FZD8/NLGN1/MACF1/PRKAA1/ILK/RECK/SNCA/CSNK1G3/HBP1/PRKN/KANK1/ADRB2/DMPK/FZD1/AMOTL2/GNAQ/PPP3CA/BICC1/RNF43/GRK5/TLE5/CTNNB1/BTRC/DAB2/FZD2/JADE1/NFATC4/BCL9/SMAD3/ANKRD6/UNC13B/PRKAA2/FZD4/GABRA6/STK11/PFDN5/GLI1/UBE2B/CELSR2/FRAT1/SPEF1/CUL3/ROR2/CITED1/EGR1/SALL1/WNT5A/PRKCZ/MLLT3/FBXW4/CRBN/S…
GOBP_SENSORY_ORGAN_DEVELOPMENT	GOBP_SENSORY_ORGAN_DEVELOPMENT	453	-0.317035	-1.40019	0.00516796	0.0556573	0.0450729	2950	tags=32%, list=24%, signal=25%	KCNE2/PAX2/CYP26B1/ARHGAP35/RING1/SCAPER/TRIP11/OBSL1/NEUROG1/STAU2/TCF15/PPP1R13L/MKS1/INSIG2/MITF/ITGA8/DVL2/TH/MFAP2/HES1/FGFR2/TFAP2A/PLPPR4/ATP8A2/NIPBL/HOXA2/CRYBG3/THY1/SLC4A5/INHBA/ECE1/NKX3-2/SPRED2/SDC4/PHOX2B/KCNQ1/MDM1/SLC4A7/PDE6B/MAPK3/NF1/AHI1/PBX1/CTNNB1/FOXF2/PLAAT3/FZD2/FOXI1/HEY2/SMAD3/GJA8/ATP2B1/FZD4/LRP10/PFDN5/MAN2A1/PLS1/ACVRL1/RARA/SPRY2/KDR/COL11A1/CYP1A1/CEP290/CDKN1B/J…
GOBP_OSTEOBLAST_DEVELOPMENT	GOBP_OSTEOBLAST_DEVELOPMENT	17	-0.66273	-1.76541	0.00527241	0.056054	0.0453942	2418	tags=59%, list=20%, signal=47%	CLEC5A/HOXA2/SATB2/SMAD3/RUNX2/PTH1R/SHH/MSX2/PTHLH/TNN
GOBP_REGULATION_OF_RYANODINE_SENSITIVE_CALCIUM_RELEASE_CHANNEL_ACTIVITY	GOBP_REGULATION_OF_RYANODINE_SENSITIVE_CALCIUM_RELEASE_CHANNEL_ACTIVITY	18	-0.649566	-1.75071	0.00528169	0.0560605	0.0453994	1773	tags=39%, list=14%, signal=33%	CASQ2/PKD2/HRC/SRI/FKBP1B/GSTM2/PLN
GOBP_EPITHELIAL_TUBE_BRANCHING_INVOLVED_IN_LUNG_MORPHOGENESIS	GOBP_EPITHELIAL_TUBE_BRANCHING_INVOLVED_IN_LUNG_MORPHOGENESIS	25	-0.577781	-1.65633	0.00529101	0.0560673	0.045405	2618	tags=44%, list=21%, signal=35%	FGFR2/CELSR1/CTNNB1/SPRY2/DLG5/HOXA5/WNT2B/SPRY1/SHH/BMP4/FOXA1
GOBP_REGULATION_OF_ANIMAL_ORGAN_FORMATION	GOBP_REGULATION_OF_ANIMAL_ORGAN_FORMATION	24	-0.593919	-1.69789	0.00530973	0.0560819	0.0454168	1596	tags=46%, list=13%, signal=40%	CTNNB1/WNT5A/WNT2B/FGF1/SPRY1/CITED2/FGF2/SHH/WNT11/AR/BMP4
GOCC_PRERIBOSOME	GOCC_PRERIBOSOME	59	0.446117	1.65847	0.00530504	0.0560819	0.0454168	3457	tags=47%, list=28%, signal=34%	NIP7/BYSL/BOP1/RRP1/PES1/MRTO4/WDR12/RRP7A/PWP2/EMG1/EBNA1BP2/RRS1/RRP1B/EIF6/WDR74/UTP11/RRP9/PRKDC/SNU13/FBL/PDCD11/UTP18/IMP4/UTP6/TSR1/NOC2L/WDR3/HEATR1
GOBP_REPRODUCTIVE_SYSTEM_DEVELOPMENT	GOBP_REPRODUCTIVE_SYSTEM_DEVELOPMENT	261	-0.335524	-1.40892	0.00534045	0.0563143	0.045605	2356	tags=29%, list=19%, signal=24%	NR5A1/TNFAIP6/INHBA/A2M/SYCP2/ERCC1/SRD5A2/UBE3A/CTNNB1/FOXF2/DHCR24/PLEKHA5/GREB1L/IRX5/FZD4/ARID4A/STK11/AMH/GLI1/SF1/TNC/RARA/KDR/CDKN1B/ROR2/SALL1/INSR/TESC/WNT5A/AXL/TNFSF10/BCL2/AKR1C3/SLIT3/NRIP1/CCND1/ARID5B/FSHB/WNT2B/TGFB2/ID4/SLIT2/FNDC3A/SERPINF1/ANG/CITED2/FER/RBP4/GAS2/SHH/WDR19/LEP/HSD17B4/PRLR/BIK/MMP2/INHBB/FST/KITLG/ESR1/GFRA1/PDGFRB/CRIP1/AFP/BMPR1B/ZFPM2/WNT4/GLI3/ALOX15B/AR/T…
GOBP_ANIMAL_ORGAN_REGENERATION	GOBP_ANIMAL_ORGAN_REGENERATION	63	0.439702	1.64832	0.00536193	0.0564326	0.0457008	1888	tags=35%, list=15%, signal=30%	SLC7A5/CCNA2/CDK1/EZH2/AURKA/ADM/TYMS/PCNA/CEBPB/APOA2/HMOX1/BAK1/IHH/LPIN1/LCP1/HAMP/CLDN1/NR4A3/TNF/IL6/BAAT/MED1
GOCC_TRANSPORT_VESICLE	GOCC_TRANSPORT_VESICLE	331	-0.327574	-1.40546	0.00536913	0.0564326	0.0457008	3528	tags=32%, list=29%, signal=24%	SCAP/DEFA6/RAB5B/CD59/CA4/TRIM9/RAB13/GOSR1/RAB3A/AP1AR/SYPL1/SEC24B/ATP7A/PPT1/TGOLN2/STX4/RAB40A/NRSN2/DMXL2/PENK/SLC2A4/RAB11FIP5/RAB40C/COPZ1/GABRA2/BCL2L1/TRIP11/ATP6V0A1/PTPRS/ATP6V1G2/SYNRG/TH/NPTX1/MFF/APH1B/SEC16A/GRIA1/UNC13A/RAB40B/SNCA/OPRD1/SPRED2/KCNQ1/VAMP3/SEC23A/SYNGR4/PLEKHF2/AP1G2/TMEM168/BDNF/SCGN/UNC13B/ATP2B1/SCAMP1/ICA1/IQSEC1/BACE1/OVGP1/WFS1/SEC31B/RAB40AL/DBH/SNCAIP/SSPN…
GOBP_MUSCLE_TISSUE_DEVELOPMENT	GOBP_MUSCLE_TISSUE_DEVELOPMENT	341	-0.324985	-1.40051	0.00538358	0.0564926	0.0457494	3341	tags=33%, list=27%, signal=25%	ALDH1A2/DSP/PRKAR1A/SAV1/IGFBP5/SMAD5/ALPK3/KDM6B/NPPB/PDLIM5/SOX9/LUC7L/ENG/ACTC1/SHOX2/NEBL/PGM5/CYP26B1/FHL2/FES/OBSL1/MYLK/LOX/TLL2/PPP1R13L/ARNTL/CCNT2/ERBB3/ITGA8/NR2F2/SLC8A1/MYLK3/FGFR2/ACVR1/PPP3CB/PRKAA1/CNTNAP1/TNNT2/PHOX2B/SGCB/NR1D2/RB1/BIN3/PPP3CA/SMAD1/GJA5/MAP2K4/NF1/FLOT1/CTNNB1/BCL9/DDX17/HEY2/SMAD3/GLI1/RXRG/SLC9A1/RARA/COL11A1/EGR1/WNT5A/BCL2/TENM4/S1PR1/TPM1/CASQ1/TSC1/PKD2/H…
GOBP_VASCULAR_PROCESS_IN_CIRCULATORY_SYSTEM	GOBP_VASCULAR_PROCESS_IN_CIRCULATORY_SYSTEM	244	-0.348682	-1.45326	0.00542005	0.0567832	0.0459847	3080	tags=37%, list=25%, signal=29%	SLC2A4/ACTA2/HTR2A/ATP8A1/DDAH1/SLC38A1/ARHGAP35/KNG1/SLC8A2/GPR4/SLC1A4/AVPR2/GUCY1A1/EDNRB/SLC8A1/MYLK3/HTR7/SLC16A2/KCNMB2/GCLC/ITGA1/TJP1/PIK3C2A/ABCC3/F2RL1/ECE1/ADRB2/DOCK4/PDE3A/GJA5/SLC6A4/CPS1/SLC22A2/SLC12A2/ATP2B1/SLC2A10/SOD3/TEK/KLF2/INSR/HBB/HTR1A/ATP1B2/PRKG1/F2R/CD36/OCLN/SLC24A3/DBH/NPR1/OXTR/FERMT2/PLVAP/P2RY2/SLC22A5/SLIT2/EDN2/AVPR1B/TJP3/CDH5/TRPM4/LEPR/FAAH/ABCB1/LEP/KCNMA1/…
GOBP_CANONICAL_WNT_SIGNALING_PATHWAY	GOBP_CANONICAL_WNT_SIGNALING_PATHWAY	232	-0.354262	-1.47317	0.00546448	0.057156	0.0462866	3032	tags=36%, list=25%, signal=28%	SOX17/FOXO3/DAAM2/TCF7L2/PLEKHA4/PLPP3/RNF146/LMBR1L/ARNTL/MKS1/GPC3/USP8/EDNRB/TLE3/DVL2/GPC5/TNKS/CDK14/FGFR2/FZD8/ILK/RECK/CSNK1G3/PRKN/KANK1/FZD1/GNAQ/BICC1/TLE5/CTNNB1/BTRC/DAB2/FZD2/JADE1/BCL9/SMAD3/ANKRD6/FZD4/STK11/PFDN5/GLI1/UBE2B/FRAT1/EGR1/WNT5A/MLLT3/SIAH2/RBMS3/USP34/APC/FZD10/TLE2/ADGRA2/NR4A2/WNT2B/DKK3/HHEX/CAPRIN2/FOXO1/TRPM4/COL1A1/DACT1/FGF2/SNAI2/SHH/IGFBP2/SEMA5A/WNT5B/IGFBP6…
GOBP_POSITIVE_REGULATION_OF_B_CELL_ACTIVATION	GOBP_POSITIVE_REGULATION_OF_B_CELL_ACTIVATION	73	0.432393	1.67528	0.00550964	0.0575353	0.0465937	2092	tags=40%, list=17%, signal=33%	IGHV3-48/CD38/TFRC/IGHM/IGLC1/IL2RG/TRBC1/IL7/IGHD/MSH2/ATAD5/GPR183/IGKC/NSD2/PTPRC/TBX21/ADA/CD28/CD27/MIF/IGLL5/SYK/IL6/EPHB2/CD320/NCKAP1L/IL13/TNFRSF4/CD40
GOBP_OSTEOBLAST_DIFFERENTIATION	GOBP_OSTEOBLAST_DIFFERENTIATION	195	-0.380294	-1.55081	0.0055325	0.0575879	0.0466364	2450	tags=30%, list=20%, signal=24%	TP63/ILK/HOXA2/TNFAIP6/FZD1/TOB1/RSL1D1/PPP3CA/SMAD1/NF1/VEGFC/CTNNB1/DDR2/SATB2/MRC2/SMAD3/ID3/LTF/RUNX2/GLI1/TNC/GDF10/HGF/COL6A1/PTH1R/HDAC7/CREB3L1/JAG1/CITED1/TWSG1/CCN4/CHRD/FERMT2/MEF2C/ID4/NBR1/TRPM4/COL1A1/FGF2/SNAI2/PPARG/SHH/HSD17B4/CRIM1/MSX2/WNT11/MYOC/VCAN/GABBR1/BMPR1B/WNT4/GLI3/PTHLH/TNN/IL6ST/IGF1/BMP4/LRRC17
GOBP_MULTI_MULTICELLULAR_ORGANISM_PROCESS	GOBP_MULTI_MULTICELLULAR_ORGANISM_PROCESS	192	-0.367217	-1.49443	0.0055325	0.0575879	0.0466364	1816	tags=24%, list=15%, signal=21%	POLR1B/HPGD/RARA/CYP1A1/OVGP1/IGFBP7/BCL2/AGRP/PTGFR/RLN2/ITGA3/OXTR/FSHB/PLA2G4C/TGFBR2/FOS/CITED2/TRO/EPOR/CRHBP/FBLN1/THBD/IGFBP2/LEP/PRLR/TPPP3/MMP2/ESR1/PTN/DDO/ABCC8/MAGED2/PCSK5/WNT4/PTHLH/GJA1/TGFB3/TAC1/AR/UCN/ADRA2A/COL16A1/CORIN/NDP/STC2/PGR
GOMF_GUANYL_NUCLEOTIDE_EXCHANGE_FACTOR_ACTIVITY	GOMF_GUANYL_NUCLEOTIDE_EXCHANGE_FACTOR_ACTIVITY	163	-0.370951	-1.48574	0.00558659	0.0579643	0.0469412	2601	tags=40%, list=21%, signal=32%	PREX2/HERC1/ARHGEF16/DOCK10/ITSN2/RAB3GAP1/THG1L/TBXA2R/EPS8L3/RGP1/RPGR/RHOD/PLEKHG3/RIC8A/FARP1/ARHGEF15/SH3BP5/ARHGEF6/MYCBP2/RAPGEF2/MADD/MCF2L/DENND4C/DENND2D/LAMTOR3/HERC2/DOCK4/CYTH3/ITSN1/SWAP70/EPS8L2/ARHGEF26/DENND1B/IQSEC1/DENND5A/ABR/DENND2A/NUCB2/RANGRF/ARHGEF28/EPS8L1/PSD4/IQSEC3/BCAR3/DENND2B/SERGEF/ARHGEF10/DNMBP/DOCK1/RALGPS1/RIN2/ARHGEF3/FARP2/ARHGEF12/DIS3/DENND5B/RAPGEF3/RCBTB…
GOBP_EAR_DEVELOPMENT	GOBP_EAR_DEVELOPMENT	168	-0.369908	-1.48476	0.00558659	0.0579643	0.0469412	3331	tags=43%, list=27%, signal=32%	MAFB/GSDME/SEC24B/ALDH1A3/NTRK3/SOX9/WHRN/DLX6/JAG2/PAX2/TRIP11/NEUROG1/TCF15/MKS1/INSIG2/ITGA8/DVL2/HES1/FGFR2/TFAP2A/PLPPR4/ATP8A2/NIPBL/HOXA2/ECE1/NKX3-2/SDC4/PHOX2B/KCNQ1/SLC4A7/MAPK3/AHI1/FZD2/FOXI1/HEY2/LRP10/PLS1/SPRY2/COL11A1/CEP290/CDKN1B/JAG1/WNT5A/PVALB/BCL2/COL2A1/TGFB2/ADGRV1/LIN7A/SOBP/PRRX1/IFT88/DCHS1/FGF2/SHH/CYTL1/WDR19/LRIG1/PDGFRB/OSR2/ATP8B1/EDNRA/MSX1/HPN/GLI3/MYO6/FRZB/TGFB…
GOBP_INSULIN_SECRETION	GOBP_INSULIN_SECRETION	151	-0.37408	-1.48441	0.0056101	0.0580219	0.0469878	2361	tags=26%, list=19%, signal=21%	PRKN/SNX19/NNAT/SIDT2/PPP3CA/SIRT4/KLF7/IRS2/PCLO/CAPN10/GLUL/ICA1/RAB11FIP2/BRSK2/GLUD1/SLC8B1/RPH3AL/PTPRN2/SRI/FOXO1/C2CD2L/TRPM4/RBP4/FKBP1B/LEP/PER2/INHBB/CCN3/SREBF1/ABCC8/BAIAP3/RAPGEF4/ANO1/IRS1/CARTPT/ADRA2A/ABAT/MYRIP/TFAP2B
GOBP_RESPONSE_TO_MONOSACCHARIDE	GOBP_RESPONSE_TO_MONOSACCHARIDE	167	-0.364155	-1.45977	0.00560224	0.0580219	0.0469878	2685	tags=28%, list=22%, signal=22%	TH/SLC8A1/NPTX1/CMA1/GCLC/THBS1/PPP3CB/PRKAA1/SIDT2/PPP3CA/KLF7/UNC13B/IRS2/PRKAA2/RUNX2/GLUL/CDKN1B/EGR1/RAB11FIP2/BRSK2/CCN2/TREM2/VAMP2/PTPRN2/SRI/C2CD2L/TGFBR2/SERPINF1/CYP7A1/TRPM4/FKBP1B/NOX4/LPL/LEP/TXNIP/SREBF1/XBP1/GAS6/IGF1R/COL6A2/BAIAP3/ANO1/ZBTB20/ADRA2A/ADIPOQ/PCK1/HMGCS2
GOCC_INTERCELLULAR_BRIDGE	GOCC_INTERCELLULAR_BRIDGE	76	0.436797	1.6991	0.00566572	0.0585036	0.0473779	754	tags=17%, list=6%, signal=16%	CDCA8/CENPE/CEP55/SKA1/TPX2/PRC1/KIF20A/CDC6/PYCR3/CDC7/OLFM4/KIF20B/USB1
GOBP_NEGATIVE_REGULATION_OF_SUPRAMOLECULAR_FIBER_ORGANIZATION	GOBP_NEGATIVE_REGULATION_OF_SUPRAMOLECULAR_FIBER_ORGANIZATION	130	-0.3896	-1.51463	0.00571429	0.0589109	0.0477078	2844	tags=37%, list=23%, signal=29%	PRKCD/ATXN7/TWF1/TACSTD2/TJP1/SPTBN5/ADD3/ARHGAP28/SNCA/HDGFL3/PRKN/KANK1/IAPP/TTBK2/ADD1/MAP1B/SWAP70/PIK3R1/PFDN5/SPEF1/S1PR1/TREM2/APC/CLASP2/STMN2/SPTAN1/SLIT2/GSN/CDH5/SPTBN4/KANK3/SSH3/CLIP3/NAV3/EML2/BBS4/SCIN/LIMA1/MYOC/EMILIN1/CORO2B/BMERB1/CLU/TAOK1/VILL/FHOD3/LMOD1/INPP5J
GOBP_CELLULAR_RESPONSE_TO_CARBOHYDRATE_STIMULUS	GOBP_CELLULAR_RESPONSE_TO_CARBOHYDRATE_STIMULUS	124	-0.38491	-1.48855	0.00573066	0.0589856	0.0477683	3031	tags=33%, list=25%, signal=25%	FOXO3/RAB11FIP5/PAX2/PLCB1/TH/NPTX1/CMA1/GCLC/PPP3CB/PRKAA1/SIDT2/PPP3CA/MAP2K4/KLF7/UNC13B/IRS2/PRKAA2/RAB11FIP2/BRSK2/TREM2/PTPRN2/RPS6KA2/SRI/C2CD2L/SERPINF1/CYP7A1/TRPM4/FKBP1B/NOX4/CALCRL/LEP/XBP1/GAS6/IGF1R/FBP1/BAIAP3/COLEC12/ANO1/ZBTB20/ADRA2A/PCK1
GOBP_REGULATION_OF_INSULIN_SECRETION	GOBP_REGULATION_OF_INSULIN_SECRETION	123	-0.387764	-1.49806	0.00574713	0.0590611	0.0478294	2361	tags=28%, list=19%, signal=23%	PRKN/NNAT/SIDT2/PPP3CA/SIRT4/KLF7/IRS2/CAPN10/GLUL/ICA1/BRSK2/GLUD1/SLC8B1/RPH3AL/SRI/FOXO1/C2CD2L/TRPM4/RBP4/FKBP1B/LEP/PER2/INHBB/CCN3/SREBF1/ABCC8/BAIAP3/ANO1/IRS1/CARTPT/ADRA2A/ABAT/MYRIP/TFAP2B
GOBP_REGULATION_OF_CELLULAR_CARBOHYDRATE_METABOLIC_PROCESS	GOBP_REGULATION_OF_CELLULAR_CARBOHYDRATE_METABOLIC_PROCESS	129	-0.378067	-1.46567	0.00576369	0.0591373	0.0478911	2573	tags=32%, list=21%, signal=25%	EPM2AIP1/RGN/SNCA/PRKN/NCOA2/COX11/CRY1/NCOR1/CLK2/HDAC4/NNMT/TP53/ZNF692/PHKG2/NR3C1/IRS2/STK11/PDK2/PTH1R/INSR/GNMT/SLC25A12/FOXO1/AVPR1B/FLCN/LEPR/SORBS1/PDK4/LEP/RORC/FBP1/TFF3/ACACB/ENPP1/MST1/IGFBP4/IRS1/IGF1/C1QTNF3/ADIPOQ/PPP1R3C
GOBP_NEGATIVE_REGULATION_OF_VIRAL_PROCESS	GOBP_NEGATIVE_REGULATION_OF_VIRAL_PROCESS	80	0.437287	1.71753	0.00581395	0.0595585	0.0482322	1740	tags=31%, list=14%, signal=27%	APOBEC3B/ISG20/LY6E/ISG15/CCL5/MX1/APOBEC3A/STAT1/RSAD2/SLPI/OAS1/OAS3/IFIH1/OASL/FCN3/PLSCR1/OAS2/PTX3/FCN1/IFIT1/SRPK1/BANF1/TNF/MORC2/PROX1
GOBP_NEGATIVE_REGULATION_OF_SECRETION	GOBP_NEGATIVE_REGULATION_OF_SECRETION	139	-0.383383	-1.49672	0.0058309	0.0596376	0.0482963	3022	tags=32%, list=24%, signal=24%	RAB11FIP5/RAB33B/TRH/CRH/FRMD4A/CNR1/NEUROG1/AVPR2/ERBB3/SNCA/CD200/PRKN/INHBA/CRY1/VAMP3/PPP3CA/SIRT4/KLF7/NF1/STK39/RHBDF1/SLC30A1/F2R/OXTR/SERGEF/FOXO1/FKBP1B/CRHBP/LEP/PTGER3/INHBB/CCN3/SREBF1/ABCC8/GABBR1/GJA1/IRS1/UCN/CARTPT/ADRA2A/ABAT/MAOB/ADIPOQ/CRY2
GOBP_FEMALE_SEX_DIFFERENTIATION	GOBP_FEMALE_SEX_DIFFERENTIATION	109	-0.4005	-1.52041	0.00584795	0.0597175	0.048361	3106	tags=41%, list=25%, signal=31%	RETN/CTNNA1/FOXO3/ATM/STAT5B/BCL2L1/SCAPER/SIRT1/NR2F2/TP63/NR5A1/TNFAIP6/INHBA/A2M/SRD5A2/UBE3A/FZD4/AMH/KDR/INSR/WNT5A/AXL/BCL2/SLIT3/NRIP1/ARID5B/FSHB/SLIT2/ANG/RBP4/GAS2/LEP/MMP2/INHBB/FST/KITLG/ESR1/AFP/BMPR1B/ZFPM2/WNT4/TBX3/DACH1/LRP2/PGR
GOBP_PHENOL_CONTAINING_COMPOUND_METABOLIC_PROCESS	GOBP_PHENOL_CONTAINING_COMPOUND_METABOLIC_PROCESS	99	-0.402586	-1.51567	0.00589971	0.0601509	0.048712	1614	tags=27%, list=13%, signal=24%	CITED1/TPO/WNT5A/HTR1A/BCL2/FAH/HDC/EPAS1/DBH/SNCAIP/NPR1/NR4A2/TGFB2/SULT1A1/DIO3/TRPC1/KL/DIO1/CTSK/EDNRA/HPN/MAOA/TPH1/SLC1A1/ABAT/MAOB/GATA3
GOBP_MUSCLE_CELL_MIGRATION	GOBP_MUSCLE_CELL_MIGRATION	79	-0.449929	-1.65096	0.0060423	0.0615077	0.0498108	2248	tags=30%, list=18%, signal=25%	DOCK4/BIN3/NF1/DDR2/FOXO4/ABHD2/BCL2/PRKG1/TPM1/CCN4/MEF2C/SLIT2/LPAR1/NRP1/PARVA/SORL1/CCN3/PDGFRB/LRP1/PLAT/THBS4/IGF1/PDGFD/ADIPOQ
GOBP_EMBRYONIC_SKELETAL_SYSTEM_MORPHOGENESIS	GOBP_EMBRYONIC_SKELETAL_SYSTEM_MORPHOGENESIS	78	-0.44605	-1.63212	0.00607903	0.0617843	0.0500348	2881	tags=45%, list=23%, signal=35%	PCGF2/HOXB8/SETD2/FGFR2/TFAP2A/NIPBL/HOXA2/HOXA7/CTNNB1/HOXD3/SATB2/IRX5/SMAD3/RUNX2/HOXC4/HYAL1/COL11A1/HOXB5/NDST1/COL2A1/HOXB3/HOXA5/HOXB6/HOXD4/HOXB2/PRRX1/TGFBR2/IFT140/WDR19/OSR2/GLI3/DLX2/TGFB3/ZEB1/BMP4
GOCC_ENDOPLASMIC_RETICULUM_PROTEIN_CONTAINING_COMPLEX	GOCC_ENDOPLASMIC_RETICULUM_PROTEIN_CONTAINING_COMPLEX	98	0.435115	1.77316	0.00611621	0.0620622	0.0502598	3203	tags=47%, list=26%, signal=35%	TAP1/MZB1/EMC8/DERL1/SEC61G/SEC61A2/PDIA6/SDF2L1/PPIB/SSR4/HYOU1/RPN2/ABCB9/UFD1/INSIG1/TAP2/RPN1/TMEM258/ELOVL6/SEC61B/SRPRB/FAF1/VCP/TRAF2/FKBP1A/STT3A/P4HB/EMC2/RYR1/EMC9/SEC61A1/EMC6/DDOST/ORMDL2/P4HA1/CALR/PDIA3/RINT1/ARL6IP1/HSP90B1/GPAA1/SREBF2/HSD17B12/MAGT1/HSPA5/ERN1
GOBP_PROTEIN_LOCALIZATION_TO_CELL_JUNCTION	GOBP_PROTEIN_LOCALIZATION_TO_CELL_JUNCTION	82	-0.432429	-1.59124	0.00612557	0.0620622	0.0502598	4015	tags=48%, list=32%, signal=32%	DAG1/ADAM10/ABHD17B/ZDHHC7/KIF3A/ARHGAP44/MAPK9/LGI1/GRIN2C/DSP/NRXN1/JAK1/RAPSN/RELN/NRXN2/STAU2/NPTX1/TJP1/NLGN1/MAP1A/LAMTOR3/HSPB1/NSG1/PECAM1/PCLO/NECTIN3/WNT5A/DLG5/PRKCZ/GRIP1/FERMT2/HEG1/TJP3/CDH5/RAB27B/JAM3/KIF5C/GPC4/MAPT
GOBP_CARDIAC_MUSCLE_CELL_CONTRACTION	GOBP_CARDIAC_MUSCLE_CELL_CONTRACTION	67	-0.44272	-1.57417	0.00625	0.0632238	0.0512005	1735	tags=28%, list=14%, signal=25%	SLC9A1/CTNNA3/RANGRF/AKAP9/SRI/KCND3/GSN/TRPM4/ATP1A2/SGCD/NEDD4L/CAV1/CACNA1C/GPD1L/PLN/SCN3B/GJA1/CACNA1D/KCNE4
GOCC_SPECIFIC_GRANULE	GOCC_SPECIFIC_GRANULE	139	0.378958	1.63222	0.00632911	0.0639241	0.0517676	2102	tags=29%, list=17%, signal=24%	CAMP/HPSE/ORM1/LYZ/GGH/CRISP3/LCN2/MS4A3/SLPI/ILF2/CYBA/AOC1/LAIR1/OLFM4/SLC2A3/CHI3L1/ELANE/DOCK2/CD53/ITGB2/ATP11A/KCNAB2/PTX3/CEACAM8/CXCL1/PDXK/BPI/TMC6/CD33/RAP2B/CTSD/PLAUR/ALDH3B1/CHIT1/TRPM2/CYBB/PTPRJ/SLCO4C1/TNFRSF1B/CHRNB4
GOBP_POSITIVE_REGULATION_OF_ACTIN_FILAMENT_BUNDLE_ASSEMBLY	GOBP_POSITIVE_REGULATION_OF_ACTIN_FILAMENT_BUNDLE_ASSEMBLY	59	-0.478942	-1.65521	0.0064	0.0642385	0.0520222	1992	tags=32%, list=16%, signal=27%	SWAP70/SMAD3/RGCC/LIMCH1/TPM1/CCN2/TSC1/FERMT2/ARHGEF10/ID1/LPAR1/NRP1/RAPGEF3/SYNPO/WNT11/MYOC/WNT4/TGFB3/EVL
GOBP_MESENCHYMAL_CELL_MIGRATION	GOBP_MESENCHYMAL_CELL_MIGRATION	57	-0.475066	-1.63512	0.0064	0.0642385	0.0520222	997	tags=25%, list=8%, signal=23%	NRP1/SEMA3B/SHH/OVOL2/SEMA5A/KITLG/TPBG/SEMA3G/SEMA3C/EDNRA/HTR2B/SEMA3E/BMP4/ERBB4
GOBP_ANIMAL_ORGAN_FORMATION	GOBP_ANIMAL_ORGAN_FORMATION	57	-0.468654	-1.61305	0.0064	0.0642385	0.0520222	3032	tags=42%, list=25%, signal=32%	SOX17/PAX2/MKS1/HES1/FGFR2/TP63/NKX3-2/MAPK3/CTNNB1/EMP2/WNT5A/WNT2B/FGF1/SPRY1/MEF2C/TGFBR2/CITED2/FGF2/SHH/WNT11/GLI3/AR/BMP4/LRP2
GOBP_NEGATIVE_REGULATION_OF_PROTEIN_SECRETION	GOBP_NEGATIVE_REGULATION_OF_PROTEIN_SECRETION	48	-0.481644	-1.61216	0.00637959	0.0642385	0.0520222	2367	tags=33%, list=19%, signal=27%	CD200/PRKN/PPP3CA/SIRT4/KLF7/RHBDF1/F2R/SERGEF/FOXO1/FKBP1B/INHBB/CCN3/SREBF1/ABCC8/IRS1/ADRA2A
GOBP_CELL_PROJECTION_ASSEMBLY	GOBP_CELL_PROJECTION_ASSEMBLY	418	-0.311071	-1.37007	0.00641026	0.0642417	0.0520248	3685	tags=36%, list=30%, signal=26%	ARHGAP44/GALNT11/MAP4/MKKS/CCNO/CLN3/TBC1D17/NTN1/SEPTIN2/FUZ/EPS8L3/ARAP1/PODXL/TNIK/INPP5K/TTLL1/LRRC49/SHTN1/EPS8/RPGR/RHOD/GAP43/PTPRO/TCTN3/RABGAP1/RAP1GAP/ATP7A/TBC1D30/CDKL1/TXNDC15/CROCC/ARFIP2/CFAP410/DAAM2/TBC1D9B/ARHGAP35/PRKCD/MYLK/STAU2/TBC1D16/MKS1/RFX3/DNM3/TWF1/OFD1/ARHGEF6/TACSTD2/TCTN1/ARL3/RABEP2/DCTN1/TBC1D5/RAPGEF2/CDK10/RHOH/BCAS3/NLGN1/CDC42EP2/F2RL1/NEK1/EHD3/WDR11/AUTS2/A…
GOBP_POSITIVE_REGULATION_OF_INFLAMMATORY_RESPONSE	GOBP_POSITIVE_REGULATION_OF_INFLAMMATORY_RESPONSE	122	0.36996	1.55708	0.00645161	0.0644563	0.0521986	2016	tags=30%, list=16%, signal=25%	S100A9/S100A8/IDO1/PLA2G7/NKG7/TNFRSF11A/CTSC/PLA2G2A/CCR7/AIM2/CEBPB/ADORA2B/IFNG/PLCG2/LGALS2/STAP1/FFAR2/S100A12/ZBP1/IL15/CD28/KARS1/LBP/MAPK13/DDT/NMI/TNF/IL6/LTA/TLR2/PTGS2/CDK19/ABCC1/CX3CL1/CASP1/MDK
GOMF_RIBONUCLEOPROTEIN_COMPLEX_BINDING	GOMF_RIBONUCLEOPROTEIN_COMPLEX_BINDING	122	0.366896	1.54418	0.00645161	0.0644563	0.0521986	2304	tags=28%, list=19%, signal=23%	EZH2/GTPBP4/NME1/BOP1/NAA15/DERL1/SEC61G/IFIH1/PPP1CA/NCLN/SEC61A2/SNRPD1/PES1/PRMT7/UNG/RPN2/WDR12/SNRPG/ABCE1/SNRPA/NAA10/SNRPB/EIF4A3/SEC61B/ITCH/EIF6/SRP72/ZNF593/NOLC1/STRAP/SERBP1/CKAP5/TMEM147/DNAJC2
GOBP_TELOMERE_MAINTENANCE	GOBP_TELOMERE_MAINTENANCE	121	0.378768	1.58924	0.00653595	0.0650976	0.052718	2466	tags=30%, list=20%, signal=24%	NEK2/AURKB/EXO1/RAD51/CCNE1/CCNE2/FEN1/CCT5/MYC/PCNA/RECQL4/BLM/DNA2/CCT6A/RUVBL1/CCT2/ERCC4/PRKCQ/UCHL5/NBN/ACTL6A/PARP1/GAR1/XRCC3/RPA3/CCT3/SMC6/CCT7/NOP10/BRCA2/PRKDC/MAPK1/CCT4/PML/RAD51C/DCLRE1B
GOBP_AMEBOIDAL_TYPE_CELL_MIGRATION	GOBP_AMEBOIDAL_TYPE_CELL_MIGRATION	380	-0.323341	-1.41115	0.00652742	0.0650976	0.052718	2766	tags=29%, list=22%, signal=24%	GPC3/EDNRB/SIRT1/SEMA3F/TACSTD2/NR2F2/SLC8A1/ACVR1/PIK3C2A/HDAC5/THBS1/BCAS3/MACF1/ILK/SEMA6A/KANK1/APOH/APPL1/SDC4/PHOX2B/SASH1/HSPB1/AMOTL2/NF1/VEGFC/KANK2/DDR2/EMP2/EGR3/FGF7/IRS2/VASH1/LOXL2/TEK/GLUL/RGCC/PRCP/CD248/ACVRL1/IQSEC1/HYAL1/ANXA3/KDR/HDAC7/MIA3/WNT5A/STAT5A/EFNA1/P2RX4/PDLIM1/LGALS8/ITGA3/ADGRA2/ARID5B/PTPRM/FGF1/PDCD6/TGFB2/DOCK1/CLASP2/ID1/MEF2C/SLIT2/RIN2/EDN2/NRP1/TGFBR2/SERPI…
GOBP_REGULATION_OF_VASCULAR_PERMEABILITY	GOBP_REGULATION_OF_VASCULAR_PERMEABILITY	45	-0.492347	-1.61881	0.00657895	0.0651245	0.0527398	1395	tags=47%, list=11%, signal=42%	NPPB/DDAH1/ARHGAP35/GPR4/MYLK3/TJP1/PDE3A/TEK/OCLN/NPR1/FERMT2/PLVAP/SLIT2/TJP3/CDH5/ABCC8/PDE2A/AKAP12/UCN/CLDN5/RAMP2
GOBP_REGULATION_OF_ESTABLISHMENT_OF_PLANAR_POLARITY	GOBP_REGULATION_OF_ESTABLISHMENT_OF_PLANAR_POLARITY	42	-0.497154	-1.61568	0.00657895	0.0651245	0.0527398	2972	tags=45%, list=24%, signal=34%	PLEKHA4/MKS1/GPC3/DVL2/CELSR1/FZD1/DAB2/FZD2/ANKRD6/CELSR2/SPEF1/ROR2/WNT5A/MLLT3/DACT1/WNT11/GPC4/MAGI2/JHY
GOBP_PATTERN_RECOGNITION_RECEPTOR_SIGNALING_PATHWAY	GOBP_PATTERN_RECOGNITION_RECEPTOR_SIGNALING_PATHWAY	148	0.362321	1.57399	0.00657895	0.0651245	0.0527398	1704	tags=29%, list=14%, signal=25%	INAVA/CLPB/TLR8/TNIP3/RIPK2/RSAD2/BIRC3/IRAK1/AIM2/LYN/OAS1/OAS3/CYBA/CTSS/PLCG2/MFHAS1/CD300A/IFIH1/OASL/FCN3/FFAR2/HSPD1/LILRA4/TLR1/SMPDL3B/IRF1/UFD1/DDX58/FCN1/LBP/ARRB2/TNFAIP3/LGALS9/SLC15A3/NMI/UNC93B1/MEFV/CD14/PTPN22/TNF/DHX58/TLR2/ITCH
GOBP_AEROBIC_RESPIRATION	GOBP_AEROBIC_RESPIRATION	145	0.362172	1.56328	0.00657895	0.0651245	0.0527398	2916	tags=37%, list=24%, signal=28%	CDK1/CCNB1/DHTKD1/SHMT2/MTFR1/CYC1/IDH2/COX5A/MSH2/CYCS/STOML2/BID/BNIP3/CHCHD2/COQ9/NDUFS6/NDUFA9/PPIF/ACO2/DLAT/ABCD1/MDH1/ADSL/UQCR10/UQCRFS1/IDH3A/PDHA1/FXN/TNF/NDUFS5/NDUFV1/HIF1A/ATP5MF/ATP5F1B/VCP/COX7B/NDUFB2/FH/NDUFA6/ATP5F1C/IDH3G/NDUFB11/OGDHL/COX8A/PDHA2/COX5B/IDH1/NDUFS1/NDUFA4/NDUFA8/NDUFA1/DGUOK/COX6B1
GOBP_MUSCLE_ORGAN_DEVELOPMENT	GOBP_MUSCLE_ORGAN_DEVELOPMENT	275	-0.327875	-1.38547	0.00669344	0.0661566	0.0535755	2829	tags=32%, list=23%, signal=25%	MYLK/LOX/NEUROG1/TLL2/TCF15/ARNTL/CCNT2/SIRT1/ERBB3/NR2F2/ITGB1BP2/FGFR2/ACVR1/PPP3CB/PRKAA1/CNTNAP1/TNNT2/PHOX2B/SGCB/NR1D2/FZD1/RB1/BIN3/PPP3CA/POU6F1/NF1/FLOT1/CTNNB1/FZD2/EGR3/CHKB/BCL9/DDX17/HEY2/SMAD3/CAPN3/ID3/SPEG/FOXO4/RXRG/COL11A1/KMT5B/EGR1/UTRN/WNT5A/BCL2/S1PR1/TPM1/CASQ1/ARID5B/SGCE/TGFB2/HEG1/MEF2C/GPC1/SRI/EFEMP2/FOS/CITED2/TCF12/COL6A3/TAGLN/SHH/SPG11/COL3A1/FLNB/KLHL41/BTG2/SGCD/…
GOBP_SYNAPSE_ORGANIZATION	GOBP_SYNAPSE_ORGANIZATION	331	-0.325462	-1.3964	0.00671141	0.0662329	0.0536373	2895	tags=31%, list=23%, signal=24%	RELN/NOS1AP/PPFIBP1/FARP1/ARHGEF15/GABRA2/PLXND1/PTPRD/SLC8A2/OBSL1/NRXN2/TUBA1A/STAU2/PTPRS/DNM3/SEMA3F/NPTX1/LRFN3/MYCBP2/DCTN1/CACNB2/NLGN1/UNC13A/CNTNAP1/ADGRL1/SNCA/DMPK/FZD1/PCDHB13/UBE3A/CTNNB1/MAP1B/SEZ6L/NFATC4/BDNF/ZNF365/UNC13B/PCLO/FLRT3/ANAPC2/NEDD9/TNC/GRM5/CAST/INSR/WNT5A/DLG5/GPM6A/EFNA1/NLGN4Y/F2R/TREM2/ITGA3/OXTR/SIPA1L1/ADGRL3/BHLHB9/TSC1/DIP2A/NEDD4/CAPRIN2/MEF2C/TANC2/SEZ6L2/…
GOBP_INNER_CELL_MASS_CELL_PROLIFERATION	GOBP_INNER_CELL_MASS_CELL_PROLIFERATION	11	0.767694	1.88976	0.00704225	0.0664542	0.0538166	532	tags=36%, list=4%, signal=35%	GINS1/CHEK1/GINS4/NCAPG2
GOBP_NEGATIVE_REGULATION_OF_DNA_TEMPLATED_DNA_REPLICATION	GOBP_NEGATIVE_REGULATION_OF_DNA_TEMPLATED_DNA_REPLICATION	11	0.76108	1.87348	0.00704225	0.0664542	0.0538166	453	tags=55%, list=4%, signal=53%	CDT1/TIPIN/DONSON/FBXO5/GMNN/BLM
GOMF_DNA_BINDING_BENDING	GOMF_DNA_BINDING_BENDING	17	0.666474	1.86824	0.00692841	0.0664542	0.0538166	684	tags=35%, list=6%, signal=33%	TOP2A/HMGA1/HMGB3/FOXD1/FOXC1/HMGB2
GOBP_NEGATIVE_REGULATION_OF_CELL_DIVISION	GOBP_NEGATIVE_REGULATION_OF_CELL_DIVISION	11	0.755853	1.86061	0.00704225	0.0664542	0.0538166	453	tags=55%, list=4%, signal=53%	E2F8/ASPM/AURKB/ORC6/MYC/BLM
GOBP_POSITIVE_REGULATION_OF_LYMPHOCYTE_CHEMOTAXIS	GOBP_POSITIVE_REGULATION_OF_LYMPHOCYTE_CHEMOTAXIS	18	0.640067	1.81656	0.00691244	0.0664542	0.0538166	1102	tags=33%, list=9%, signal=30%	S100A7/CXCL13/CCL5/CCL4/CCL7/XCL1
GOBP_KERATINOCYTE_MIGRATION	GOBP_KERATINOCYTE_MIGRATION	18	0.629898	1.7877	0.00691244	0.0664542	0.0538166	294	tags=17%, list=2%, signal=16%	KRT16/MMP9/FERMT1
GOBP_RELAXATION_OF_CARDIAC_MUSCLE	GOBP_RELAXATION_OF_CARDIAC_MUSCLE	16	-0.675897	-1.77141	0.00699301	0.0664542	0.0538166	1930	tags=56%, list=16%, signal=48%	SLC8A1/PDE5A/P2RX4/HRC/GSN/ATP1B1/GSTM2/ATP1A2/PLN
GOBP_BRANCH_ELONGATION_OF_AN_EPITHELIUM	GOBP_BRANCH_ELONGATION_OF_AN_EPITHELIUM	15	-0.666375	-1.73983	0.00689655	0.0664542	0.0538166	1709	tags=47%, list=14%, signal=40%	SPRY2/WNT5A/FGF1/SPRY1/SHH/ESR1/BMP4
GOMF_CHANNEL_INHIBITOR_ACTIVITY	GOMF_CHANNEL_INHIBITOR_ACTIVITY	22	-0.613752	-1.7344	0.00695652	0.0664542	0.0538166	1529	tags=50%, list=12%, signal=44%	ENSA/KCNMB2/RASA1/SLC30A1/BCL2/NEDD4/FKBP1B/NEDD4L/CAV1/SCN3B/ITPR1
GOMF_EXODEOXYRIBONUCLEASE_ACTIVITY	GOMF_EXODEOXYRIBONUCLEASE_ACTIVITY	20	0.591616	1.7276	0.00681818	0.0664542	0.0538166	3794	tags=60%, list=31%, signal=42%	ISG20/EXO1/FEN1/POLD1/RAD1/DCLRE1B/APEX1/APEX2/REXO2/DCLRE1C/MRE11/POLE
GOBP_CELL_DIFFERENTIATION_INVOLVED_IN_EMBRYONIC_PLACENTA_DEVELOPMENT	GOBP_CELL_DIFFERENTIATION_INVOLVED_IN_EMBRYONIC_PLACENTA_DEVELOPMENT	21	0.583008	1.72682	0.00699301	0.0664542	0.0538166	2419	tags=48%, list=20%, signal=38%	E2F8/PLK4/PRDM1/GJB5/STK4/ST14/MDFI/DNAJB6/HAND1/GRHL2
GOCC_MICROFIBRIL	GOCC_MICROFIBRIL	10	-0.748397	-1.72413	0.00682594	0.0664542	0.0538166	1525	tags=80%, list=12%, signal=70%	MFAP1/MFAP2/THSD4/LTBP4/EFEMP2/MFAP5/FBN1/MFAP4
GOBP_POSTREPLICATION_REPAIR	GOBP_POSTREPLICATION_REPAIR	24	0.559771	1.72061	0.00686499	0.0664542	0.0538166	2071	tags=54%, list=17%, signal=45%	DTL/PCLAF/PCNA/POLE2/MSH2/USP1/POLD1/UBE2V2/USP10/POLD2/VCP/BRCA1/UBE2A
GOCC_SYMMETRIC_SYNAPSE	GOCC_SYMMETRIC_SYNAPSE	10	-0.746574	-1.71993	0.00682594	0.0664542	0.0538166	1590	tags=50%, list=13%, signal=44%	CHRM2/NLGN4Y/IQSEC3/SLC4A8/NLGN4X
GOMF_NUCLEAR_STEROID_RECEPTOR_ACTIVITY	GOMF_NUCLEAR_STEROID_RECEPTOR_ACTIVITY	21	-0.614873	-1.70776	0.0069808	0.0664542	0.0538166	1942	tags=38%, list=16%, signal=32%	NR3C1/PGRMC2/ESRRG/RXRG/ABHD2/ESR1/NR3C2/PGR
GOCC_COMPACT_MYELIN	GOCC_COMPACT_MYELIN	10	-0.738981	-1.70243	0.00682594	0.0664542	0.0538166	700	tags=30%, list=6%, signal=28%	JAM3/PMP22/CLDN5
GOCC_PERICENTRIC_HETEROCHROMATIN	GOCC_PERICENTRIC_HETEROCHROMATIN	22	0.56366	1.6969	0.00702576	0.0664542	0.0538166	1863	tags=36%, list=15%, signal=31%	EZH2/HELLS/CENPA/NCAPD3/DNMT1/INCENP/CBX3/BAZ1A
GOBP_FACE_MORPHOGENESIS	GOBP_FACE_MORPHOGENESIS	26	-0.584848	-1.6948	0.00700525	0.0664542	0.0538166	1244	tags=31%, list=10%, signal=28%	ARID5B/ASPH/COL1A1/MMP2/CRISPLD2/MSX1/TGFB3/CLDN5
GOBP_HINDLIMB_MORPHOGENESIS	GOBP_HINDLIMB_MORPHOGENESIS	32	-0.548464	-1.68396	0.00676819	0.0664542	0.0538166	758	tags=28%, list=6%, signal=26%	SHH/MSX2/AFF3/OSR2/ZBTB16/MSX1/TBX3/BMP4/TFAP2B
GOMF_HORMONE_RECEPTOR_BINDING	GOMF_HORMONE_RECEPTOR_BINDING	28	-0.568078	-1.67562	0.00696864	0.0664542	0.0538166	781	tags=21%, list=6%, signal=20%	SOCS2/GHRH/LEP/PTHLH/UCN/FABP4
GOBP_MONONUCLEAR_CELL_MIGRATION	GOBP_MONONUCLEAR_CELL_MIGRATION	167	0.360316	1.57815	0.00694444	0.0664542	0.0538166	2235	tags=31%, list=18%, signal=26%	S100A7/CXCL10/CXCL13/CXCL11/CCL18/CCL8/ITGB7/PLA2G7/CCL20/TNFRSF11A/CCL5/SLAMF8/CCR1/CCL2/PADI2/CCL4/CCR7/LYN/CCL7/CORO1A/CYP7B1/LGMN/GPR183/FUT7/S100A12/CCL17/CCR5/ICAM1/IL27RA/ARTN/CCL22/TBX21/XCL1/CCL16/LGALS9/CCL13/SLAMF1/TNF/IL6/CRTAM/CXCR4/FADD/CKLF/TRPM2/CMKLR1/CX3CL1/MDK/MSN/C5AR1/SERPINE1/CCL11/MAPK1
GOBP_NEGATIVE_REGULATION_OF_IMMUNE_RESPONSE	GOBP_NEGATIVE_REGULATION_OF_IMMUNE_RESPONSE	159	0.353684	1.54137	0.00687285	0.0664542	0.0538166	3261	tags=45%, list=26%, signal=33%	MMP12/USP18/ISG15/CTLA4/SLAMF8/HCK/LILRB1/IL7R/LYN/OAS1/OAS3/KLRD1/HMOX1/CD300A/CD96/SAMHD1/PTPRC/IL27RA/TBX21/GPR17/XCL1/SAMSN1/ARRB2/TNFAIP3/LGALS9/NMI/SERPINB4/PARP1/SLAMF1/BANF1/SYK/ALOX15/ATG5/DHX58/FGL2/CR1/BCR/PDCD1/PSMB4/FCGR2B/NCKAP1L/HLA-G/CR2/YES1/PTPN2/RC3H2/ZDHHC18/VSIG4/HLA-F/IL12B/IL2/PSMA1/CCR2/IFI16/KIR2DL4/LILRB4/AMBP/MAPK14/ARG2/CD84/SRC/NOD2/HLA-B/SERPINB9/SPI1/TTLL12/GRN/RPS1…
GOBP_CELLULAR_RESPIRATION	GOBP_CELLULAR_RESPIRATION	175	0.349185	1.53952	0.00701754	0.0664542	0.0538166	2309	tags=31%, list=19%, signal=25%	CDK1/CCNB1/DHTKD1/SHMT2/MTFR1/IFNG/CYC1/IDH2/COX5A/MSH2/CYCS/PRDM16/STOML2/SCO2/BID/BNIP3/CHCHD2/COQ9/NDUFS6/CISD1/NDUFA9/PPIF/ACO2/DLAT/ABCD1/MDH1/ADSL/UQCR10/UQCRFS1/IDH3A/PDHA1/FXN/NR4A3/TNF/NDUFS5/NDUFV1/HIF1A/ATP5MF/ATP5F1B/SLC25A13/ETFA/OPN3/VCP/COX7B/NDUFB2/FH/NDUFA6/ATP5F1C/IDH3G/TRAP1/NDUFB11/SLC25A22/OGDHL/COX8A
GOMF_GLYCOSAMINOGLYCAN_BINDING	GOMF_GLYCOSAMINOGLYCAN_BINDING	192	-0.361812	-1.47244	0.00691563	0.0664542	0.0538166	1425	tags=26%, list=12%, signal=23%	NDNF/CCN4/CCN2/TREM2/GREM2/SLIT3/LTBP4/LPA/SELP/FGF1/NELL2/DPYSL3/PF4V1/SLIT2/NRP1/TGFBR2/CTSG/ANG/EFEMP2/PRELP/FGF2/SGSH/SHH/PCOLCE/LPL/COL5A3/FSTL1/SEMA5A/THBS2/ADAMTS5/CFH/CCN3/PTN/VCAN/COL5A1/LTBP2/CRISPLD2/COLQ/BGN/ECM2/POSTN/ANOS1/SERPINA5/FBN1/DCN/TGFBR3/THBS4/COMP/BMP4/CCN5
GOBP_ENDOTHELIAL_CELL_MIGRATION	GOBP_ENDOTHELIAL_CELL_MIGRATION	199	-0.359743	-1.46982	0.00689655	0.0664542	0.0538166	2128	tags=31%, list=17%, signal=26%	PIK3C2A/HDAC5/THBS1/BCAS3/APOH/SASH1/HSPB1/NF1/VEGFC/EMP2/EGR3/VASH1/LOXL2/TEK/GLUL/RGCC/PRCP/ACVRL1/ANXA3/KDR/HDAC7/MIA3/WNT5A/STAT5A/EFNA1/P2RX4/LGALS8/ADGRA2/PTPRM/FGF1/PDCD6/ID1/MEF2C/SLIT2/RIN2/EDN2/NRP1/SERPINF1/CDH5/FGF2/SNAI2/PPARG/CDH13/JCAD/FSTL1/SEMA5A/MMRN2/PLK2/CCN3/FAP/ZNF580/PTN/RHOB/FGF18/SPARC/STARD13/MEOX2/DCN/VSTM4/BMP4/GATA3
GOBP_MUSCLE_CELL_PROLIFERATION	GOBP_MUSCLE_CELL_PROLIFERATION	186	-0.361167	-1.46703	0.00688705	0.0664542	0.0538166	1819	tags=25%, list=15%, signal=22%	SMAD1/NF1/CTNNB1/DDR2/HEY2/GLI1/HPGD/SF1/HGF/CDKN1B/TENM4/S1PR1/PRKG1/TPM1/CCN4/DBH/NPR1/TGFB2/MEF2C/TGFBR2/ANG/EFEMP2/FOS/CITED2/RBP4/FGF2/PPARG/CDH13/SHH/CALCRL/MMP2/CCN3/IGF1R/PDGFRB/ZFPM2/APOD/CNN1/GJA1/TGFB3/TGFBR3/IGF1/ELN/PDGFD/ADIPOQ/BMP4/ERBB4/OGN
GOBP_ORGANIC_ACID_CATABOLIC_PROCESS	GOBP_ORGANIC_ACID_CATABOLIC_PROCESS	197	-0.358779	-1.46538	0.00685871	0.0664542	0.0538166	1922	tags=26%, list=16%, signal=23%	ACADS/IRS2/ACADVL/GLUL/GAD1/PEX7/AUH/ABHD2/FAH/GLUD1/ABCD2/HDC/PCCA/ABHD3/ACAD10/SLC27A2/ACADL/GLS2/HMGCL/ENOSF1/GSTZ1/ALDH6A1/CYP4F11/CRAT/FAAH/QDPR/ACOX3/AMT/BDH2/CYP26A1/BCKDHB/LEP/HSD17B4/HNMT/MCCC2/DDO/ECI2/ASPA/ACACB/ACOX2/ECHDC2/CDO1/IRS1/CYP4F12/ACADSB/CROT/TAT/AASS/CSAD/ABAT/ADIPOQ/PCK1
GOBP_REGULATION_OF_CELL_SUBSTRATE_ADHESION	GOBP_REGULATION_OF_CELL_SUBSTRATE_ADHESION	193	-0.358121	-1.45833	0.00692521	0.0664542	0.0538166	2504	tags=30%, list=20%, signal=24%	THBS1/BCAS3/MACF1/ILK/THY1/KANK1/RASA1/SDC4/HOXA7/LIMS2/NF1/DAB2/EMP2/SKAP1/SLK/SMAD3/PIK3R1/FZD4/TEK/NID1/ACVRL1/NEDD9/SLC9A1/KDR/LIMCH1/BCL6/JAG1/UTRN/BCL2/PRKCZ/NDNF/CD36/ITGA3/EDIL3/TSC1/FERMT2/DOCK1/CLASP2/RIN2/NRP1/EPHA3/EFEMP2/COL1A1/COL8A1/SPOCK1/CDH13/FBLN1/FBLN2/MYOC/EMILIN1/CORO2B/WNT4/ECM2/APOD/SEMA3E/CEACAM6/COL16A1/AGR2
GOBP_REGULATION_OF_BLOOD_CIRCULATION	GOBP_REGULATION_OF_BLOOD_CIRCULATION	221	-0.350196	-1.45087	0.00677507	0.0664542	0.0538166	1930	tags=24%, list=16%, signal=20%	PDE5A/HEY2/ATP2B1/CASQ2/SLC9A1/CTNNA3/CHRM2/RANGRF/HTR1A/EPAS1/ATP1B2/TPM1/F2R/HSPB7/CCN2/P2RX4/DBH/OXTR/AKAP9/TGFB2/HRC/SRI/KCND3/EDN2/AVPR1B/SPTBN4/ATP1B1/TRPM4/FAAH/FKBP1B/TRPC1/LEP/GSTM2/PER2/ATP1A2/MMP2/SREBF1/CAV1/CACNA1C/EDNRA/GPD1L/PLN/SCN3B/GJA1/AGTR1/UCN/ADRA2A/SLC1A1/FXYD1/CACNA1D/CORIN/KCNE4
GOBP_EMBRYONIC_ORGAN_MORPHOGENESIS	GOBP_EMBRYONIC_ORGAN_MORPHOGENESIS	227	-0.349199	-1.44665	0.00682128	0.0664542	0.0538166	3274	tags=40%, list=26%, signal=30%	SEC24B/MMP16/ALDH1A3/SOX9/SP3/WHRN/ENG/DLX6/SOX17/SHOX2/TBX6/PAX2/PCGF2/NEUROG1/HOXB8/INSIG2/ITGA8/DVL2/TH/SETD2/MFAP2/HES1/FGFR2/TFAP2A/ACVR1/ATP8A2/NIPBL/HOXA2/NKX3-2/KCNQ1/HOXA7/MAPK3/AHI1/CTNNB1/FOXF2/HOXD3/FZD2/SATB2/FOXI1/IRX5/SMAD3/RUNX2/HOXC4/GLI1/PLS1/SPRY2/HYAL1/COL11A1/HOXB5/CEP290/WNT5A/NDST1/EFNA1/COL2A1/HOXB3/HOXA5/HOXB6/APLNR/PKD2/HOXD4/MEF2C/HOXB2/SOBP/PRRX1/TGFBR2/CITED2/RBP4/IFT…
GOBP_RENAL_FILTRATION	GOBP_RENAL_FILTRATION	25	-0.574098	-1.64577	0.00705467	0.0664744	0.0538329	2462	tags=52%, list=20%, signal=42%	F2RL1/PPP3CA/GJA5/EMP2/TBC1D8B/CD34/F2R/ITGA3/ADGRF5/AQP1/GAS6/CORO2B/EDNRA
GOBP_POSITIVE_REGULATION_OF_LEUKOCYTE_ADHESION_TO_VASCULAR_ENDOTHELIAL_CELL	GOBP_POSITIVE_REGULATION_OF_LEUKOCYTE_ADHESION_TO_VASCULAR_ENDOTHELIAL_CELL	23	0.579788	1.74799	0.00707547	0.0665733	0.053913	2101	tags=52%, list=17%, signal=43%	CHST2/IRAK1/FUT7/ELANE/ITGB2/ST3GAL4/TNF/IL6/CHST4/GCNT1/MDK/PTAFR
GOBP_POSITIVE_REGULATION_OF_T_CELL_RECEPTOR_SIGNALING_PATHWAY	GOBP_POSITIVE_REGULATION_OF_T_CELL_RECEPTOR_SIGNALING_PATHWAY	15	0.705626	1.87663	0.007109	0.0665805	0.0539188	1119	tags=33%, list=9%, signal=30%	TRAT1/LCK/CCR7/KCNN4/ADA
GOCC_REPLISOME	GOCC_REPLISOME	15	0.689802	1.83455	0.007109	0.0665805	0.0539188	1898	tags=60%, list=15%, signal=51%	DONSON/PCNA/POLA2/PRIM1/PRIM2/MCM3/POLD1/POLD2/RPA3
GOMF_UBIQUITIN_LIKE_PROTEIN_CONJUGATING_ENZYME_ACTIVITY	GOMF_UBIQUITIN_LIKE_PROTEIN_CONJUGATING_ENZYME_ACTIVITY	29	0.542288	1.73385	0.007109	0.0665805	0.0539188	2451	tags=28%, list=20%, signal=22%	UBE2C/UBE2S/UBE2O/UBE2L6/UBE2A/UBE2D1/CDC34/UBE2N
GOBP_REGULATION_OF_PROTEIN_UBIQUITINATION	GOBP_REGULATION_OF_PROTEIN_UBIQUITINATION	160	0.375981	1.62929	0.00711744	0.0665805	0.0539188	2492	tags=28%, list=20%, signal=22%	CDC20/UBE2C/UBE2S/MAD2L1/INAVA/PLK1/FANCI/BUB1B/ISG15/GTPBP4/SKP2/RIPK2/FBXO5/BIRC3/DERL1/OTUB2/SPHK1/UBE2V2/ADGRB1/TSPO/ARRB2/LAPTM5/PRR7/TNFAIP3/NMI/CDK5/SOX4/PTPN22/KDM1A/ATG5/RBX1/DNAJA1/TSPYL5/BRCA1/PLAA/BIRC7/FKBP1A/UBE2D1/PELI1/PRKCG/IVNS1ABP/BAG2/UBE2N/LIMK1
GOCC_PROTEASOME_CORE_COMPLEX_BETA_SUBUNIT_COMPLEX	GOCC_PROTEASOME_CORE_COMPLEX_BETA_SUBUNIT_COMPLEX	10	0.76405	1.82849	0.00721154	0.0669605	0.0542266	2256	tags=80%, list=18%, signal=65%	PSMB9/PSMB5/PSMB3/PSMB2/PSMB7/PSMB10/PSMB4/PSMB6
GOBP_REGULATION_OF_CHROMOSOME_CONDENSATION	GOBP_REGULATION_OF_CHROMOSOME_CONDENSATION	10	0.76025	1.8194	0.00721154	0.0669605	0.0542266	1329	tags=50%, list=11%, signal=45%	NCAPH/NCAPG/NCAPD2/SMC4/SMC2
GOCC_NUCLEAR_LAMINA	GOCC_NUCLEAR_LAMINA	10	0.750813	1.79681	0.00721154	0.0669605	0.0542266	1731	tags=60%, list=14%, signal=52%	LMNB1/PCNA/LMNB2/NARF/SUV39H1/EIF6
GOBP_POSITIVE_REGULATION_OF_METAPHASE_ANAPHASE_TRANSITION_OF_CELL_CYCLE	GOBP_POSITIVE_REGULATION_OF_METAPHASE_ANAPHASE_TRANSITION_OF_CELL_CYCLE	10	0.750096	1.7951	0.00721154	0.0669605	0.0542266	193	tags=30%, list=2%, signal=30%	DLGAP5/CDT1/ESPL1
GOBP_T_CELL_PROLIFERATION	GOBP_T_CELL_PROLIFERATION	179	0.342112	1.51852	0.00719424	0.0669605	0.0542266	2724	tags=40%, list=22%, signal=31%	IDO1/CTPS1/PLA2G2D/CTLA4/CCL5/TFRC/PDCD1LG2/IL2RA/RIPK2/LILRB1/CEBPB/PNP/VCAM1/CD40LG/TNFRSF21/CORO1A/SLC7A1/CD86/LILRB2/DOCK2/BID/PTPRC/CD3E/IL27RA/XCL1/IL15/IRF1/IHH/CD6/CD28/RAC2/PRKCQ/LGALS9/EBI3/PSMB10/PTPN22/SLAMF1/NCK1/SYK/CD1D/P2RX7/IL6/CRTAM/ITCH/CR1/FADD/NCK2/RASGRP1/TMEM131L/NCKAP1L/HLA-G/SH2D2A/CD24/ELF4/TNFRSF4/MSN/TNFRSF1B/SOS1/RC3H2/VSIG4/PELI1/SASH3/LMO1/IL12B/IL2/SFTPD/CCR2/SCRIB…
GOBP_REGULATION_OF_PROTEIN_MODIFICATION_BY_SMALL_PROTEIN_CONJUGATION_OR_REMOVAL	GOBP_REGULATION_OF_PROTEIN_MODIFICATION_BY_SMALL_PROTEIN_CONJUGATION_OR_REMOVAL	198	0.328065	1.47112	0.00722022	0.0669605	0.0542266	2492	tags=25%, list=20%, signal=20%	CDC20/UBE2C/UBE2S/MAD2L1/INAVA/PLK1/FANCI/BUB1B/ISG15/GTPBP4/SKP2/RIPK2/FBXO5/BIRC3/DERL1/OTUB2/SPHK1/UBE2V2/ADGRB1/TSPO/ARRB2/LAPTM5/PRR7/TNFAIP3/NMI/CDK5/SOX4/PTPN22/KDM1A/ATG5/RBX1/ITCH/HIF1A/DNAJA1/TSPYL5/VCP/BRCA1/PLAA/BIRC7/SAE1/COPS5/FKBP1A/UBA2/UBE2D1/PELI1/PRKCG/IVNS1ABP/BAG2/UBE2N/LIMK1
GOBP_CELL_CYCLE_G1_S_PHASE_TRANSITION	GOBP_CELL_CYCLE_G1_S_PHASE_TRANSITION	210	0.317944	1.43266	0.00724638	0.0671068	0.0543451	1107	tags=16%, list=9%, signal=15%	RRM2/CCNA2/EZH2/CDKN3/KIF14/CDC25A/CDC6/GTSE1/EIF4EBP1/CCNE1/CCNE2/DBF4/SKP2/CCL2/MYC/STIL/E2F1/CDKN2A/RFWD3/CDC7/PLCG2/BCAT1/PSME2/E2F3/CDKN2C/RCC1/CDK4/BID/CHEK2/PIM2/CDK2AP2/TM4SF5/TFDP1
GOBP_POSITIVE_REGULATION_OF_INTERLEUKIN_2_PRODUCTION	GOBP_POSITIVE_REGULATION_OF_INTERLEUKIN_2_PRODUCTION	32	0.533418	1.74307	0.00729927	0.0674035	0.0545854	1878	tags=41%, list=15%, signal=35%	CLEC7A/RIPK2/PNP/PLCG2/CD86/STOML2/PTPRC/CD3E/CD28/PRKCQ/CD83/PDE4B/TRAF2
GOBP_PRODUCTION_OF_MOLECULAR_MEDIATOR_OF_IMMUNE_RESPONSE	GOBP_PRODUCTION_OF_MOLECULAR_MEDIATOR_OF_IMMUNE_RESPONSE	208	0.335199	1.51428	0.00729927	0.0674035	0.0545854	2092	tags=30%, list=17%, signal=25%	SLC7A5/INAVA/EXO1/IGLV1-44/TFRC/TREM1/CLEC7A/HLA-DRB4/KLK7/HLA-DOB/RIPK2/MZB1/RSAD2/LILRB1/IGLV6-57/GPI/APOA2/CD40LG/PLCG2/HMOX1/MSH2/CD86/ATAD5/FFAR2/HSPD1/ELANE/CD96/NSD2/MSH6/SAMHD1/PTPRC/IL27RA/DDX21/TBX21/XCL1/UNG/CD28/DDX58/LAPTM5/NBN/VPREB3/PTPN22/SLAMF1/MIF/SYK/ATG5/NR4A3/TNF/P2RX7/IL6/EPHB2/CR1/CARD9/HLA-DQB1/TRAF2/FCGR2B/POLQ/HLA-G/IL13/TNFRSF4/TNFRSF1B/CD40
GOBP_PHAGOCYTOSIS	GOBP_PHAGOCYTOSIS	212	0.326024	1.46588	0.00740741	0.0682072	0.0552362	1942	tags=29%, list=16%, signal=25%	MARCO/IGHV3-48/CCL2/IGHM/CLEC7A/IGLC1/IL2RG/HCK/TRBC1/BIN2/SIRPG/LYN/IGHD/CORO1C/CYBA/APOA2/IFNG/PLCG2/CORO1A/OLFM4/NCF2/P2RY6/CD300A/FCN3/STAP1/SPHK1/IGKC/ELANE/CRYBA1/DOCK2/ITGB2/PTPRC/PLSCR1/FCER1G/ADGRB1/IRF8/PTX3/IL15/MYO7A/FCN1/LBP/NCF4/RAC2/CSK/CD14/SLAMF1/IL15RA/IGLL5/SYK/ALOX15/ATG5/TNF/P2RX7/ARHGAP25/TLR2/BCR/JMJD6/FCGR2B/CEBPE/PTPRJ/SH3BP1/NCKAP1L
GOBP_NUCLEOSIDE_PHOSPHATE_BIOSYNTHETIC_PROCESS	GOBP_NUCLEOSIDE_PHOSPHATE_BIOSYNTHETIC_PROCESS	232	0.318967	1.45048	0.00740741	0.0682072	0.0552362	2914	tags=34%, list=24%, signal=27%	RRM2/PDK1/QPRT/IDO1/CTPS1/TK1/NCS1/ME1/UPP1/TYMS/GMPS/LDHC/NME1/ADORA2B/PNP/KMO/ADCY8/SLC25A1/GARS1/DTYMK/KYNU/PPAT/STOML2/APRT/ACOT7/HPCA/PAICS/ENO1/DCK/ADA/KARS1/GUCY2C/NDUFS6/FLAD1/MTHFD1/NDUFA9/DLAT/HPRT1/ADSL/HACD1/PARP1/ELOVL6/AK2/PDHA1/PDK3/NDUFS5/ATP5MC3/ACSL1/PAPSS1/NDUFV1/ATP5MF/ATP5F1B/SLC25A13/VCP/NDUFB2/UMPS/RRM1/NDUFA6/ATP5F1C/NPPC/NDUFB11/MPC2/ACSL4/PDHA2/PRPS2/GART/PDHX/ADCY7/ELOV…
GOBP_NEURAL_CREST_CELL_DIFFERENTIATION	GOBP_NEURAL_CREST_CELL_DIFFERENTIATION	84	-0.419644	-1.55391	0.00748503	0.0688239	0.0557357	1148	tags=23%, list=9%, signal=21%	PDCD6/MEF2C/NRP1/SEMA3B/CITED2/SNAI2/SHH/OVOL2/SEMA5A/FAM172A/KITLG/SEMA3G/SEMA3C/EDNRA/FRZB/HTR2B/SEMA3E/BMP4/ERBB4
GOMF_G_PROTEIN_COUPLED_RECEPTOR_BINDING	GOMF_G_PROTEIN_COUPLED_RECEPTOR_BINDING	220	0.315223	1.42248	0.00757576	0.0694606	0.0562512	1483	tags=20%, list=12%, signal=18%	NMU/MARCO/CXCL10/CXCL13/CXCL11/CXCL9/CCL18/CCL8/CXCL3/CCL20/CXCL8/APLP1/CCL5/CALCB/ADM/STAT1/CCL2/UCHL1/CCL4/RALA/RTP4/CCL7/TFF2/CCDC88C/GAL/HOMER3/YARS1/CCL17/CCL22/NMB/XCL1/CXCL5/WNT3/CXCL1/FCN1/CNIH4/ARRB2/CCL16/CCRL2/CCL13/GNAT2/HOMER1/PMCH
GOCC_CELL_BODY	GOCC_CELL_BODY	472	-0.302361	-1.34351	0.0075662	0.0694606	0.0562512	3394	tags=34%, list=27%, signal=26%	LRP4/GFAP/GAP43/USP33/PACRG/RAP1GAP/RIC3/KCNN2/NRXN1/BRINP1/ATP7A/CSNK1E/APOB/PPT1/GLRX5/NRSN2/WHRN/FBXW11/PENK/ACTC1/ACTA2/HTR2A/INPP5F/SLC38A1/GABRA2/PINK1/CRH/PLXND1/SLC8A2/S100A5/SLC1A4/NEUROG1/STAU2/PTPRS/KCND1/SRR/ITGA8/TH/SLC8A1/RBM8A/STRN3/BRINP2/ITGA1/RAB38/DCTN1/RAPGEF2/PYCARD/GRIA1/PRKAA1/SNCA/THY1/MAP1A/CD200/MYO1D/KCNQ1/SRD5A2/CACNA1E/TMEM50A/ACTG2/WDFY3/MAP2K4/FEZ1/MAP1B/SEZ6L/GIGYF…
GOBP_FOCAL_ADHESION_ASSEMBLY	GOBP_FOCAL_ADHESION_ASSEMBLY	77	-0.432445	-1.57348	0.00768049	0.0703211	0.0569481	3037	tags=39%, list=25%, signal=30%	EPB41L5/DLC1/PPM1F/TAOK2/PTPRA/THBS1/BCAS3/MACF1/THY1/SDC4/TESK2/SLK/SMAD3/TEK/ACVRL1/SLC9A1/KDR/LIMCH1/BCL2/TSC1/FERMT2/CLASP2/NRP1/EPHA3/SORBS1/MYOC/CORO2B/WNT4/APOD/COL16A1
GOBP_REGULATION_OF_LYMPHOCYTE_MIGRATION	GOBP_REGULATION_OF_LYMPHOCYTE_MIGRATION	55	0.452205	1.65836	0.00777202	0.0709499	0.0574573	1102	tags=22%, list=9%, signal=20%	S100A7/CXCL10/CXCL13/CCL20/CCL5/CCL2/PADI2/CCL4/CCL7/CORO1A/IL27RA/XCL1
GOBP_REGULATION_OF_RHO_PROTEIN_SIGNAL_TRANSDUCTION	GOBP_REGULATION_OF_RHO_PROTEIN_SIGNAL_TRANSDUCTION	75	-0.442631	-1.59382	0.00777605	0.0709499	0.0574573	3583	tags=48%, list=29%, signal=34%	ARAP3/EPS8L3/ARHGDIB/SCAI/EPS8/RASIP1/ARHGAP35/DLC1/GPR4/F2RL1/MCF2L/KANK1/FLOT1/KANK2/EPS8L2/ARRB1/CUL3/BCL6/ARHGEF28/EPS8L1/F2R/ITGA3/ARHGEF10/HEG1/LPAR1/NRP1/GPR20/ARHGEF3/FLCN/LPAR4/COL3A1/LPAR6/MYOC/PDGFRB/STARD13/F2RL2
GOBP_POSITIVE_REGULATION_OF_CELL_CELL_ADHESION	GOBP_POSITIVE_REGULATION_OF_CELL_CELL_ADHESION	278	0.30503	1.41379	0.0077821	0.0709499	0.0574573	2101	tags=29%, list=17%, signal=25%	CXCL13/ICOS/CCL5/TFRC/CHST2/LCK/PDCD1LG2/IL2RA/CCL2/HLA-DRB4/HLA-DOB/RIPK2/IL2RG/CCR7/LILRB1/IRAK1/SIRPG/IL7/IL7R/PNP/MYO10/LYN/VCAM1/RUNX3/IFNG/CD40LG/CORO1A/SLC7A1/CD86/FUT7/HSPD1/VNN1/ELANE/LILRB2/ITGB2/PTPRC/CD3E/IL27RA/XCL1/ADA/FUT3/IL15/IHH/CD6/CD28/CD27/PRKCQ/LGALS9/CD83/HSPH1/CSK/CBFB/EBI3/ACTL6A/SOX4/PTPN22/SLAMF1/ST3GAL4/NCK1/SYK/WNT10B/NR4A3/TNF/CD1D/PLAUR/IL6/CR1/FADD/HLA-DQB1/CHST4/N…
GOCC_VESICLE_LUMEN	GOCC_VESICLE_LUMEN	294	0.296293	1.38659	0.0078125	0.0711268	0.0576005	1403	tags=19%, list=11%, signal=17%	S100A9/S100A8/S100A7/CAMP/S100P/HPSE/ORM1/LYZ/GGH/CRISP3/CTSW/LCN2/CTSC/PRDX4/PADI2/PRSS2/PSMD3/BIN2/HK3/SLPI/SERPINB3/ILF2/PNP/GPI/AOC1/PTGES2/PSMD7/GSTP1/OLFM4/DSN1/PLAC8/FABP5/APRT/CHI3L1/S100A12/ELANE/CCT2/DOCK2/PSMA5/PSMB7/PGAM1/PTX3/TUBB/SRGN/ADA/PSMD14/CXCL1/FCN1/PDXK/CSTB/GDI2/BPI/VEGFA/PKM/PYGB/TUBB4B
GOCC_TERTIARY_GRANULE_LUMEN	GOCC_TERTIARY_GRANULE_LUMEN	51	0.464519	1.67233	0.00787402	0.0712287	0.0576831	1258	tags=25%, list=10%, signal=23%	CAMP/MMP9/ORM1/LYZ/GGH/CRISP3/ILF2/PRSS3/CTSS/OLFM4/PTX3/CXCL1/CSTB
GOBP_NUCLEOSIDE_MONOPHOSPHATE_METABOLIC_PROCESS	GOBP_NUCLEOSIDE_MONOPHOSPHATE_METABOLIC_PROCESS	58	0.444049	1.65027	0.00791557	0.0712287	0.0576831	3030	tags=50%, list=25%, signal=38%	TK1/UPP1/TYMS/GMPS/PNP/DTYMK/PPAT/APRT/DPYS/UPB1/PAICS/DNPH1/DCK/ADA/HPRT1/ADSL/NT5C2/AK2/TYMP/UMPS/TJP2/PRPS2/GART/XDH/CAD/PRPS1L1/MPP1/DGUOK/AMPD3
GOBP_DEFENSE_RESPONSE_TO_GRAM_NEGATIVE_BACTERIUM	GOBP_DEFENSE_RESPONSE_TO_GRAM_NEGATIVE_BACTERIUM	57	0.443976	1.64134	0.00795756	0.0712287	0.0576831	2430	tags=37%, list=20%, signal=30%	S100A7/CAMP/LYZ/TREM1/IGHM/H2BC12/PRB3/H2BC11/HMGB2/ELANE/ADGRB1/LBP/BPI/IL6/RNASE6/DEFB126/RNASE2/DEFB1/SERPINE1/IL6R/IL12B
GOBP_CYTOPLASMIC_PATTERN_RECOGNITION_RECEPTOR_SIGNALING_PATHWAY	GOBP_CYTOPLASMIC_PATTERN_RECOGNITION_RECEPTOR_SIGNALING_PATHWAY	48	0.460332	1.63051	0.008	0.0712287	0.0576831	1788	tags=31%, list=14%, signal=27%	INAVA/CLPB/RIPK2/BIRC3/OAS3/IFIH1/OASL/UFD1/DDX58/TNFAIP3/SLC15A3/PTPN22/DHX58/ITCH/GPATCH3
GOBP_INTERLEUKIN_2_PRODUCTION	GOBP_INTERLEUKIN_2_PRODUCTION	57	0.438245	1.62016	0.00795756	0.0712287	0.0576831	1878	tags=39%, list=15%, signal=33%	LAG3/GBP1/CLEC7A/RIPK2/PNP/PLCG2/HOMER3/CD86/STOML2/PTPRC/CD3E/TBX21/XCL1/CD28/LAPTM5/TNFAIP3/PRKCQ/CD83/CR1/CARD9/PDE4B/TRAF2
GOBP_DNA_METHYLATION	GOBP_DNA_METHYLATION	54	0.443873	1.61564	0.00791557	0.0712287	0.0576831	1983	tags=31%, list=16%, signal=27%	PAX6/EZH2/HELLS/TDRD12/MYC/TET3/DNMT3B/PRMT7/GATAD2A/MIS18A/DNMT3A/PARP1/DNMT1/DDX4/PRDM14/WT1/BRCA1
GOBP_POSITIVE_REGULATION_OF_PHAGOCYTOSIS	GOBP_POSITIVE_REGULATION_OF_PHAGOCYTOSIS	64	0.426744	1.61392	0.00797872	0.0712287	0.0576831	2660	tags=47%, list=22%, signal=37%	CCL2/CLEC7A/IL2RG/SIRPG/CYBA/APOA2/IFNG/PLCG2/FCN3/STAP1/DOCK2/PTPRC/FCER1G/PTX3/IL15/FCN1/IL15RA/TNF/BCR/FCGR2B/PTPRJ/NCKAP1L/MFGE8/CAMK1D/SIRPA/DNM2/SFTPD/SIRPB1/IL2RB/CALR
GOBP_POSITIVE_REGULATION_OF_OSTEOBLAST_DIFFERENTIATION	GOBP_POSITIVE_REGULATION_OF_OSTEOBLAST_DIFFERENTIATION	60	-0.456439	-1.58925	0.00796178	0.0712287	0.0576831	2576	tags=38%, list=21%, signal=30%	ACVR1/TP63/ILK/PPP3CA/SMAD1/CTNNB1/DDR2/LTF/RUNX2/GDF10/HGF/JAG1/CCN4/FERMT2/MEF2C/FGF2/MSX2/BMPR1B/WNT4/GLI3/IL6ST/IGF1/BMP4
GOMF_COLLAGEN_BINDING	GOMF_COLLAGEN_BINDING	61	-0.454656	-1.58852	0.00789889	0.0712287	0.0576831	2039	tags=39%, list=16%, signal=33%	DDR2/MRC2/SMAD3/NID1/COL6A1/VWF/P3H4/ITGA3/MMP13/LUM/NID2/PCOLCE/COL5A3/CTSK/COL6A2/SPARC/ECM2/AEBP1/SPARCL1/DCN/LRRC15/COL14A1/COMP/ASPN
GOBP_REGULATION_OF_MICROTUBULE_POLYMERIZATION	GOBP_REGULATION_OF_MICROTUBULE_POLYMERIZATION	47	-0.472687	-1.57971	0.00791139	0.0712287	0.0576831	1649	tags=28%, list=13%, signal=24%	CDKN1B/RANGRF/OCLN/AKAP9/STMN2/CDH5/CLIP3/NAV3/NUMA1/EML2/TOGARAM1/INPP5J/MAPT
GOBP_CELLULAR_DEFENSE_RESPONSE	GOBP_CELLULAR_DEFENSE_RESPONSE	48	0.444677	1.57506	0.008	0.0712287	0.0576831	1218	tags=25%, list=10%, signal=23%	CXCL9/TRAT1/GNLY/FOSL1/PRF1/KLRC3/ITK/NCF2/LILRB2/CCR5/SH2D1A/LBP
GOBP_CARDIAC_VENTRICLE_MORPHOGENESIS	GOBP_CARDIAC_VENTRICLE_MORPHOGENESIS	66	-0.443888	-1.57177	0.00784929	0.0712287	0.0576831	1665	tags=26%, list=13%, signal=22%	COL11A1/JAG1/TPM1/NPY2R/HEY1/TGFB2/HEG1/MEF2C/TGFBR2/SEMA3C/EDNRA/CPE/ZFPM2/TGFBR3/BMP4/LRP2/GATA3
GOBP_NEGATIVE_REGULATION_OF_PROTEIN_POLYMERIZATION	GOBP_NEGATIVE_REGULATION_OF_PROTEIN_POLYMERIZATION	63	-0.448225	-1.56853	0.00794913	0.0712287	0.0576831	1090	tags=25%, list=9%, signal=23%	STMN2/SPTAN1/SLIT2/GSN/CDH5/SPTBN4/KANK3/SSH3/CLIP3/EML2/BBS4/SCIN/VILL/FHOD3/LMOD1/INPP5J
GOBP_CELL_CHEMOTAXIS	GOBP_CELL_CHEMOTAXIS	270	0.314292	1.44989	0.00784314	0.0712287	0.0576831	1409	tags=21%, list=11%, signal=19%	S100A9/S100A8/S100A7/CXCL10/CXCL13/CXCL11/CXCL9/CCL18/CCL8/CXCL3/PLA2G7/CCL20/CXCL8/TNFRSF11A/CCL5/TREM1/CXCR6/SLAMF8/CCR1/CCL2/PADI2/CCL4/PLXNB3/CCR8/BIN2/CCR7/LYN/CCL7/VCAM1/HMGB2/CORO1A/CYP7B1/GPR18/LGMN/STAP1/GPR183/FFAR2/S100A12/CCL17/ITGB2/PPIB/CCR5/CCL22/FCER1G/XCL1/CXCL5/CXCL1/DNM1L/LBP/ARRB2/DDT/CCL16/RAC2/PRKCQ/LGALS9/CCRL2/VEGFA/CCL13
GOCC_NEURON_TO_NEURON_SYNAPSE	GOCC_NEURON_TO_NEURON_SYNAPSE	284	-0.323071	-1.37173	0.008	0.0712287	0.0576831	2796	tags=27%, list=23%, signal=22%	PTPRS/KCND1/USP8/DNM3/ITGA8/SLC8A1/PKP4/LRFN3/ADD3/HOMER2/PLPPR4/GRIA1/NLGN1/RPL14/ADAM22/ADGRL1/PRKN/OPRD1/SORCS3/CACNG5/ADCY1/ADD1/CTNNB1/MAP1B/PLEKHA5/PCLO/FLRT3/IQSEC1/BACE1/GRM5/NECTIN3/CHRM2/DLG5/SLC30A1/PRKCZ/ATP1B2/NLGN4Y/IQSEC3/NGFR/P2RX4/GRIP1/AKAP9/SIPA1L1/ARHGAP32/CAMK2N1/TSC1/DGKI/MPDZ/LIN7A/CPEB3/KCND3/LRRTM2/NEFH/PJA2/SPOCK1/PALM/SYNPO/KCND2/CAP2/CACNG4/DCLK1/CTNND2/CACNA1C/EPHA7/S…
GOBP_EPITHELIAL_CELL_PROLIFERATION	GOBP_EPITHELIAL_CELL_PROLIFERATION	377	-0.312823	-1.36319	0.0078637	0.0712287	0.0576831	2504	tags=28%, list=20%, signal=23%	THBS1/TNMD/THAP1/TP63/KLF9/LAMC1/APOH/PHOX2B/SERPINB1/RB1/ZNF304/IRF6/LIMS2/SIDT2/NF1/PGF/VEGFC/CTNNB1/BTRC/DAB2/EGR3/FGF7/SMAD3/IRS2/VASH1/DEAF1/LOXL2/STK11/TEK/RUNX2/STAT6/GLUL/GLI1/RGCC/ACVRL1/EGFL7/HGF/HYAL1/KDR/CDKN1B/CDKN1C/JAG1/PURA/WNT5A/STAT5A/CD34/POLD4/NGFR/DBH/CCND1/HOXA5/WDR13/FSHB/APLNR/PTPRM/FGF1/PDCD6/TGFB2/LAMB1/ID1/MEF2C/NRP1/SERPINF1/FLCN/ANG/FGF2/COL8A1/SNAI2/PPARG/CDH13/JCAD/…
GOBP_CELLULAR_GLUCAN_METABOLIC_PROCESS	GOBP_CELLULAR_GLUCAN_METABOLIC_PROCESS	58	-0.475094	-1.64054	0.00802568	0.071261	0.0577093	1964	tags=38%, list=16%, signal=32%	PHKA2/PRKAG2/GBE1/EPM2AIP1/AGL/PHKG2/IRS2/INSR/PYGL/GNMT/PYGM/LEPR/SORBS1/PCDH12/PER2/PPP1R1A/ENPP1/IRS1/IL6ST/IGF1/MGAM/PPP1R3C
GOCC_INTRINSIC_COMPONENT_OF_POSTSYNAPTIC_SPECIALIZATION_MEMBRANE	GOCC_INTRINSIC_COMPONENT_OF_POSTSYNAPTIC_SPECIALIZATION_MEMBRANE	58	-0.474084	-1.63705	0.00802568	0.071261	0.0577093	2952	tags=41%, list=24%, signal=32%	ABHD17A/GABRA2/PTPRS/LRFN3/PLPPR4/GRIA1/NLGN1/ADAM22/OPRD1/SORCS3/ADCY1/NECTIN3/SLC30A1/NLGN4Y/KCND3/LRRTM2/CHRNB1/KCND2/CACNG4/EPHA7/ADRA2A/CLSTN2/NLGN4X/ERBB4
GOBP_NUCLEAR_ENVELOPE_ORGANIZATION	GOBP_NUCLEAR_ENVELOPE_ORGANIZATION	49	0.44857	1.59425	0.0080429	0.0713159	0.0577537	2375	tags=29%, list=19%, signal=23%	LMNB1/PLK1/NUP93/LMNB2/RCC1/NUP155/LPIN1/NEMP1/VRK1/BANF1/SPAG4/REEP4/CHMP1A/PRKCA
GOBP_REGULATION_OF_IMMUNE_EFFECTOR_PROCESS	GOBP_REGULATION_OF_IMMUNE_EFFECTOR_PROCESS	319	0.281695	1.32078	0.00806452	0.0714096	0.0578296	2101	tags=28%, list=17%, signal=24%	SLC7A5/INAVA/LAG3/TFRC/SLAMF8/KLRC3/CLEC7A/KLK7/RIPK2/MZB1/RSAD2/LILRB1/ADORA2B/IL7R/LYN/GPI/APOA2/IFNG/CD40LG/PLCG2/KLRD1/HMOX1/MSH2/CD300A/KLRC4/CD86/FCN3/STAP1/ATAD5/FUT7/FFAR2/HSPD1/CD96/NSD2/ITGB2/PTPRC/NCR3/ICAM1/IL27RA/SH2D1A/DDX21/TBX21/XCL1/CD28/DDX58/FCN1/LBP/ARRB2/LAPTM5/RAC2/LGALS9/TAP2/SERPINB4/PTPN22/SLAMF1/MIF/SYK/ATG5/NR4A3/TNF/CD1D/P2RX7/DHX58/IL6/LTA/FGL2/CRTAM/EPHB2/CR1/BCR/FCE…
GOBP_REGULATION_OF_TRANSPORTER_ACTIVITY	GOBP_REGULATION_OF_TRANSPORTER_ACTIVITY	220	-0.344056	-1.42451	0.00813008	0.0718917	0.05822	2538	tags=29%, list=21%, signal=23%	RGN/CACNB2/NLGN1/PPP3CB/SNCA/EHD3/SLN/CACNG5/KCNQ1/GNB5/SPHK2/KCNAB1/ADRB2/PPP3CA/CAB39/CASQ2/SLC9A1/GRM5/GEM/KCNA1/STK39/TESC/UTRN/RANGRF/BCL2/CRBN/ATP1B2/NDFIP1/TREM2/AKAP9/CASQ1/VAMP2/AHNAK/PKD2/NEDD4/FGF14/MEF2C/HRC/SRI/ATP1B1/FKBP1B/ABCB1/PPARG/CRHBP/HSPA2/GSTM2/ATP1A2/CACNG4/FHL1/NEDD4L/ABCC8/CAV1/EDNRA/GPD1L/PLN/SCN3B/ADRA2A/FXYD1/CACNA1D/ADIPOQ/KCNE4/PDZK1/GRP
GOBP_EMBRYONIC_PATTERN_SPECIFICATION	GOBP_EMBRYONIC_PATTERN_SPECIFICATION	56	-0.455857	-1.55783	0.00815661	0.0720277	0.0583302	3037	tags=39%, list=25%, signal=30%	EPB41L5/TBX6/NEUROG1/SEMA3F/FGFR2/SMAD1/CTNNB1/SATB2/SMAD3/MEIS1/TASOR/WNT5A/MEOX1/MEIS2/NRP1/SHH/CHRDL1/ZBTB16/MEOX2/MEIS3P1/TBX3/ERBB4
GOBP_EMBRYONIC_CRANIAL_SKELETON_MORPHOGENESIS	GOBP_EMBRYONIC_CRANIAL_SKELETON_MORPHOGENESIS	40	-0.492193	-1.58847	0.00818331	0.0720863	0.0583776	2665	tags=42%, list=22%, signal=33%	SETD2/FGFR2/TFAP2A/NIPBL/HOXA2/IRX5/SMAD3/RUNX2/NDST1/PRRX1/TGFBR2/IFT140/WDR19/GLI3/DLX2/TGFB3/BMP4
GOBP_REGULATION_OF_ACTIN_FILAMENT_ORGANIZATION	GOBP_REGULATION_OF_ACTIN_FILAMENT_ORGANIZATION	213	-0.345676	-1.4282	0.00818554	0.0720863	0.0583776	2998	tags=32%, list=24%, signal=25%	ARHGEF15/DAAM2/ARHGAP35/DLC1/PPM1F/PRKCD/TWF1/TACSTD2/WASHC3/DSTN/TJP1/SPTBN5/ADD3/PYCARD/CDC42EP2/SORBS3/F2RL1/ARHGAP28/PRKN/KANK1/RASA1/BAIAP2L2/SDC4/ADD1/SWAP70/ASAP3/SMAD3/PIK3R1/RGCC/SLC9A1/LIMCH1/S1PR1/TPM1/CCN2/ALMS1/TSC1/FERMT2/CYFIP2/ARHGEF10/CLASP2/ID1/SPTAN1/SLIT2/LPAR1/NRP1/GSN/SPTBN4/KANK3/FER/SSH3/RAPGEF3/MAGEL2/SYNPO/SEMA5A/BBS4/SCIN/LIMA1/NAA80/WNT11/MYOC/CXCL12/CORO2B/WNT4/TGFB3/…
GOBP_SENSORY_ORGAN_MORPHOGENESIS	GOBP_SENSORY_ORGAN_MORPHOGENESIS	215	-0.349891	-1.44434	0.00826446	0.0726823	0.0588603	2948	tags=35%, list=24%, signal=27%	PAX2/CYP26B1/RING1/OBSL1/NEUROG1/STAU2/INSIG2/ITGA8/DVL2/TH/MFAP2/FGFR2/TFAP2A/ATP8A2/NIPBL/HOXA2/THY1/NKX3-2/KCNQ1/MAPK3/NF1/AHI1/CTNNB1/FOXF2/FZD2/FOXI1/MAN2A1/PLS1/SPRY2/KDR/COL11A1/CEP290/JAG1/MEIS1/NECTIN3/WNT5A/BCL2/COL2A1/BCAR3/WNT2B/PTPRM/SOBP/PRRX1/DIO3/CITED2/RBP4/FGF2/COL8A1/AQP1/MFAP5/COL5A2/WDR19/BBS4/EFEMP1/LRIG1/COL5A1/OSR2/DZANK1/EDNRA/COL8A2/NTRK2/MSX1/HPN/GLI3/MYO6/FRZB/ZEB1/FBN…
GOBP_LIPID_MODIFICATION	GOBP_LIPID_MODIFICATION	174	-0.35678	-1.44184	0.00834492	0.0732902	0.0593526	3482	tags=40%, list=28%, signal=29%	INPP5K/HADHA/IVD/FIG4/PORCN/SCP2/FMO4/ALOX5/SOX9/ACAT1/TPTE/INPP5F/DECR2/CYP3A4/CYP2E1/MLYCD/CNR1/PLPP3/PLPPR2/ETFDH/CYP2C8/PIK3C2B/PRKAG2/DGKE/PLPPR4/PRKAA1/ACAA1/ABCD3/SPHK2/SIRT4/ACADS/IRS2/CYP4A22/ACADVL/MBOAT2/CYP1A1/PEX7/AUH/INPP5A/ABCD2/LCAT/ACAD10/SLC27A2/DGKI/ACADL/SACM1L/MTMR9/MTMR11/DGKD/CRAT/PDK4/ACOX3/APPL2/BDH2/LEP/HSD17B4/PLPP1/ECI2/INPP4B/ACACB/ACOX2/ECHDC2/APOD/ALOX15B/IRS1/CROT/…
GOBP_POSITIVE_REGULATION_OF_GLUCOSE_IMPORT	GOBP_POSITIVE_REGULATION_OF_GLUCOSE_IMPORT	32	-0.541702	-1.6632	0.00846024	0.0741016	0.0600096	1909	tags=41%, list=15%, signal=34%	APPL1/IRS2/CAPN10/PIK3R1/INSR/OCLN/RNASEL/OSBPL8/CREBL2/SORBS1/IRS1/IGF1/ADIPOQ
GOBP_REGULATION_OF_SPROUTING_ANGIOGENESIS	GOBP_REGULATION_OF_SPROUTING_ANGIOGENESIS	32	-0.541063	-1.66124	0.00846024	0.0741016	0.0600096	2566	tags=50%, list=21%, signal=40%	ALOX5/JAK1/TJP1/THBS1/SEMA6A/CEMIP2/SMAD1/GLUL/KLF2/CREB3L1/FGF1/EPN2/FGF2/JCAD/FGF18/TNN
GOCC_AZUROPHIL_GRANULE_LUMEN	GOCC_AZUROPHIL_GRANULE_LUMEN	77	0.43754	1.7056	0.00854701	0.0743701	0.0602271	3249	tags=47%, list=26%, signal=35%	S100A7/LYZ/GGH/CTSC/PADI2/PRSS2/SERPINB3/PTGES2/DSN1/PLAC8/FABP5/ELANE/CCT2/TUBB/GDI2/BPI/PYGB/TUBB4B/VCP/RNASE2/GALNS/ARSB/MAPK1/PRDX6/CTSA/FRK/PSMD1/ACTR2/MAN2B1/TOLLIP/HEBP2/GRN/GM2A/FTL/GCA/MNDA
GOBP_OVULATION_FROM_OVARIAN_FOLLICLE	GOBP_OVULATION_FROM_OVARIAN_FOLLICLE	10	-0.735358	-1.69409	0.00853242	0.0743701	0.0602271	1352	tags=50%, list=11%, signal=45%	NRIP1/LEP/MMP2/AFP/PGR
GOBP_MAINTENANCE_OF_BLOOD_BRAIN_BARRIER	GOBP_MAINTENANCE_OF_BLOOD_BRAIN_BARRIER	30	-0.544979	-1.64478	0.00856164	0.0743701	0.0602271	2566	tags=47%, list=21%, signal=37%	TJP1/LAMC1/PECAM1/SLC12A2/OCLN/TJP3/CDH5/JAM2/JAM3/ABCC8/LAMA2/GJA1/CLDN5/SLC1A1
GOBP_NEGATIVE_REGULATION_OF_CALCIUM_ION_TRANSMEMBRANE_TRANSPORTER_ACTIVITY	GOBP_NEGATIVE_REGULATION_OF_CALCIUM_ION_TRANSMEMBRANE_TRANSPORTER_ACTIVITY	31	-0.540172	-1.64026	0.00856164	0.0743701	0.0602271	2470	tags=42%, list=20%, signal=34%	PPP3CB/SLN/GNB5/PPP3CA/CASQ2/GEM/PKD2/SRI/FKBP1B/GSTM2/ATP1A2/PLN/ADRA2A
GOBP_BASEMENT_MEMBRANE_ORGANIZATION	GOBP_BASEMENT_MEMBRANE_ORGANIZATION	31	-0.537066	-1.63083	0.00856164	0.0743701	0.0602271	1159	tags=35%, list=9%, signal=32%	PXDN/LAMB1/CLASP2/NID2/GAS2/COL3A1/CAV1/LAMA2/HPN/LAMB2/RAMP2
GOBP_CELLULAR_GLUCOSE_HOMEOSTASIS	GOBP_CELLULAR_GLUCOSE_HOMEOSTASIS	126	-0.374852	-1.45308	0.00857143	0.0743701	0.0602271	2736	tags=30%, list=22%, signal=24%	SIRT1/TH/NPTX1/CMA1/GCLC/PPP3CB/PRKAA1/SIDT2/PPP3CA/KLF7/UNC13B/IRS2/PRKAA2/PIK3R1/HKDC1/RAB11FIP2/BRSK2/TREM2/NGFR/PTPRN2/SRI/FOXO1/C2CD2L/SERPINF1/CYP7A1/TRPM4/FKBP1B/NOX4/XBP1/GAS6/IGF1R/ABCC8/BAIAP3/ANO1/ZBTB20/CARTPT/ADRA2A/PCK1
GOBP_REGULATION_OF_PEPTIDE_TRANSPORT	GOBP_REGULATION_OF_PEPTIDE_TRANSPORT	154	-0.365439	-1.44801	0.00852273	0.0743701	0.0602271	2184	tags=24%, list=18%, signal=20%	SIDT2/PPP3CA/SIRT4/KLF7/IRS2/CAPN10/GLUL/ICA1/BRSK2/GLUD1/SLC8B1/RPH3AL/SRI/FOXO1/C2CD2L/TRPM4/RBP4/FKBP1B/CRHBP/GHRH/LEP/PER2/INHBB/CCN3/SREBF1/ABCC8/GABBR1/BAIAP3/ANO1/IRS1/UCN/CARTPT/ADRA2A/ABAT/MYRIP/GRP/TFAP2B
GOCC_INHIBITORY_SYNAPSE	GOCC_INHIBITORY_SYNAPSE	15	-0.653336	-1.70579	0.00862069	0.0745972	0.060411	2952	tags=47%, list=24%, signal=36%	GABRA2/NLGN1/GAD1/CEP112/NLGN4Y/IQSEC3/NLGN4X
GOBP_NEGATIVE_REGULATION_OF_LEUKOCYTE_PROLIFERATION	GOBP_NEGATIVE_REGULATION_OF_LEUKOCYTE_PROLIFERATION	83	0.391014	1.55438	0.00862069	0.0745972	0.060411	2724	tags=42%, list=22%, signal=33%	IDO1/CCL8/SOX11/PLA2G2D/CTLA4/PDCD1LG2/IL2RA/LILRB1/CEBPB/LYN/TNFRSF21/GSTP1/GAL/CD300A/CD86/LILRB2/XCL1/IHH/TNFAIP3/LGALS9/CRTAM/ITCH/CR1/FCGR2B/TMEM131L/HLA-G/TYROBP/VSIG4/PELI1/IL2/SFTPD/LST1/SCRIB/LILRB4/SPN
GOCC_PROTEIN_COMPLEX_INVOLVED_IN_CELL_MATRIX_ADHESION	GOCC_PROTEIN_COMPLEX_INVOLVED_IN_CELL_MATRIX_ADHESION	14	-0.67205	-1.7132	0.00865052	0.0746555	0.0604582	1796	tags=64%, list=15%, signal=55%	LAMC1/NID1/TNC/LAMB1/MMRN1/EMILIN1/LAMA2/TNN/LAMB2
GOBP_BLASTOCYST_DEVELOPMENT	GOBP_BLASTOCYST_DEVELOPMENT	81	0.400281	1.58214	0.00864553	0.0746555	0.0604582	1844	tags=26%, list=15%, signal=22%	RRM2/NEK2/GINS1/CHEK1/ASF1B/TTLL4/GINS4/BYSL/NCAPG2/ADA/TEAD4/NASP/NBN/RRP7A/ACTL6A/EMG1/ZPR1/WDR74/PRDM14/STMN3/PSMC4
GOBP_NEGATIVE_REGULATION_OF_OSTEOCLAST_DIFFERENTIATION	GOBP_NEGATIVE_REGULATION_OF_OSTEOCLAST_DIFFERENTIATION	27	-0.570407	-1.67038	0.0087108	0.0750755	0.0607983	2354	tags=44%, list=19%, signal=36%	TNFAIP6/IAPP/PIAS3/NF1/CTNNB1/LTF/PIK3R1/FSTL3/TNFRSF11B/FBN1/CARTPT/LRRC17
GOCC_CATION_TRANSPORTING_ATPASE_COMPLEX	GOCC_CATION_TRANSPORTING_ATPASE_COMPLEX	16	-0.648775	-1.70033	0.00874126	0.0752377	0.0609297	1735	tags=44%, list=14%, signal=38%	SLC9A1/ATP1B2/ATP1B1/ATP1A2/ABCC8/PLN/FXYD1
GOBP_POSITIVE_REGULATION_OF_GLYCOGEN_METABOLIC_PROCESS	GOBP_POSITIVE_REGULATION_OF_GLYCOGEN_METABOLIC_PROCESS	13	-0.677504	-1.68055	0.00875657	0.0752692	0.0609552	2573	tags=54%, list=21%, signal=43%	EPM2AIP1/PHKG2/IRS2/INSR/SORBS1/IRS1/IGF1
GOBP_REGULATION_OF_CELL_CYCLE_G2_M_PHASE_TRANSITION	GOBP_REGULATION_OF_CELL_CYCLE_G2_M_PHASE_TRANSITION	87	0.446695	1.78604	0.00879765	0.0753219	0.0609979	1046	tags=24%, list=8%, signal=22%	CDK1/AURKB/CHEK1/DTL/AURKA/CCNB1/KIF14/CDC25A/CDC6/PLK1/ORC1/CDC25B/DONSON/CENPF/FBXO5/BLM/CDC7/ATAD5/CDC25C/CDK4/RAD21
GOBP_REGULATION_OF_PROTEIN_KINASE_A_SIGNALING	GOBP_REGULATION_OF_PROTEIN_KINASE_A_SIGNALING	17	-0.643705	-1.71473	0.00878735	0.0753219	0.0609979	2469	tags=53%, list=20%, signal=42%	PDE4A/IAPP/ADRB2/RAMP3/ADGRV1/PJA2/TCIM/AKAP12/ADIPOQ
GOBP_POSITIVE_REGULATION_OF_T_CELL_PROLIFERATION	GOBP_POSITIVE_REGULATION_OF_T_CELL_PROLIFERATION	87	0.396197	1.58414	0.00879765	0.0753219	0.0609979	1973	tags=37%, list=16%, signal=31%	CCL5/TFRC/PDCD1LG2/IL2RA/RIPK2/PNP/VCAM1/CD40LG/CORO1A/SLC7A1/CD86/LILRB2/PTPRC/CD3E/IL27RA/XCL1/IL15/CD6/CD28/PRKCQ/LGALS9/EBI3/PTPN22/SLAMF1/NCK1/SYK/CD1D/IL6/FADD/NCK2/NCKAP1L/CD24
GOBP_POSITIVE_REGULATION_OF_CHROMOSOME_ORGANIZATION	GOBP_POSITIVE_REGULATION_OF_CHROMOSOME_ORGANIZATION	86	0.442486	1.75746	0.00895522	0.0762669	0.0617632	2243	tags=29%, list=18%, signal=24%	NCAPH/NEK2/CDT1/NCAPG/AURKB/FEN1/CCT5/NCAPD2/CCT6A/RUVBL1/SMC4/CCT2/RAD21/PRKCQ/SMC2/UCHL5/NBN/ACTL6A/DNMT1/MORC2/DDX11/CCT3/CCT7/MAPK1/CCT4
GOBP_B_CELL_PROLIFERATION	GOBP_B_CELL_PROLIFERATION	89	0.419127	1.67848	0.00895522	0.0762669	0.0617632	2494	tags=40%, list=20%, signal=33%	CTPS1/CD38/CTLA4/TFRC/MZB1/IL7/IL7R/IKZF3/LYN/CD40LG/TNFRSF21/CD300A/ATAD5/GPR183/HSPD1/CD180/PTPRC/ADA/IFNW1/CD19/IFNA21/MIF/EPHB2/CD320/FCGR2B/RASGRP1/NCKAP1L/IL13/TNFRSF4/CR2/TYROBP/CD40/PELI1/SASH3/IL9/IL2
GOBP_REGULATION_OF_PHAGOCYTOSIS	GOBP_REGULATION_OF_PHAGOCYTOSIS	89	0.413062	1.65419	0.00895522	0.0762669	0.0617632	2660	tags=47%, list=22%, signal=37%	CCL2/CLEC7A/IL2RG/HCK/SIRPG/CYBA/APOA2/IFNG/PLCG2/OLFM4/CD300A/FCN3/STAP1/SPHK1/DOCK2/PTPRC/PLSCR1/FCER1G/PTX3/IL15/FCN1/CSK/IL15RA/SYK/ALOX15/ATG5/TNF/TLR2/BCR/FCGR2B/PTPRJ/NCKAP1L/TGM2/MFGE8/CAMK1D/PRKCG/SIRPA/DNM2/SFTPD/SIRPB1/IL2RB/CALR
GOBP_VITAMIN_METABOLIC_PROCESS	GOBP_VITAMIN_METABOLIC_PROCESS	89	0.386387	1.54736	0.00895522	0.0762669	0.0617632	1783	tags=31%, list=14%, signal=27%	CRABP1/PSAT1/MTHFD2/SLC52A2/VNN2/NPC1L1/SHMT2/DHFR/AMN/IFNG/RLBP1/SLC2A3/CYP27B1/LGMN/VNN1/SLC2A1/PDXK/CBR1/FLAD1/SLC25A32/SLC19A1/CBLIF/PPARD/TNF/MCCC1/CD320/RBP1/ABCC1
GOBP_PHOSPHOLIPASE_C_ACTIVATING_G_PROTEIN_COUPLED_RECEPTOR_SIGNALING_PATHWAY	GOBP_PHOSPHOLIPASE_C_ACTIVATING_G_PROTEIN_COUPLED_RECEPTOR_SIGNALING_PATHWAY	92	-0.410023	-1.53129	0.00896861	0.0762804	0.0617741	1714	tags=23%, list=14%, signal=20%	GRM5/PTH1R/CHRM2/TRHR/S1PR1/F2R/P2RY2/LPAR1/GPR20/GNA14/LPAR4/PTGER3/LPAR6/ESR1/F2RL2/AGTR1/ANO1/HTR2B/ADRA2A/GRP/CX3CR1
GOBP_REGULATION_OF_ACTOMYOSIN_STRUCTURE_ORGANIZATION	GOBP_REGULATION_OF_ACTOMYOSIN_STRUCTURE_ORGANIZATION	89	-0.41409	-1.54256	0.0089955	0.0763083	0.0617967	2998	tags=37%, list=24%, signal=28%	ARHGEF15/DLC1/PPM1F/TACSTD2/MYLK3/TJP1/SORBS3/ARHGAP28/SDC4/ASAP3/SMAD3/PIK3R1/RGCC/SLC9A1/LIMCH1/S1PR1/TPM1/CCN2/ALMS1/TSC1/FERMT2/ARHGEF10/CLASP2/LPAR1/NRP1/RAPGEF3/BBS4/WNT11/MYOC/CORO2B/WNT4/TGFB3/EVL
GOCC_9PLUS2_MOTILE_CILIUM	GOCC_9PLUS2_MOTILE_CILIUM	89	-0.410241	-1.52822	0.0089955	0.0763083	0.0617967	1756	tags=21%, list=14%, signal=18%	CFAP45/GK2/SPEF1/SCNN1A/CUL3/ABHD2/SPATA6/CCR6/IFT88/ATP1B1/NME8/SPATA6L/DRC3/SPAG6/SLC26A3/NME5/GSTM3/CFAP69/DNALI1
GOBP_MORPHOGENESIS_OF_AN_EPITHELIUM	GOBP_MORPHOGENESIS_OF_AN_EPITHELIUM	419	-0.303147	-1.33429	0.00902062	0.0764211	0.061888	2115	tags=23%, list=17%, signal=20%	AHI1/VEGFC/ARHGAP12/PBX1/CTNNB1/FOXF2/BTRC/DAB2/FZD2/NFATC4/GREB1L/FGF7/NR3C1/SMAD3/ANKRD6/FLRT3/DEAF1/ACVRL1/CELSR2/SPEF1/TNC/HGF/RARA/SPRY2/KDR/CEP290/JAG1/ROR2/CITED1/SALL1/WNT5A/DLG5/BRSK2/BCL2/MLLT3/NGFR/HOXA5/CD151/TSC1/FERMT2/WNT2B/APLNR/BTBD7/PKD2/KLHL3/FGF1/SPRY1/TGFB2/CLASP2/MEF2C/HOXB2/ID4/LIAS/SLIT2/NRP1/TGFBR2/DCHS1/CITED2/DACT1/FGF2/SNAI2/SHH/OVOL2/WNT5B/BBS4/TIE1/MMRN2/MSX2/MMP2/FS…
GOBP_INTERFERON_GAMMA_PRODUCTION	GOBP_INTERFERON_GAMMA_PRODUCTION	94	0.426232	1.71553	0.00909091	0.0769158	0.0622886	2785	tags=46%, list=23%, signal=36%	SLC7A5/IL12RB2/ISG15/PDCD1LG2/TLR8/CD2/CLEC7A/RIPK2/CCR7/LILRB1/CEBPG/HSPD1/CD96/CD3E/IL27RA/IRF8/XCL1/LAPTM5/LGALS9/EBI3/CD14/PTPN22/SLAMF1/TNF/LTA/CRTAM/CR1/FADD/PDE4B/RASGRP1/SASH3/IL12B/SIRPA/IL2/CCR2/INHA/IL12A/SCRIB/LILRB4/TXK/DDIT3/CD244/C1QBP
GOBP_POSITIVE_REGULATION_OF_ENDOTHELIAL_CELL_PROLIFERATION	GOBP_POSITIVE_REGULATION_OF_ENDOTHELIAL_CELL_PROLIFERATION	83	-0.41943	-1.54589	0.00917431	0.0775199	0.0627779	2128	tags=33%, list=17%, signal=27%	NF1/PGF/VEGFC/EGR3/FGF7/TEK/ACVRL1/EGFL7/KDR/WNT5A/STAT5A/POLD4/APLNR/PDCD6/NRP1/ANG/FGF2/CDH13/JCAD/SEMA5A/ZNF580/CXCL12/F3/AGTR1/HTR2B/THBS4/BMP4
GOBP_RESPONSE_TO_PEPTIDE_HORMONE	GOBP_RESPONSE_TO_PEPTIDE_HORMONE	367	-0.314077	-1.36631	0.00925926	0.0781356	0.0632765	2918	tags=30%, list=24%, signal=23%	STAT5B/SP1/PHIP/TYK2/PRKCD/PTPRA/PLCB1/EDNRB/SIRT1/INSIG2/TH/LEPROT/MYO1C/GCLC/EPM2AIP1/PIK3C2A/HDAC5/PRKAA1/DENND4C/NCOA2/NR5A1/KANK1/INHBA/APPL1/KCNQ1/CRY1/SRD5A2/RB1/F7/DDR2/MAP1B/PTPRE/CPS1/IRS2/ATP2B1/SRSF5/CAPN10/PIK3R1/STK11/STAT6/NCOA1/PDK2/FOXO4/SLC9A1/SCNN1A/CDKN1B/CITED1/EGR1/INSR/STAT5A/TNFSF10/PRKCZ/AGRP/CCN2/APC/BCAR3/OXTR/RNF40/TSC1/VAMP2/NR4A2/OSBPL8/RARRES2/C2CD5/FOXO1/FOS/COL1A1…
GOBP_REGULATION_OF_DNA_RECOMBINATION	GOBP_REGULATION_OF_DNA_RECOMBINATION	101	0.409554	1.67981	0.00928793	0.0782753	0.0633896	1907	tags=31%, list=15%, signal=26%	RAD51AP1/CHEK1/RAD51/TFRC/PARPBP/KPNA2/BLM/IL7R/H1-1/H1-2/MSH2/ATAD5/RUVBL1/H1-4/NSD2/MSH6/H1-5/PTPRC/IL27RA/TBX21/CD28/TIMELESS/MRGBP/ACTL6A/PARP1/KDM1A/PPP4C/WAS/H1-3/YEATS4/POLQ
GOCC_KINETOCHORE_MICROTUBULE	GOCC_KINETOCHORE_MICROTUBULE	16	0.657129	1.79593	0.00930233	0.0782946	0.0634052	758	tags=25%, list=6%, signal=23%	CENPE/KIF18A/ZWILCH/KNTC1
GOBP_L_SERINE_METABOLIC_PROCESS	GOBP_L_SERINE_METABOLIC_PROCESS	11	0.743027	1.82904	0.00938967	0.0783743	0.0634698	696	tags=45%, list=6%, signal=43%	PSAT1/PHGDH/CBS/SHMT2/PSPH
GOCC_PARALLEL_FIBER_TO_PURKINJE_CELL_SYNAPSE	GOCC_PARALLEL_FIBER_TO_PURKINJE_CELL_SYNAPSE	15	0.68522	1.82236	0.00947867	0.0783743	0.0634698	1693	tags=47%, list=14%, signal=40%	SPTBN2/SLC6A9/CALB2/CNTN6/SLC16A3/ATP2B2/KCNJ9
GOBP_REGULATION_OF_CD8_POSITIVE_ALPHA_BETA_T_CELL_ACTIVATION	GOBP_REGULATION_OF_CD8_POSITIVE_ALPHA_BETA_T_CELL_ACTIVATION	14	0.685257	1.79458	0.00943396	0.0783743	0.0634698	2683	tags=71%, list=22%, signal=56%	LILRB1/RUNX3/XCL1/IRF1/CBFB/PTPN22/CRTAM/NCKAP1L/SOCS1/LILRB4
GOBP_REGULATION_OF_PROTEIN_LOCALIZATION_TO_CHROMOSOME_TELOMERIC_REGION	GOBP_REGULATION_OF_PROTEIN_LOCALIZATION_TO_CHROMOSOME_TELOMERIC_REGION	11	0.727349	1.79044	0.00938967	0.0783743	0.0634698	2243	tags=55%, list=18%, signal=45%	CCT5/CCT6A/CCT2/CCT3/CCT7/CCT4
GOBP_NADH_REGENERATION	GOBP_NADH_REGENERATION	15	0.672597	1.78879	0.00947867	0.0783743	0.0634698	2868	tags=67%, list=23%, signal=51%	PFKP/HK3/TPI1/PGK1/ENO1/PKM/HK2/FOXK2/ENO3/PFKL
GOBP_TROPHOBLAST_GIANT_CELL_DIFFERENTIATION	GOBP_TROPHOBLAST_GIANT_CELL_DIFFERENTIATION	11	0.718396	1.76841	0.00938967	0.0783743	0.0634698	494	tags=36%, list=4%, signal=35%	E2F8/PLK4/PRDM1/GJB5
GOMF_ENDORIBONUCLEASE_ACTIVITY_PRODUCING_5_PHOSPHOMONOESTERS	GOMF_ENDORIBONUCLEASE_ACTIVITY_PRODUCING_5_PHOSPHOMONOESTERS	23	0.558935	1.68512	0.00943396	0.0783743	0.0634698	3676	tags=70%, list=30%, signal=49%	EXO1/FEN1/RPP25/RNASEH2A/RPP40/POP7/POP4/RPP38/POP1/APEX1/RPP30/RNASEH1/AGO3/ELAC2/DBR1/MRPL44
GOBP_OXIDATIVE_PHOSPHORYLATION	GOBP_OXIDATIVE_PHOSPHORYLATION	102	0.40273	1.64839	0.009375	0.0783743	0.0634698	3678	tags=46%, list=30%, signal=33%	CDK1/CCNB1/SHMT2/CYC1/COX5A/MSH2/CYCS/STOML2/BID/CHCHD2/COQ9/NDUFS6/NDUFA9/PPIF/ABCD1/UQCR10/UQCRFS1/FXN/TNF/NDUFS5/NDUFV1/ATP5MF/ATP5F1B/VCP/COX7B/NDUFB2/NDUFA6/ATP5F1C/NDUFB11/COX8A/COX5B/NDUFS1/NDUFA4/NDUFA8/NDUFA1/DGUOK/COX6B1/SDHA/NDUFB6/NDUFS3/NDUFB5/ATP5PF/COX6A1/UQCRB/NDUFB4/UQCRC1/ATP5PD
GOBP_NEGATIVE_REGULATION_OF_TRANSFORMING_GROWTH_FACTOR_BETA_RECEPTOR_SIGNALING_PATHWAY	GOBP_NEGATIVE_REGULATION_OF_TRANSFORMING_GROWTH_FACTOR_BETA_RECEPTOR_SIGNALING_PATHWAY	71	-0.439719	-1.57576	0.00940439	0.0783743	0.0634698	2031	tags=27%, list=16%, signal=22%	TP53/SLC2A10/ARID4A/SPRY2/PEG10/ZNF451/SPRY1/LDLRAD4/PPARG/RASL11B/CIDEA/EMILIN1/CAV1/TGFB1I1/HTRA1/TGFB3/FBN1/TGFBR3/ASPN
GOBP_REGULATION_OF_SYNAPSE_ASSEMBLY	GOBP_REGULATION_OF_SYNAPSE_ASSEMBLY	72	-0.438082	-1.56867	0.00943396	0.0783743	0.0634698	3295	tags=43%, list=27%, signal=32%	NRXN1/NTRK3/PDLIM5/FARP1/PTPRD/STAU2/NPTX1/LRFN3/MYCBP2/NLGN1/SNCA/FZD1/BDNF/FLRT3/WNT5A/DLG5/OXTR/BHLHB9/MEF2C/LRRTM2/RAB17/THBS2/TPBG/EPHA7/SYNDIG1/COLQ/NTRK2/GPC4/LRRN3/AMIGO2/CLSTN2
GOBP_FACE_DEVELOPMENT	GOBP_FACE_DEVELOPMENT	47	-0.464449	-1.55218	0.00949367	0.0783743	0.0634698	1723	tags=28%, list=14%, signal=24%	RARA/WNT5A/HOXB3/ARID5B/ASPH/COL1A1/BBS4/MMP2/EDNRA/CRISPLD2/MSX1/TGFB3/CLDN5
GOBP_REGULATION_OF_SMALL_GTPASE_MEDIATED_SIGNAL_TRANSDUCTION	GOBP_REGULATION_OF_SMALL_GTPASE_MEDIATED_SIGNAL_TRANSDUCTION	240	-0.332807	-1.38471	0.00945946	0.0783743	0.0634698	2462	tags=29%, list=20%, signal=24%	F2RL1/MCF2L/DENND4C/ARHGAP28/AUTS2/ARHGAP24/RAP1GAP2/KANK1/RASA1/CYTH3/STK19/NF1/FLOT1/ARHGAP12/ITSN1/KANK2/SWAP70/EPS8L2/ARRB1/RABL3/ERBIN/IQSEC1/ABR/SPRY2/ARHGAP5/CUL3/BCL6/ARHGAP19/ARHGEF28/ITGAV/EPS8L1/F2R/PSD4/IQSEC3/ITGA3/SIPA1L1/ARHGAP32/ARHGEF10/NGF/DNMBP/SPRY1/TGFB2/HEG1/RALGPS1/SLIT2/LPAR1/ARHGAP29/NRP1/GPR20/RALGAPA1/ARHGEF3/FLCN/ARHGEF12/LPAR4/COL3A1/ARHGEF40/RGL2/LPAR6/KITLG/MYOC/PDG…
GOBP_REGULATION_OF_WNT_SIGNALING_PATHWAY	GOBP_REGULATION_OF_WNT_SIGNALING_PATHWAY	244	-0.330543	-1.37766	0.00948509	0.0783743	0.0634698	3032	tags=35%, list=25%, signal=27%	SOX17/FOXO3/DAAM2/TCF7L2/PLEKHA4/PLPP3/RNF146/LMBR1L/ARNTL/MKS1/GPC3/USP8/TLE3/GPC5/TNKS/CDK14/FGFR2/MACF1/ILK/RECK/CSNK1G3/PRKN/KANK1/FZD1/GNAQ/BICC1/RNF43/TLE5/CTNNB1/BTRC/DAB2/JADE1/NFATC4/SMAD3/ANKRD6/FZD4/STK11/PFDN5/GLI1/UBE2B/FRAT1/SPEF1/CITED1/EGR1/SALL1/WNT5A/MLLT3/CRBN/SIAH2/CCN4/RBMS3/WIF1/USP34/APC/ITGA3/TLE2/ADGRA2/PBXIP1/DKK3/HHEX/CAPRIN2/CMAHP/FOXO1/TRPM4/COL1A1/DACT1/FGF2/SNAI2/SH…
GOBP_MUSCLE_CONTRACTION	GOBP_MUSCLE_CONTRACTION	295	-0.322011	-1.36884	0.00938338	0.0783743	0.0634698	1773	tags=21%, list=14%, signal=18%	CASQ2/PABPN1/SSTR2/SLC9A1/CTNNA3/KCNA1/APBB1/UTRN/CHRM2/RANGRF/CERT1/PRKG1/TPM1/F2R/CCN2/P2RX4/SSPN/OXTR/AKAP9/CASQ1/ASPH/HRC/SRI/KCND3/EDN2/GSN/APBB2/ATP1B1/TRPM4/CHRNB1/FKBP1B/MYL9/MYOF/CALCRL/KLHL41/GSTM2/KCNMA1/ATP1A2/PTGER3/SGCD/MYOT/NEDD4L/CAV1/CACNA1C/EDNRA/GPD1L/PLN/SCN3B/CNN1/GJA1/HTR2B/UCN/LMOD1/ADRA2A/TBX3/FXYD1/ABAT/CACNA1D/MYH11/KCNE4/COMP/GAMT
GOMF_CHROMATIN_BINDING	GOMF_CHROMATIN_BINDING	482	0.262016	1.26919	0.00943396	0.0783743	0.0634698	1916	tags=18%, list=16%, signal=16%	CDC45/TOP2A/NCAPH/CDK1/PAX6/CDT1/EZH2/CHAF1B/LHX2/CKS2/EXO1/HMGA1/RAD51/PCLAF/SOX10/ORC1/HELLS/PRDM13/BARX2/STAT1/PRDM1/ATAD2/CENPA/H2AZ1/NKX2-5/CENPF/PCNA/SHMT2/MACROH2A2/GMNN/CEBPB/YBX1/H1-1/IKZF3/ENY2/ELK4/FOXC1/CHAF1A/H1-2/MSH2/PLAC8/HESX1/HDAC2/WDHD1/CBX2/H1-4/SMC4/RCC1/NSD2/MSH6/FEZF2/HIRA/H1-5/POLD1/BRIP1/RAD21/ERCC4/DMRT1/CDYL/TAF2/ZNF276/SMC2/NPM3/ACTL6A/POU4F1/NUDT21/DNMT3A/PARP1/SUV39H…
GOBP_POSITIVE_REGULATION_OF_LEUKOCYTE_PROLIFERATION	GOBP_POSITIVE_REGULATION_OF_LEUKOCYTE_PROLIFERATION	137	0.368204	1.57791	0.00955414	0.0783986	0.0634894	2557	tags=41%, list=21%, signal=33%	CD38/CCL5/TFRC/PDCD1LG2/IL2RA/RIPK2/IL7/PNP/LYN/VCAM1/CD40LG/CORO1A/SLC7A1/CD86/ATAD5/GPR183/NMBR/CSF2RB/LILRB2/PTPRC/CD3E/IL27RA/NMB/XCL1/ADA/IL15/CD6/CD28/RAC2/PRKCQ/LGALS9/EBI3/PTPN22/SLAMF1/MIF/NCK1/SYK/CD1D/IL6/EPHB2/FADD/CD320/NCK2/NCKAP1L/CD24/IL13/TNFRSF4/CD40/CSF2RA/MAPK1/PELI1/SASH3/IL12B/IL2/CCR2/IL12A
GOBP_CATECHOLAMINE_SECRETION	GOBP_CATECHOLAMINE_SECRETION	48	-0.47011	-1.57356	0.00956938	0.0783986	0.0634894	485	tags=15%, list=4%, signal=14%	CXCL12/GABBR1/SYT1/CARTPT/ADRA2A/ABAT/SYT17
GOCC_BRUSH_BORDER_MEMBRANE	GOCC_BRUSH_BORDER_MEMBRANE	48	-0.466043	-1.55995	0.00956938	0.0783986	0.0634894	1036	tags=19%, list=8%, signal=17%	SLC22A5/AQP1/SLC26A4/LIMA1/ABCG2/SLC26A3/PDZK1/LRP2/CYBRD1
GOBP_TIGHT_JUNCTION_ORGANIZATION	GOBP_TIGHT_JUNCTION_ORGANIZATION	63	-0.442939	-1.55003	0.00953895	0.0783986	0.0634894	1476	tags=25%, list=12%, signal=22%	OCEL1/OCLN/APC/MPDZ/CLDN15/CDH5/SNAI2/SVEP1/CLDN8/WNT11/ABCC8/PATJ/IKBKB/TGFB3/CLDN5/RAMP2
GOCC_FICOLIN_1_RICH_GRANULE_LUMEN	GOCC_FICOLIN_1_RICH_GRANULE_LUMEN	115	0.3585	1.49989	0.00955414	0.0783986	0.0634894	3117	tags=43%, list=25%, signal=33%	CALML5/MMP9/PRDX4/PSMD3/BIN2/HK3/ILF2/PNP/GPI/CTSS/PSMD7/GSTP1/PSMA5/PSMB7/PGAM1/PSMD14/FCN1/KCMF1/CSTB/PKM/MIF/PSMC3/CTSD/FGL2/PSMD2/VCP/PSMA2/HSPA6/ARSB/CSNK2B/MAPK1/PPIE/PSMD12/IDH1/GMFG/CTSH/PDAP1/MAPK14/HSP90AB1/PFKL/OSTF1/ACTR2/DERA/CTSB/PGM1/COMMD9/GYG1/AMPD3/CTSZ/ARPC5
GOBP_REGULATION_OF_EPITHELIAL_CELL_MIGRATION	GOBP_REGULATION_OF_EPITHELIAL_CELL_MIGRATION	206	-0.35146	-1.44291	0.00956284	0.0783986	0.0634894	2914	tags=33%, list=24%, signal=25%	SP1/ENPP2/PPM1F/PLPP3/SIRT1/TACSTD2/NR2F2/PIK3C2A/HDAC5/THBS1/BCAS3/MACF1/APOH/SASH1/HSPB1/NF1/VEGFC/EMP2/FGF7/IRS2/VASH1/TEK/GLUL/RGCC/PRCP/ACVRL1/IQSEC1/HYAL1/ANXA3/KDR/HDAC7/WNT5A/STAT5A/EFNA1/P2RX4/ITGA3/ADGRA2/PTPRM/FGF1/PDCD6/TGFB2/DOCK1/CLASP2/MEF2C/SLIT2/RIN2/NRP1/TGFBR2/SERPINF1/FGF2/PPARG/JCAD/PTPRG/SEMA5A/MMRN2/PLK2/ZNF580/PTN/RHOB/FGF18/SPARC/STARD13/MEOX2/EVL/DCN/BMP4/GATA3
GOBP_NEGATIVE_REGULATION_OF_LYMPHOCYTE_ACTIVATION	GOBP_NEGATIVE_REGULATION_OF_LYMPHOCYTE_ACTIVATION	136	0.359308	1.53841	0.00958466	0.0784244	0.0635104	2724	tags=39%, list=22%, signal=31%	LAG3/IDO1/SOX11/HMGB3/PLA2G2D/CTLA4/PDCD1LG2/IL2RA/LILRB1/CEBPB/LYN/RUNX3/TNFRSF21/GAL/CD300A/CD86/LILRB2/TBX21/XCL1/IRF1/IHH/SAMSN1/LAPTM5/TNFAIP3/LGALS9/CBFB/PTPN22/FGL2/CRTAM/ITCH/CR1/FCGR2B/LAX1/TMEM131L/NCKAP1L/HLA-G/MDK/TYROBP/BANK1/PTPN2/RC3H2/VSIG4/PELI1/HLA-F/SOCS1/IL2/SFTPD/INHA/LST1/SCRIB/LILRB4/SFRP1/SPN
GOBP_NEPHRON_MORPHOGENESIS	GOBP_NEPHRON_MORPHOGENESIS	65	-0.436944	-1.537	0.00961538	0.0784771	0.063553	2766	tags=40%, list=22%, signal=31%	GPC3/TACSTD2/HES1/PKD1/ILK/AHI1/PBX1/CTNNB1/GREB1L/CITED1/SALL1/BCL2/WNT2B/PKD2/KLHL3/FGF1/DCHS1/FGF2/SHH/WNT11/PDGFRB/WNT4/GLI3/BMP4/ERBB4/GATA3
GOBP_POSITIVE_REGULATION_OF_PRODUCTION_OF_MOLECULAR_MEDIATOR_OF_IMMUNE_RESPONSE	GOBP_POSITIVE_REGULATION_OF_PRODUCTION_OF_MOLECULAR_MEDIATOR_OF_IMMUNE_RESPONSE	117	0.360453	1.51233	0.00961538	0.0784771	0.063553	2092	tags=32%, list=17%, signal=27%	SLC7A5/INAVA/TFRC/CLEC7A/KLK7/RIPK2/MZB1/RSAD2/LILRB1/GPI/PLCG2/MSH2/CD86/ATAD5/FFAR2/NSD2/PTPRC/DDX21/TBX21/XCL1/CD28/DDX58/LAPTM5/PTPN22/SLAMF1/MIF/SYK/NR4A3/P2RX7/IL6/EPHB2/CARD9/TRAF2/HLA-G/IL13/TNFRSF4/CD40
GOBP_DEFENSE_RESPONSE_TO_FUNGUS	GOBP_DEFENSE_RESPONSE_TO_FUNGUS	36	0.501945	1.68023	0.00968523	0.078848	0.0638534	1298	tags=28%, list=11%, signal=25%	S100A9/S100A8/GNLY/CLEC7A/PLCG2/S100A12/ELANE/GAPDH/ZBP1/HAMP
GOBP_INTERLEUKIN_17_PRODUCTION	GOBP_INTERLEUKIN_17_PRODUCTION	36	0.491854	1.64645	0.00968523	0.078848	0.0638534	3679	tags=58%, list=30%, signal=41%	SLC7A5/IFNG/SPHK1/IL27RA/IL15/LY9/PRKCQ/IL6/CARD9/NCKAP1L/IL12B/IL2/IL12A/DDIT3/ARG2/NR1H4/NOD2/MYD88/BTK/OSM/IL18
GOBP_REGULATION_OF_RAS_PROTEIN_SIGNAL_TRANSDUCTION	GOBP_REGULATION_OF_RAS_PROTEIN_SIGNAL_TRANSDUCTION	160	-0.359028	-1.43794	0.00970874	0.07894	0.0639279	2518	tags=32%, list=20%, signal=26%	MADD/F2RL1/MCF2L/DENND4C/AUTS2/ARHGAP24/KANK1/RASA1/CYTH3/STK19/NF1/FLOT1/KANK2/EPS8L2/ARRB1/RABL3/ERBIN/IQSEC1/SPRY2/CUL3/BCL6/ARHGEF28/EPS8L1/F2R/PSD4/IQSEC3/ITGA3/ARHGEF10/NGF/SPRY1/TGFB2/HEG1/RALGPS1/LPAR1/NRP1/GPR20/ARHGEF3/FLCN/LPAR4/COL3A1/RGL2/LPAR6/KITLG/MYOC/PDGFRB/FBP1/STARD13/F2RL2/IGF1/RALGPS2/PSD3
GOBP_CELLULAR_RESPONSE_TO_STEROID_HORMONE_STIMULUS	GOBP_CELLULAR_RESPONSE_TO_STEROID_HORMONE_STIMULUS	178	-0.357234	-1.4406	0.00977654	0.0793914	0.0642935	2837	tags=29%, list=23%, signal=23%	RNF14/ARNTL/PER1/KDM4C/USP8/SIRT1/STRN3/ACVR1/TAF7/TP63/KLF9/ARID1A/CRY1/UFM1/NCOR1/UBE3A/KANK2/DAB2/NR3C1/DDX17/PGRMC2/ATP2B1/ESRRG/SSTR2/RXRG/SCNN1A/PRMT2/FLT3/ABHD2/AKR1C3/ZFP36L2/TRIM68/NEDD4/SERPINF1/SCNN1G/AQP1/CALCOCO1/SCGB2A1/ATP1A2/PLPP1/ESR1/IGF1R/NR3C2/PLAT/AR/PCK1/SCGB2A2/BMP4/HMGCS2/FOXA1/CRY2/PGR
GOBP_POSITIVE_REGULATION_OF_DNA_REPLICATION	GOBP_POSITIVE_REGULATION_OF_DNA_REPLICATION	35	0.510917	1.69213	0.00980392	0.0794142	0.064312	1863	tags=37%, list=15%, signal=32%	E2F8/CDK1/CDT1/DBF4/PCNA/DNA2/CDC7/ATAD5/STOML2/LPIN1/FAF1/EGFR/BAZ1A
GOBP_SEMAPHORIN_PLEXIN_SIGNALING_PATHWAY	GOBP_SEMAPHORIN_PLEXIN_SIGNALING_PATHWAY	41	-0.486388	-1.57639	0.00980392	0.0794142	0.064312	2895	tags=37%, list=23%, signal=28%	PLXND1/SEMA3F/PLXNC1/SEMA6A/ECE1/KDR/NRP1/FARP2/SEMA3B/SEMA5A/SEMA3G/SEMA3C/PLXNB1/EDNRA/SEMA3E
GOBP_EMBRYONIC_DIGIT_MORPHOGENESIS	GOBP_EMBRYONIC_DIGIT_MORPHOGENESIS	44	-0.472219	-1.55115	0.00983607	0.0795749	0.0644421	765	tags=32%, list=6%, signal=30%	ECE1/CTNNB1/CREBBP/SALL1/WNT5A/IFT140/SHH/MSX2/OSR2/ZBTB16/MSX1/GLI3/TBX3/BMP4
GOCC_CIS_GOLGI_NETWORK	GOCC_CIS_GOLGI_NETWORK	45	-0.47272	-1.55428	0.00986842	0.0797368	0.0645732	3906	tags=51%, list=32%, signal=35%	GOLGA5/GBF1/ANGEL1/GOSR1/B3GAT3/TRAPPC6A/FKTN/TRIP11/RAB30/LRPAP1/BCL9/GORASP1/PIK3R1/MAN2A1/MPPE1/CCN2/AKAP9/RETREG1/GOLGB1/GOLGA8A/GOLGA8IP/COPZ2/GOLGA2P5
GOBP_B_CELL_MEDIATED_IMMUNITY	GOBP_B_CELL_MEDIATED_IMMUNITY	130	0.357181	1.51178	0.00993377	0.0801647	0.0649197	2092	tags=33%, list=17%, signal=28%	EXO1/IGHV3-48/TFRC/C1QB/TLR8/IGHM/C1QA/HLA-DRB4/HLA-DOB/IGLC1/TRBC1/IGHD/CD40LG/MSH2/IL21R/ATAD5/HSPD1/CSF2RB/IGKC/NSD2/MSH6/PTPRC/IL27RA/TBX21/FCER1G/XCL1/UNG/CD28/CD27/NBN/CD19/IGLL5/TNF/LTA/CR1/FCER2/CARD9/HLA-DQB1/C8G/FCGR2B/HLA-G/CR2/CD40
GOBP_VACUOLAR_TRANSPORT	GOBP_VACUOLAR_TRANSPORT	122	-0.373767	-1.437	0.0101156	0.0815303	0.0660256	3861	tags=42%, list=31%, signal=29%	VPS11/VPS54/NCOA4/PIK3R4/CHMP6/VPS16/VPS37C/CLN3/CLEC16A/VPS13C/MGRN1/AP3B1/UEVLD/VPS52/LYST/VPS53/UBXN6/PINK1/LEPROT/SPTBN5/TMEM50B/EHD3/PRKN/CACNG5/ADRB2/VPS13A/TMEM50A/CHMP2A/PCDHGA3/VPS39/GCC2/HGSNAT/PLEKHF2/AP1G2/VPS13D/KIF13A/STX8/ANKFY1/HOOK2/NDFIP1/BECN1/ATG14/NEDD4/ZFYVE16/SORL1/CACNG4/TRAK1/RHOB/LRP1/CLU/GPRASP1
GOBP_NEPHRIC_DUCT_MORPHOGENESIS	GOBP_NEPHRIC_DUCT_MORPHOGENESIS	10	-0.729183	-1.67986	0.0102389	0.0824213	0.0667472	426	tags=60%, list=3%, signal=58%	PAX2/GPC3/AHI1/EPHA7/BMP4/GATA3
GOBP_POSITIVE_REGULATION_OF_CELL_SUBSTRATE_JUNCTION_ORGANIZATION	GOBP_POSITIVE_REGULATION_OF_CELL_SUBSTRATE_JUNCTION_ORGANIZATION	30	-0.53916	-1.62722	0.010274	0.0824981	0.0668094	3037	tags=50%, list=25%, signal=38%	EPB41L5/PPM1F/THY1/SDC4/SMAD3/PIK3R1/TEK/IQSEC1/KDR/TSC1/FERMT2/NRP1/MYOC/WNT4/COL16A1
GOCC_CILIUM	GOCC_CILIUM	426	-0.30043	-1.32366	0.0102696	0.0824981	0.0668094	2653	tags=25%, list=21%, signal=20%	TCTN1/SLC25A31/ARL3/RABEP2/PKD1/DCTN1/CETN3/SPTBN5/MOK/CDK10/PTGS1/EHD3/WDR11/DNAH2/KCNQ1/TTBK2/VPS13A/PCDHB13/GNAQ/PDE6B/NME7/TMEM80/AHI1/BBS10/DNAH7/KIF3B/MAP1B/JADE1/CEP41/CCP110/IFT46/OXCT2/CFAP45/CDC14A/TTC30A/TSGA10/GLI1/DZIP1/GK2/NEDD9/SPEF1/AGBL2/SCNN1A/CUL3/CEP290/FAM149B1/NEK4/ABHD2/UNC119B/DLG5/BBS9/SPATA6/ALMS1/NPY2R/CFAP44/BBIP1/IQCA1/CCR6/PKD2/ATG14/C1orf115/IFT22/IFT88/FLCN/ATP1B1/…
GOBP_PULMONARY_VALVE_MORPHOGENESIS	GOBP_PULMONARY_VALVE_MORPHOGENESIS	15	-0.651868	-1.70195	0.0103448	0.0825949	0.0668878	2156	tags=47%, list=17%, signal=39%	GJA5/HEY2/JAG1/HEY1/TGFB2/SLIT2/BMP4
GOMF_SYNTAXIN_1_BINDING	GOMF_SYNTAXIN_1_BINDING	15	-0.650193	-1.69758	0.0103448	0.0825949	0.0668878	3705	tags=80%, list=30%, signal=56%	SNPH/STXBP3/STXBP2/UNC13A/VAMP3/SLC6A4/UNC13B/RNF40/VAMP2/STXBP1/SYT1/SYBU
GOBP_ORGAN_INDUCTION	GOBP_ORGAN_INDUCTION	19	-0.614096	-1.67444	0.0103627	0.0825949	0.0668878	2071	tags=47%, list=17%, signal=39%	CTNNB1/WNT5A/WNT2B/FGF1/SPRY1/FGF2/WNT11/AR/BMP4
GOBP_DEVELOPMENTAL_INDUCTION	GOBP_DEVELOPMENTAL_INDUCTION	29	-0.55265	-1.64809	0.0103448	0.0825949	0.0668878	1604	tags=38%, list=13%, signal=33%	CTNNB1/SALL1/WNT5A/WNT2B/FGF1/SPRY1/FGF2/WNT11/WNT4/AR/BMP4
GOBP_REGULATION_OF_CHOLESTEROL_EFFLUX	GOBP_REGULATION_OF_CHOLESTEROL_EFFLUX	29	-0.552615	-1.64799	0.0103448	0.0825949	0.0668878	1774	tags=31%, list=14%, signal=27%	ABCA3/TREM2/PPARG/ABCA5/SHH/CAV1/LRP1/ADIPOQ/ABCA8
GOBP_RESPONSE_TO_CADMIUM_ION	GOBP_RESPONSE_TO_CADMIUM_ION	55	0.443444	1.62623	0.0103627	0.0825949	0.0668878	2286	tags=38%, list=18%, signal=31%	CDK1/NUDT1/MMP9/PCNA/MT1H/GPI/MT1HL1/HMOX1/HESX1/MT2A/MT1X/MT1F/MT4/EGFR/CYBB/HSF1/MT3/ABCB6/MT1E/MAPK1/MT1G
GOBP_SEQUESTERING_OF_TRIGLYCERIDE	GOBP_SEQUESTERING_OF_TRIGLYCERIDE	14	-0.663093	-1.69037	0.0103806	0.0826359	0.066921	1409	tags=50%, list=11%, signal=44%	PNPLA2/TREM2/OSBPL8/PPARG/LPL/CIDEA/ENPP1
GOBP_NEUROTRANSMITTER_METABOLIC_PROCESS	GOBP_NEUROTRANSMITTER_METABOLIC_PROCESS	24	-0.577699	-1.65152	0.0106195	0.0840199	0.0680418	1731	tags=38%, list=14%, signal=32%	GAD1/DBH/BCHE/HNMT/COLQ/MAOA/ABAT/MAOB/SLC44A4
GOMF_CHEMOREPELLENT_ACTIVITY	GOMF_CHEMOREPELLENT_ACTIVITY	24	-0.575479	-1.64518	0.0106195	0.0840199	0.0680418	922	tags=38%, list=7%, signal=35%	SEMA3F/SEMA6A/FLRT3/SEMA3B/SEMA5A/SEMA3G/SEMA3C/EPHA7/SEMA3E
GOMF_ANTIGEN_BINDING	GOMF_ANTIGEN_BINDING	65	0.419495	1.59034	0.010582	0.0840199	0.0680418	1639	tags=32%, list=13%, signal=28%	SLC7A5/LAG3/TAP1/IGLV1-44/IGHV3-48/IGHM/IGLC1/TRBC1/IL7R/IGLV6-57/IGHD/KLRD1/KIR2DL3/FCN3/IGKC/CD48/FCN1/TAP2/SLAMF1/IGLL5/CD1D
GOCC_ORGANELLAR_RIBOSOME	GOCC_ORGANELLAR_RIBOSOME	59	0.417999	1.55394	0.0106101	0.0840199	0.0680418	3928	tags=56%, list=32%, signal=38%	MRPS17/MRPL15/MRPL13/MRPL12/MRPS33/MRPL48/MRPS12/MRPS7/MRPL42/MRPS15/MRPL3/GADD45GIP1/MTG1/MRPS18A/MRPL11/MRPL2/MRPL20/MRPL9/MRPL17/MRPL19/DAP3/MRPL33/MRPL18/MRPL4/MRPL35/MRPL39/MRPS11/MRPS2/MRPS34/MRPL44/MRPL23/MRPL58/MRPS16
GOBP_DICARBOXYLIC_ACID_TRANSPORT	GOBP_DICARBOXYLIC_ACID_TRANSPORT	79	-0.410228	-1.50528	0.010574	0.0840199	0.0680418	1131	tags=18%, list=9%, signal=16%	SLC25A12/AVPR1B/STXBP1/SLC19A2/SLC26A4/PER2/ATP1A2/GABBR1/NTRK2/GJA1/SLC26A3/SLC1A1/ABAT/LRP2
GOBP_POSITIVE_REGULATION_OF_MONONUCLEAR_CELL_MIGRATION	GOBP_POSITIVE_REGULATION_OF_MONONUCLEAR_CELL_MIGRATION	64	0.419009	1.58467	0.0106383	0.084066	0.0680791	761	tags=19%, list=6%, signal=18%	S100A7/CXCL10/CXCL13/PLA2G7/CCL20/CCL5/CCR1/CCL4/CCR7/CCL7/CORO1A/LGMN
GOBP_INTERFERON_BETA_PRODUCTION	GOBP_INTERFERON_BETA_PRODUCTION	49	0.43063	1.53049	0.0107239	0.0846386	0.0685428	2860	tags=41%, list=23%, signal=31%	ISG15/TLR8/RIPK2/LILRB1/OAS1/OAS3/HMGB2/IFIH1/OAS2/IRF1/DDX58/NMI/DHX58/TLR2/RELB/POLR3G/SIRPA/TOMM70/IRF5/TRAIP
GOMF_FLAVIN_ADENINE_DINUCLEOTIDE_BINDING	GOMF_FLAVIN_ADENINE_DINUCLEOTIDE_BINDING	77	-0.422127	-1.53594	0.0107527	0.0846594	0.0685597	2297	tags=31%, list=19%, signal=26%	CRY1/ACAD8/FMO3/DPYD/QSOX1/PPOX/DHCR24/ACADS/ACADVL/CYB5R1/ACAD10/ACADL/AOX1/ERO1B/ACOX3/NOX4/DDO/ACOX2/MAOA/ACADSB/MAOB/CRY2/FMO5/STEAP4
GOBP_VASOCONSTRICTION	GOBP_VASOCONSTRICTION	77	-0.404682	-1.47246	0.0107527	0.0846594	0.0685597	2809	tags=40%, list=23%, signal=31%	ACTA2/HTR2A/AVPR2/EDNRB/SLC8A1/HTR7/KCNMB2/PIK3C2A/ECE1/DOCK4/GJA5/SLC6A4/ATP2B1/HTR1A/F2R/DBH/OXTR/EDN2/AVPR1B/TRPM4/FAAH/LEP/PER2/ATP1A2/MMP2/CAV1/EDNRA/AGTR1/HTR2B/ADRA2A/COMP
GOBP_STRIATED_MUSCLE_TISSUE_DEVELOPMENT	GOBP_STRIATED_MUSCLE_TISSUE_DEVELOPMENT	207	-0.340703	-1.40035	0.0108696	0.0854755	0.0692206	3341	tags=34%, list=27%, signal=25%	ALDH1A2/DSP/PRKAR1A/SAV1/SMAD5/ALPK3/KDM6B/NPPB/PDLIM5/LUC7L/ENG/ACTC1/SHOX2/NEBL/PGM5/FHL2/FES/OBSL1/LOX/PPP1R13L/ERBB3/SLC8A1/MYLK3/FGFR2/ACVR1/TNNT2/SGCB/SMAD1/GJA5/MAP2K4/HEY2/SMAD3/GLI1/SLC9A1/RARA/COL11A1/WNT5A/TENM4/S1PR1/TPM1/TSC1/HEY1/TGFB2/HEG1/MEF2C/TGFBR2/CITED2/RBP4/FGF2/NOX4/SHH/SORBS2/MSX2/SGCD/PDGFRB/MRTFB/SEMA3C/EDNRA/MSX1/ZFPM2/PLN/GJA1/FHOD3/TGFBR3/TBX3/IGF1/MYH11/BMP4/LRP2/ERB…
GOBP_ROOF_OF_MOUTH_DEVELOPMENT	GOBP_ROOF_OF_MOUTH_DEVELOPMENT	74	-0.426791	-1.53201	0.0109375	0.0859052	0.0695686	2339	tags=35%, list=19%, signal=29%	INHBA/FZD1/IRF6/FOXF2/FZD2/SATB2/WNT5A/COL2A1/ARID5B/ASPH/TGFB2/PRRX1/BNC2/TGFBR2/SNAI2/SHH/WNT11/OSR2/MSX1/GLI3/LRRC32/MEOX2/TGFB3/TGFBR3/CLDN5/TBX3
GOBP_HORMONE_METABOLIC_PROCESS	GOBP_HORMONE_METABOLIC_PROCESS	204	-0.345073	-1.41383	0.0109739	0.0860868	0.0697156	1233	tags=19%, list=10%, signal=17%	FSHB/DKK3/BCHE/HSD17B8/PDE8B/SULT1A1/CTSG/DIO3/RBP4/MME/SHH/ALDH1A1/CYP26A1/BBS1/DIO1/LEP/ADH1C/HSD17B4/CTSK/ESR1/IGF1R/DDO/LIPE/CYP21A2/GHR/CPE/AFP/PCSK5/HPN/WNT4/PNPLA4/CPA3/DHRS2/CORIN/ADH1B/FOXA1/STC2/GATA3
GOCC_ACTOMYOSIN	GOCC_ACTOMYOSIN	68	-0.43188	-1.53612	0.010989	0.0861006	0.0697268	3721	tags=49%, list=30%, signal=34%	ABLIM1/PDLIM4/BAG3/KAT2B/LDB3/PDLIM5/MYL12B/ACTA2/NEBL/PGM5/MYLK/PDLIM3/LPP/MYO1C/ILK/SEPTIN11/TEK/LIMCH1/PRKCZ/DCTN4/TPM1/MYH10/PDLIM1/FERMT2/PALLD/PDLIM2/SORBS1/MYL9/SYNPO/CDC42BPB/FLNB/LIMA1/ABLIM3
GOBP_B_CELL_ACTIVATION_INVOLVED_IN_IMMUNE_RESPONSE	GOBP_B_CELL_ACTIVATION_INVOLVED_IN_IMMUNE_RESPONSE	73	0.404558	1.56743	0.0110193	0.0862332	0.0698342	1711	tags=32%, list=14%, signal=27%	EXO1/TFRC/CD40LG/PLCG2/MSH2/POU2AF1/ATAD5/GPR183/HSPD1/CD180/NSD2/MSH6/PTPRC/IL27RA/TBX21/IRF8/ADA/UNG/CD28/NBN/CD19/IL6/CR1
GOBP_DNA_METHYLATION_OR_DEMETHYLATION	GOBP_DNA_METHYLATION_OR_DEMETHYLATION	74	0.392583	1.5291	0.0110497	0.0863669	0.0699424	2112	tags=31%, list=17%, signal=26%	APOBEC3B/PAX6/EZH2/HELLS/TDRD12/APOBEC3A/MYC/TET3/DNMT3B/HNRNPAB/PRMT7/GATAD2A/MIS18A/DNMT3A/PARP1/DNMT1/DDX4/PRDM14/WT1/APOBEC3G/BRCA1/TDG/APOBEC3C
GOCC_EXOCYTIC_VESICLE	GOCC_EXOCYTIC_VESICLE	171	-0.35262	-1.42004	0.0111421	0.0869834	0.0704417	3405	tags=35%, list=28%, signal=25%	TRIM9/RAB13/RAB3A/SYPL1/PPT1/STX4/RAB40A/DMXL2/PENK/RAB40C/GABRA2/BCL2L1/ATP6V0A1/PTPRS/ATP6V1G2/TH/MFF/GRIA1/UNC13A/RAB40B/SNCA/OPRD1/SYNGR4/BDNF/UNC13B/ATP2B1/SCAMP1/ICA1/IQSEC1/BACE1/WFS1/RAB40AL/SNCAIP/RAB26/DGKI/VAMP1/VAMP2/SEPTIN8/MCTP1/SV2A/PTPRN2/NGF/DPYSL3/ROGDI/SYTL2/DOC2A/MME/RAB27B/AMPH/ABCC8/NTF3/SYNDIG1/GABBR1/SLC18A2/SYT1/SLC4A8/IGF1/SYT17/LAMP5
GOBP_LIPID_STORAGE	GOBP_LIPID_STORAGE	65	-0.43488	-1.52974	0.0112179	0.0873998	0.0707789	1554	tags=26%, list=13%, signal=23%	HEXA/ITGAV/CD36/TREM2/NRIP1/OSBPL8/PLA2G4C/PPARG/LPL/LEP/CIDEA/FTO/SREBF1/CAV1/ACACB/ENPP1/CRY2
GOBP_RESPONSE_TO_TUMOR_NECROSIS_FACTOR	GOBP_RESPONSE_TO_TUMOR_NECROSIS_FACTOR	203	0.306013	1.37015	0.011236	0.0873998	0.0707789	2092	tags=26%, list=17%, signal=22%	CAMP/CCL18/CCL8/CCL20/GBP1/CXCL8/TNFRSF11A/CCL5/ASS1/STAT1/CCL2/GCH1/CCL4/BIRC3/AIM2/H2BC11/CCL7/VCAM1/TNFRSF17/CYBA/HYAL3/TNFRSF21/GSTP1/ST18/SPHK1/CHI3L1/CCL17/ADAMTS7/CCL22/XCL1/GBP2/LAPTM5/CCL16/HAMP/TNFAIP3/PCK2/CCL13/CD14/TCL1A/CLDN1/SYK/TNF/PTGS2/CPNE1/TRAF2/CX3CL1/BRCA1/CASP1/BIRC7/TNFRSF4/TNFRSF1B/CD40
GOBP_REGULATION_OF_LEUKOCYTE_MEDIATED_IMMUNITY	GOBP_REGULATION_OF_LEUKOCYTE_MEDIATED_IMMUNITY	203	0.305077	1.36596	0.011236	0.0873998	0.0707789	2601	tags=37%, list=21%, signal=30%	LAG3/TFRC/KLRC3/CLEC7A/RSAD2/LILRB1/ADORA2B/IL7R/LYN/PLCG2/KLRD1/HMOX1/MSH2/CD300A/KLRC4/STAP1/ATAD5/FUT7/HSPD1/CD96/NSD2/ITGB2/PTPRC/NCR3/ICAM1/IL27RA/SH2D1A/DDX21/TBX21/XCL1/CD28/DDX58/ARRB2/RAC2/LGALS9/TAP2/SERPINB4/SLAMF1/SYK/TNF/CD1D/P2RX7/IL6/LTA/CRTAM/CR1/BCR/FCER2/FADD/WAS/PVR/KLRB1/TRAF2/FCGR2B/RASGRP1/NCKAP1L/HLA-G/AP1G1/IL13/CR2/TYROBP/TNFRSF1B/CD40/PTAFR/DNASE1/NCR1/HLA-F/SASH3/C12orf…
GOBP_REGULATION_OF_POTASSIUM_ION_TRANSMEMBRANE_TRANSPORTER_ACTIVITY	GOBP_REGULATION_OF_POTASSIUM_ION_TRANSMEMBRANE_TRANSPORTER_ACTIVITY	50	-0.462947	-1.55794	0.011254	0.0874351	0.0708075	1934	tags=36%, list=16%, signal=30%	CAB39/CASQ2/KCNA1/STK39/CRBN/ATP1B2/TREM2/AKAP9/VAMP2/NEDD4/ATP1B1/FHL1/NEDD4L/ABCC8/CAV1/CACNA1D/KCNE4/GRP
GOMF_SYNTAXIN_BINDING	GOMF_SYNTAXIN_BINDING	52	-0.461642	-1.56497	0.0112721	0.0874707	0.0708364	2463	tags=29%, list=20%, signal=23%	UNC13A/VAMP3/SLC6A4/UNC13B/STX8/RNF40/VAMP1/VAMP2/SNAP23/TPCN1/STXBP1/BAIAP3/SYT1/SYBU/SYT17
GOMF_CYTOKINE_ACTIVITY	GOMF_CYTOKINE_ACTIVITY	183	0.328748	1.45256	0.0113636	0.088075	0.0713257	1791	tags=25%, list=14%, signal=21%	CXCL10/CXCL13/CXCL11/CXCL9/CCL18/CCL8/CXCL3/CCL20/CXCL8/CCL5/CCL2/CCL4/GDF5/IL24/LTB/IL7/CCL7/GPI/SLURP1/IFNG/CD40LG/IL32/CCL17/CCL22/XCL1/CXCL5/WNT3/IL15/CXCL1/SPP1/CCL16/GDF11/VEGFA/EBI3/IFNW1/CCL13/IFNA21/MIF/WNT10B/TNF/IL19/IL6/LTA/SECTM1/CKLF
GOBP_NEGATIVE_REGULATION_OF_ION_TRANSMEMBRANE_TRANSPORTER_ACTIVITY	GOBP_NEGATIVE_REGULATION_OF_ION_TRANSMEMBRANE_TRANSPORTER_ACTIVITY	56	-0.448027	-1.53108	0.0114192	0.0884	0.0715889	2470	tags=39%, list=20%, signal=32%	PPP3CB/SLN/GNB5/KCNAB1/PPP3CA/CAB39/CASQ2/GEM/STK39/CRBN/PKD2/NEDD4/SRI/FKBP1B/GSTM2/ATP1A2/NEDD4L/CAV1/PLN/ADRA2A/KCNE4/GRP
GOBP_INTRINSIC_APOPTOTIC_SIGNALING_PATHWAY	GOBP_INTRINSIC_APOPTOTIC_SIGNALING_PATHWAY	255	0.296403	1.3697	0.0114943	0.0888742	0.071973	2472	tags=27%, list=20%, signal=22%	S100A9/MELK/S100A8/BCL2A1/PDK1/MAGEA3/MMP9/CHAC1/HELLS/LCK/IFI6/MYC/E2F1/DDIT4/CEBPB/HMOX1/MSH2/SFN/CYCS/ERO1A/ATAD5/BAK1/VNN1/MSH6/BID/ENO1/BNIP3/CHEK2/HYOU1/DNM1L/PPIF/NBN/POU4F1/PARP1/KDM1A/MIF/NCK1/ATF4/TP53BP2/TNF/IL19/PLAUR/PTGS2/HIF1A/DNAJA1/TRAF2/NCK2/CD24/AIFM1/BRCA1/TNFRSF1B/GRINA/BRCA2/P4HB/CCAR2/PRKDC/TRAP1/PLEKHF1/PTPN2/BCL2L11/PMAIP1/CASP2/CUL1/IKBKE/PML/IVNS1ABP/BCAP31/VDAC2
GOMF_DNA_POLYMERASE_BINDING	GOMF_DNA_POLYMERASE_BINDING	17	0.652333	1.8286	0.0115473	0.0890716	0.0721328	398	tags=24%, list=3%, signal=23%	CDT1/FANCI/RAD51/PCNA
GOBP_RNA_CAPPING	GOBP_RNA_CAPPING	17	0.639554	1.79278	0.0115473	0.0890716	0.0721328	3896	tags=76%, list=32%, signal=52%	SNRPD3/SNRPD1/SNRPF/SNRPG/SNRPB/RNGTT/ABT1/NCBP1/SNRPD2/RNMT/TGS1/SNRPE/UTP20
GOBP_POSITIVE_REGULATION_OF_GRANULOCYTE_CHEMOTAXIS	GOBP_POSITIVE_REGULATION_OF_GRANULOCYTE_CHEMOTAXIS	26	0.540646	1.67311	0.0116009	0.0893783	0.0723812	2785	tags=54%, list=23%, signal=42%	S100A7/CXCL8/CCR7/XCL1/DNM1L/LBP/RAC2/NCKAP1L/MDK/C5AR1/CAMK1D/S100A14/C3AR1/C1QBP
GOBP_INNATE_IMMUNE_RESPONSE_ACTIVATING_SIGNAL_TRANSDUCTION	GOBP_INNATE_IMMUNE_RESPONSE_ACTIVATING_SIGNAL_TRANSDUCTION	27	0.538796	1.6912	0.0116822	0.0897907	0.0727152	1583	tags=41%, list=13%, signal=36%	KLRC3/CLEC7A/HCK/LYN/PLCG2/KLRD1/KLRC4/FCN3/FFAR2/FCN1/SYK
GOBP_SMOOTH_MUSCLE_CELL_PROLIFERATION	GOBP_SMOOTH_MUSCLE_CELL_PROLIFERATION	135	-0.36547	-1.42191	0.0116788	0.0897907	0.0727152	1780	tags=23%, list=14%, signal=20%	HPGD/SF1/CDKN1B/S1PR1/PRKG1/TPM1/CCN4/DBH/NPR1/MEF2C/TGFBR2/ANG/EFEMP2/FGF2/PPARG/CDH13/CALCRL/MMP2/CCN3/IGF1R/PDGFRB/APOD/CNN1/GJA1/TGFB3/IGF1/ELN/PDGFD/ADIPOQ/BMP4/OGN
GOBP_REGULATION_OF_WATER_LOSS_VIA_SKIN	GOBP_REGULATION_OF_WATER_LOSS_VIA_SKIN	22	0.558005	1.67987	0.0117096	0.0898389	0.0727542	1532	tags=36%, list=12%, signal=32%	KRT16/STMN1/CLDN4/SFN/ALOX12/FA2H/LSR/CLDN1
GOBP_RESPONSE_TO_LEUKEMIA_INHIBITORY_FACTOR	GOBP_RESPONSE_TO_LEUKEMIA_INHIBITORY_FACTOR	87	0.371545	1.48557	0.0117302	0.0898389	0.0727542	1023	tags=15%, list=8%, signal=14%	MYBL2/PAX6/HELLS/TFRC/PFKP/PADI2/MRPL15/SSTR1/MRAS/GCLM/SNX10/SYNGR1/ICAM1
GOCC_EXTERNAL_SIDE_OF_PLASMA_MEMBRANE	GOCC_EXTERNAL_SIDE_OF_PLASMA_MEMBRANE	332	0.285973	1.34917	0.0117188	0.0898389	0.0727542	1727	tags=24%, list=14%, signal=21%	CXCL10/SLC7A5/CXCL9/LAG3/IL12RB2/IGHV3-48/TNFRSF11A/CTLA4/TFRC/CXCR6/PDCD1LG2/IL2RA/CCR1/KLRC3/TLR8/IGHM/CD2/SLAMF7/IGLC1/IL2RG/LHCGR/CCR8/CD3G/TRBC1/SLC4A3/CCR7/LILRB1/CD163/IL7R/CD3D/VCAM1/IGHD/CD40LG/GFRA3/KLRD1/CD8A/ABCC4/KLRC4/IL21R/CD79B/CD86/ULBP2/FCN3/CD69/CSF2RB/IGKC/BTNL8/ITGB2/PTPRC/CCR5/CD3E/ICAM1/IL27RA/CD48/FCER1G/ADA/CD6/CD28/FCN1/CD27/LY9/CCRL2/CD83/SCNN1B/EBI3/CD19/CBLIF/LCT/CD14…
GOBP_UBIQUITIN_RECYCLING	GOBP_UBIQUITIN_RECYCLING	10	0.737875	1.76585	0.0120192	0.0899558	0.0728489	52	tags=20%, list=0%, signal=20%	UBE2C/UBE2S
GOBP_REGULATION_OF_ESTABLISHMENT_OF_PROTEIN_LOCALIZATION_TO_CHROMOSOME	GOBP_REGULATION_OF_ESTABLISHMENT_OF_PROTEIN_LOCALIZATION_TO_CHROMOSOME	10	0.736776	1.76322	0.0120192	0.0899558	0.0728489	2243	tags=60%, list=18%, signal=49%	CCT5/CCT6A/CCT2/CCT3/CCT7/CCT4
GOBP_FOLIC_ACID_METABOLIC_PROCESS	GOBP_FOLIC_ACID_METABOLIC_PROCESS	10	0.72923	1.74516	0.0120192	0.0899558	0.0728489	1457	tags=50%, list=12%, signal=44%	MTHFD2/SHMT2/DHFR/SLC25A32/SLC19A1
GOMF_MHC_CLASS_I_PROTEIN_BINDING	GOMF_MHC_CLASS_I_PROTEIN_BINDING	19	0.601794	1.71312	0.0118203	0.0899558	0.0728489	2778	tags=74%, list=22%, signal=57%	TAP1/LILRB1/DERL1/CD8A/LILRB2/TUBB/ABCB9/TAP2/TUBB4B/ATP5F1B/VCP/BCAP31/PILRA/CD244
GOBP_CD8_POSITIVE_ALPHA_BETA_T_CELL_ACTIVATION	GOBP_CD8_POSITIVE_ALPHA_BETA_T_CELL_ACTIVATION	19	0.599999	1.70801	0.0118203	0.0899558	0.0728489	2683	tags=63%, list=22%, signal=50%	LILRB1/RUNX3/GPR18/XCL1/IRF1/CBFB/PTPN22/CRTAM/NCKAP1L/SOCS1/TOX/LILRB4
GOBP_PYRIDINE_CONTAINING_COMPOUND_BIOSYNTHETIC_PROCESS	GOBP_PYRIDINE_CONTAINING_COMPOUND_BIOSYNTHETIC_PROCESS	19	0.599959	1.7079	0.0118203	0.0899558	0.0728489	1228	tags=32%, list=10%, signal=28%	QPRT/IDO1/PSAT1/KMO/KYNU/PDXK
GOBP_PHAGOCYTOSIS_RECOGNITION	GOBP_PHAGOCYTOSIS_RECOGNITION	33	0.51663	1.70445	0.0120773	0.0899558	0.0728489	1796	tags=42%, list=15%, signal=36%	IGHV3-48/IGHM/CLEC7A/IGLC1/TRBC1/IGHD/FCN3/IGKC/ADGRB1/PTX3/FCN1/LBP/IGLL5/JMJD6
GOBP_CELLULAR_RESPONSE_TO_CADMIUM_ION	GOBP_CELLULAR_RESPONSE_TO_CADMIUM_ION	33	0.5155	1.70072	0.0120773	0.0899558	0.0728489	2479	tags=55%, list=20%, signal=44%	MMP9/MT1H/MT1HL1/HMOX1/HESX1/MT2A/MT1X/MT1F/MT4/EGFR/CYBB/HSF1/MT3/ABCB6/MT1E/MAPK1/MT1G/CHUK
GOBP_PROTEIN_LOCALIZATION_TO_NUCLEAR_BODY	GOBP_PROTEIN_LOCALIZATION_TO_NUCLEAR_BODY	10	0.707564	1.69331	0.0120192	0.0899558	0.0728489	2243	tags=60%, list=18%, signal=49%	CCT5/CCT6A/CCT2/CCT3/CCT7/CCT4
GOBP_POSITIVE_REGULATION_OF_ISOTYPE_SWITCHING_TO_IGG_ISOTYPES	GOBP_POSITIVE_REGULATION_OF_ISOTYPE_SWITCHING_TO_IGG_ISOTYPES	10	0.705481	1.68833	0.0120192	0.0899558	0.0728489	2494	tags=70%, list=20%, signal=56%	MSH2/ATAD5/PTPRC/TBX21/CD28/CD40/IL2
GOBP_DEOXYRIBONUCLEOTIDE_METABOLIC_PROCESS	GOBP_DEOXYRIBONUCLEOTIDE_METABOLIC_PROCESS	34	0.507613	1.68253	0.0120773	0.0899558	0.0728489	2099	tags=44%, list=17%, signal=37%	RRM2/UPP1/TYMS/PNP/DTYMK/DPYS/SAMHD1/UPB1/DCK/ADA/UNG/NT5C2/TYMP/RRM1/TDG
GOMF_LIGASE_ACTIVITY_FORMING_CARBON_NITROGEN_BONDS	GOMF_LIGASE_ACTIVITY_FORMING_CARBON_NITROGEN_BONDS	31	0.516136	1.67991	0.0119617	0.0899558	0.0728489	2636	tags=48%, list=21%, signal=38%	CTPS1/ASS1/ASNS/TTLL4/GMPS/TTLL7/GCLM/LGSN/PAICS/MTHFD1/MCCC1/QRSL1/GATC/GART/CAD
GOBP_MOTOR_BEHAVIOR	GOBP_MOTOR_BEHAVIOR	10	-0.722616	-1.66473	0.0119454	0.0899558	0.0728489	2578	tags=60%, list=21%, signal=48%	DCTN1/PRKAA1/ATP1B2/SPG11/SLC1A1/GRP
GOBP_CELLULAR_RESPONSE_TO_VIRUS	GOBP_CELLULAR_RESPONSE_TO_VIRUS	91	0.414013	1.66195	0.0118343	0.0899558	0.0728489	1789	tags=24%, list=14%, signal=21%	CXCL10/MMP12/CLPB/CCL5/IFI6/BIRC3/OAS1/OAS3/IFNG/POU2AF1/IFIH1/OASL/UFD1/DDX58/LGALS9/IFNW1/IFNA21/RRP1B/DHX58/IL6/GPATCH3/HIF1A
GOBP_NUCLEOSIDE_DIPHOSPHATE_CATABOLIC_PROCESS	GOBP_NUCLEOSIDE_DIPHOSPHATE_CATABOLIC_PROCESS	10	-0.72036	-1.65954	0.0119454	0.0899558	0.0728489	1983	tags=50%, list=16%, signal=42%	ENTPD5/ENTPD1/ENTPD4/NUDT18/ENTPD3
GOBP_POSITIVE_REGULATION_OF_ENDOTHELIAL_CELL_DIFFERENTIATION	GOBP_POSITIVE_REGULATION_OF_ENDOTHELIAL_CELL_DIFFERENTIATION	10	-0.720011	-1.65873	0.0119454	0.0899558	0.0728489	2071	tags=50%, list=17%, signal=42%	CTNNB1/ACVRL1/VEZF1/TMEM100/BMP4
GOBP_REGULATION_OF_BASEMENT_MEMBRANE_ORGANIZATION	GOBP_REGULATION_OF_BASEMENT_MEMBRANE_ORGANIZATION	10	-0.718687	-1.65568	0.0119454	0.0899558	0.0728489	2392	tags=60%, list=19%, signal=48%	LAMC1/NID1/LAMB1/CLASP2/LAMA2/LAMB2
GOBP_NEGATIVE_REGULATION_OF_CATECHOLAMINE_SECRETION	GOBP_NEGATIVE_REGULATION_OF_CATECHOLAMINE_SECRETION	12	-0.680467	-1.65062	0.0121107	0.0899558	0.0728489	388	tags=42%, list=3%, signal=40%	CRH/CNR1/GABBR1/ADRA2A/ABAT
GOBP_ADHERENS_JUNCTION_ASSEMBLY	GOBP_ADHERENS_JUNCTION_ASSEMBLY	12	-0.678497	-1.64584	0.0121107	0.0899558	0.0728489	2071	tags=50%, list=17%, signal=42%	CTNNB1/PIP5K1C/DLG5/FER/JAM3/RAMP2
GOBP_BONE_TRABECULA_MORPHOGENESIS	GOBP_BONE_TRABECULA_MORPHOGENESIS	12	-0.675338	-1.63818	0.0121107	0.0899558	0.0728489	912	tags=50%, list=7%, signal=46%	THBS3/COL1A1/MSX2/MMP2/PLXNB1/CHAD
GOBP_XENOBIOTIC_EXPORT_FROM_CELL	GOBP_XENOBIOTIC_EXPORT_FROM_CELL	12	-0.674246	-1.63553	0.0121107	0.0899558	0.0728489	1774	tags=50%, list=14%, signal=43%	ABCA3/ATP7B/SLC22A5/ABCB1/SLC22A18/PDZK1
GOBP_REGULATION_OF_CELL_KILLING	GOBP_REGULATION_OF_CELL_KILLING	90	0.396033	1.59006	0.0119048	0.0899558	0.0728489	3072	tags=52%, list=25%, signal=40%	LAG3/PRF1/KLRC3/CLEC7A/LILRB1/IL7R/IFNG/KLRD1/KLRC4/STAP1/PTPRC/NCR3/ICAM1/SH2D1A/XCL1/ARRB2/LGALS9/TAP2/SERPINB4/SYK/CD1D/P2RX7/CRTAM/FCER2/FADD/PVR/KLRB1/FCGR2B/RASGRP1/NCKAP1L/HLA-G/AP1G1/IL13/TYROBP/DNASE1/NCR1/HLA-F/IL12B/IL12A/IL11/KIR2DL4/SLC22A13/HSP90AB1/HLA-DRA/HLA-B/SERPINB9/SPI1
GOBP_DNA_MODIFICATION	GOBP_DNA_MODIFICATION	93	0.381438	1.53137	0.011976	0.0899558	0.0728489	2620	tags=37%, list=21%, signal=29%	APOBEC3B/PAX6/EZH2/HELLS/TDRD12/APOBEC3A/MYC/NEIL3/TET3/DNMT3B/EXOSC4/HNRNPAB/PRMT7/UNG/GATAD2A/MIS18A/DNMT3A/PARP1/DNMT1/DDX4/PRDM14/WT1/APOBEC3G/EXOSC5/BRCA1/TDG/APOBEC3C/ASCC3/GRHL2/ASCC1/TOX/PARP2/APOBEC3F/APEX1
GOBP_CD4_POSITIVE_ALPHA_BETA_T_CELL_ACTIVATION	GOBP_CD4_POSITIVE_ALPHA_BETA_T_CELL_ACTIVATION	90	0.375837	1.50897	0.0119048	0.0899558	0.0728489	2529	tags=37%, list=20%, signal=29%	NKG7/PLA2G2D/IL2RA/RIPK2/IL2RG/RSAD2/RUNX3/IFNG/CD86/GPR183/FUT7/STOML2/CD3E/TBX21/XCL1/CTSL/CD28/LY9/PRKCQ/LGALS9/CD83/CBFB/IL6/ITCH/RELB/NCKAP1L/RC3H2/SASH3/IL6R/IL12B/SOCS1/IL2/TOX
GOCC_OXIDOREDUCTASE_COMPLEX	GOCC_OXIDOREDUCTASE_COMPLEX	96	0.366613	1.48938	0.0121212	0.0899558	0.0728489	2766	tags=39%, list=22%, signal=30%	RRM2/PDK1/LDHB/LDHC/CYBA/GMPR/CYC1/NCF2/NDUFS6/NCF4/RAC2/NDUFA9/DLAT/UQCR10/UQCRFS1/IDH3A/PDHA1/DUOX2/NDUFS5/NDUFV1/GCSH/ETFA/NDUFB2/CYBB/RRM1/NDUFA6/P4HB/IDH3G/NDUFB11/OGDHL/LDHA/PDHX/P4HA1/NDUFS1/GPD2/NDUFA4/NDUFA8
GOBP_ACUTE_INFLAMMATORY_RESPONSE	GOBP_ACUTE_INFLAMMATORY_RESPONSE	94	0.361666	1.45566	0.0121212	0.0899558	0.0728489	1298	tags=23%, list=11%, signal=21%	S100A8/ORM1/PLA2G2D/TNFRSF11A/TFRC/ASS1/TREM1/CCR7/CD163/CEBPB/VCAM1/APOA2/GSTP1/FUT7/FFAR2/VNN1/ELANE/PLSCR1/HPR/CD6/LBP/HAMP
GOBP_ACTIN_FILAMENT_ORGANIZATION	GOBP_ACTIN_FILAMENT_ORGANIZATION	348	-0.313198	-1.35323	0.012016	0.0899558	0.0728489	3093	tags=31%, list=25%, signal=24%	ARFIP2/CTNNA1/ACTC1/NEBL/ARHGEF15/DAAM2/ARHGAP35/DLC1/CALD1/PPM1F/PRKCD/TWF1/TACSTD2/WASHC3/DSTN/MYO1C/TPM2/TJP1/SPTBN5/ADD3/PYCARD/RHOH/CDC42EP2/SORBS3/F2RL1/ARHGAP28/PRKN/MYO1D/KANK1/RASA1/BAIAP2L2/TNNT2/SDC4/MYO1B/SH3D21/ADD1/BIN3/HIP1/ARHGAP12/EMP2/SWAP70/ASAP3/ARRB1/SMAD3/PIK3R1/RGCC/PLS1/NEDD9/SLC9A1/RUFY3/MSRB2/CTNNA3/LIMCH1/CUL3/RHOBTB2/BCL2/S1PR1/TPM1/CCN2/PDLIM1/ALMS1/TSC1/FERMT2/CYFIP2…
GOMF_SEMAPHORIN_RECEPTOR_BINDING	GOMF_SEMAPHORIN_RECEPTOR_BINDING	21	-0.602796	-1.67422	0.0122164	0.0903661	0.0731811	922	tags=29%, list=7%, signal=26%	SEMA3B/SEMA5A/SEMA3G/SEMA3C/PLXNB1/SEMA3E
GOBP_IMMUNOGLOBULIN_PRODUCTION	GOBP_IMMUNOGLOBULIN_PRODUCTION	104	0.363585	1.50094	0.0121951	0.0903661	0.0731811	2092	tags=34%, list=17%, signal=28%	EXO1/IGLV1-44/TFRC/HLA-DRB4/HLA-DOB/MZB1/IGLV6-57/GPI/CD40LG/MSH2/CD86/ATAD5/HSPD1/NSD2/MSH6/SAMHD1/PTPRC/IL27RA/TBX21/XCL1/UNG/CD28/NBN/VPREB3/TNF/IL6/EPHB2/CR1/HLA-DQB1/TRAF2/FCGR2B/POLQ/IL13/TNFRSF4/CD40
GOBP_REGULATION_OF_DNA_BINDING	GOBP_REGULATION_OF_DNA_BINDING	107	0.35749	1.48428	0.0122324	0.0903661	0.0731811	1853	tags=23%, list=15%, signal=20%	HJURP/NEK2/PAX6/CDT1/LHX2/SOX11/MMP9/GZMA/E2F1/CEBPG/NME1/IFNG/FOXC1/HMGB2/HMOX1/HDAC2/TXN/ERCC4/POU4F1/PARP1/KDM1A/MDFI/PLAUR/CPNE1/ZNF593
GOBP_POSITIVE_REGULATION_OF_PROTEIN_MODIFICATION_BY_SMALL_PROTEIN_CONJUGATION_OR_REMOVAL	GOBP_POSITIVE_REGULATION_OF_PROTEIN_MODIFICATION_BY_SMALL_PROTEIN_CONJUGATION_OR_REMOVAL	105	0.349032	1.44067	0.0122324	0.0903661	0.0731811	3042	tags=34%, list=25%, signal=26%	CDC20/UBE2C/UBE2S/INAVA/PLK1/FANCI/SKP2/RIPK2/BIRC3/DERL1/SPHK1/UBE2V2/LAPTM5/NMI/PTPN22/KDM1A/RBX1/TSPYL5/VCP/BRCA1/BIRC7/SAE1/FKBP1A/UBA2/UBE2D1/PELI1/UBE2N/PSMD10/UBE2L3/TANK/TRIB3/CENPX/AIMP2/TOLLIP/NPM1/NOD2
GOBP_NUCLEOBASE_METABOLIC_PROCESS	GOBP_NUCLEOBASE_METABOLIC_PROCESS	35	0.498652	1.65151	0.0122549	0.0904289	0.0732319	2636	tags=51%, list=21%, signal=41%	CTPS1/TYMS/GMPS/SHMT2/GMPR/PPAT/APRT/DPYS/PAICS/ADA/HPRT1/KDM1A/TYMP/UMPS/MAPK1/GART/XDH/CAD
GOBP_RETINA_VASCULATURE_DEVELOPMENT_IN_CAMERA_TYPE_EYE	GOBP_RETINA_VASCULATURE_DEVELOPMENT_IN_CAMERA_TYPE_EYE	18	-0.624041	-1.68192	0.0123239	0.090525	0.0733098	1871	tags=33%, list=15%, signal=28%	FZD4/ACVRL1/NRP1/PDGFRB/VSTM4/NDP
GOCC_SYNAPTIC_CLEFT	GOCC_SYNAPTIC_CLEFT	17	-0.627995	-1.67288	0.0123023	0.090525	0.0733098	434	tags=41%, list=4%, signal=40%	DNM3/NPTX1/NLGN1/LAMA2/COLQ/LAMB2/SLC1A1
GOBP_REGULATION_OF_APPETITE	GOBP_REGULATION_OF_APPETITE	18	-0.619326	-1.66921	0.0123239	0.090525	0.0733098	1592	tags=28%, list=13%, signal=24%	NUCB2/LEP/BBS4/UCN/CARTPT
GOBP_STEM_CELL_DIFFERENTIATION	GOBP_STEM_CELL_DIFFERENTIATION	205	-0.340626	-1.39773	0.0123119	0.090525	0.0733098	2792	tags=31%, list=23%, signal=24%	TCF15/LMBR1L/KDM4C/EDNRB/SEMA3F/TACSTD2/SETD2/HES1/FGFR2/ACVR1/TP63/SEMA6A/A2M/PHOX2B/HOXA7/FZD1/ERCC2/MAPK3/METTL3/ZNF281/CHD3/CTNNB1/TP53/RUNX2/FOXO4/SLC9A1/JAG1/MEOX1/BCL2/MLLT3/GPM6A/ZFP36L2/LTBP3/HOXD4/PDCD6/TGFB2/MEF2C/NRP1/SEMA3B/CITED2/FGF2/SNAI2/SHH/OVOL2/SEMA5A/FAM172A/MSX2/KITLG/ESR1/PTN/SEMA3G/SEMA3C/NAP1L2/EDNRA/MSX1/N4BP2L2/FRZB/HTR2B/TBX3/SEMA3E/BMP4/ERBB4/FOXA1
GOBP_PYRUVATE_METABOLIC_PROCESS	GOBP_PYRUVATE_METABOLIC_PROCESS	100	0.368663	1.51018	0.0124224	0.0911443	0.0738113	1823	tags=32%, list=15%, signal=28%	PDK1/SLC2A6/PFKP/ME1/DHTKD1/LDHB/HK3/GAPDHS/LDHC/DDIT4/GPI/IFNG/TIGAR/ME2/TPI1/GALK1/GAPDH/PGK1/ENO1/PGAM1/PFKFB2/DLAT/PCK2/PKM/SDS/PDHA1/NR4A3/P2RX7/PDK3/EIF6/HIF1A/HK2
GOBP_REGULATION_OF_INTEGRIN_MEDIATED_SIGNALING_PATHWAY	GOBP_REGULATION_OF_INTEGRIN_MEDIATED_SIGNALING_PATHWAY	20	-0.60477	-1.65905	0.0124555	0.091284	0.0739244	2392	tags=60%, list=19%, signal=48%	TIMP1/ITGB1BP1/CTNNA1/LAMC1/LIMS2/EMP2/SLC2A10/NID1/LAMB1/CD177/LAMA2/LAMB2
GOBP_ORGANELLE_TRANSPORT_ALONG_MICROTUBULE	GOBP_ORGANELLE_TRANSPORT_ALONG_MICROTUBULE	69	-0.431964	-1.54159	0.0125392	0.0915226	0.0741177	2397	tags=28%, list=19%, signal=22%	RHOT2/AP3M2/FEZ1/KIF3B/MAP1B/STK11/KIF13A/BORCS6/PRKCZ/TRAK2/NDE1/MREG/NEFL/NEFH/TRAK1/FYCO1/SYBU/MAPT/TRIM58
GOBP_SELECTIVE_AUTOPHAGY	GOBP_SELECTIVE_AUTOPHAGY	66	-0.431179	-1.52677	0.0125589	0.0915226	0.0741177	3610	tags=52%, list=29%, signal=37%	BAG3/NOD1/SNX7/ATG16L1/GAA/VPS13C/GABARAPL1/ULK1/TSC2/ARFIP2/CALCOCO2/OGT/PINK1/ULK2/TEX264/PRKN/ADRB2/UFM1/CDC37/WDFY3/MAPK3/RETREG2/TP53/RETREG3/VPS13D/MAP1LC3C/LRBA/ATG2B/LGALS8/BECN1/RETREG1/KLHL3/ATG14/HSPB8
GOCC_ACTIN_FILAMENT_BUNDLE	GOCC_ACTIN_FILAMENT_BUNDLE	68	-0.421661	-1.49977	0.0125589	0.0915226	0.0741177	3721	tags=49%, list=30%, signal=34%	ABLIM1/PDLIM4/BAG3/PLS3/LDB3/PDLIM5/MYL12B/ACTA2/NEBL/PGM5/MYLK/PDLIM3/LPP/MYO1C/ILK/SEPTIN11/TEK/PLS1/LIMCH1/PRKCZ/DCTN4/TPM1/MYH10/PDLIM1/FERMT2/PALLD/PDLIM2/SORBS1/MYL9/SYNPO/FLNB/LIMA1/ABLIM3
GOBP_ENERGY_RESERVE_METABOLIC_PROCESS	GOBP_ENERGY_RESERVE_METABOLIC_PROCESS	69	-0.419211	-1.49608	0.0125392	0.0915226	0.0741177	2859	tags=36%, list=23%, signal=28%	PHKA2/PRKAG2/GBE1/EPM2AIP1/GFPT2/AGL/PHKG2/IRS2/INSR/PYGL/GNMT/PYGM/ADGRF5/LEPR/SORBS1/PCDH12/KL/LEP/PER2/PPP1R1A/ENPP1/IRS1/IL6ST/IGF1/PPP1R3C
GOCC_SARCOPLASM	GOCC_SARCOPLASM	69	-0.415164	-1.48164	0.0125392	0.0915226	0.0741177	2689	tags=36%, list=22%, signal=29%	ITPR2/P3H2/THBS1/AGL/SLN/POMT1/DMPK/BCL9/CASQ2/CASQ1/ASPH/MEF2C/HRC/SRI/GSN/REEP5/FKBP1B/SPOCK1/KLHL41/GSTM2/SGCD/RTN2/PLN/THBS4/ITPR1
GOBP_POSITIVE_REGULATION_OF_LEUKOCYTE_MEDIATED_IMMUNITY	GOBP_POSITIVE_REGULATION_OF_LEUKOCYTE_MEDIATED_IMMUNITY	118	0.347239	1.46458	0.0127796	0.0930259	0.0753351	2101	tags=34%, list=17%, signal=28%	LAG3/TFRC/KLRC3/CLEC7A/RSAD2/PLCG2/KLRD1/MSH2/KLRC4/STAP1/ATAD5/HSPD1/NSD2/ITGB2/PTPRC/NCR3/SH2D1A/DDX21/TBX21/XCL1/CD28/DDX58/TAP2/SLAMF1/TNF/CD1D/P2RX7/IL6/LTA/CRTAM/FCER2/FADD/PVR/TRAF2/RASGRP1/HLA-G/AP1G1/TYROBP/CD40/PTAFR
GOBP_VASCULAR_ASSOCIATED_SMOOTH_MUSCLE_CELL_PROLIFERATION	GOBP_VASCULAR_ASSOCIATED_SMOOTH_MUSCLE_CELL_PROLIFERATION	57	-0.444706	-1.53063	0.0128	0.09307	0.0753708	2128	tags=32%, list=17%, signal=26%	NF1/DDR2/HPGD/CDKN1B/PRKG1/TPM1/DBH/MEF2C/EFEMP2/FGF2/PPARG/CALCRL/MMP2/CNN1/GJA1/TGFB3/IGF1/ADIPOQ
GOBP_NEGATIVE_REGULATION_OF_CYTOSKELETON_ORGANIZATION	GOBP_NEGATIVE_REGULATION_OF_CYTOSKELETON_ORGANIZATION	127	-0.367119	-1.42307	0.0128571	0.0933804	0.0756222	2844	tags=35%, list=23%, signal=27%	PRKCD/ATXN7/TWF1/TACSTD2/TJP1/SPTBN5/ADD3/ARHGAP28/SNCA/HDGFL3/PRKN/KANK1/MDM1/TTBK2/ADD1/MAP1B/SWAP70/PIK3R1/SPEF1/S1PR1/APC/CLASP2/STMN2/SPTAN1/SLIT2/GSN/CDH5/SPTBN4/KANK3/SSH3/CLIP3/NAV3/EML2/BBS4/SCIN/LIMA1/MYOC/CORO2B/BMERB1/TAOK1/VILL/FHOD3/LMOD1/INPP5J
GOBP_POSITIVE_REGULATION_OF_PROTEIN_ACETYLATION	GOBP_POSITIVE_REGULATION_OF_PROTEIN_ACETYLATION	46	-0.470764	-1.55972	0.0129241	0.0937612	0.0759305	2453	tags=30%, list=20%, signal=24%	PRKAA1/ARID5A/AUTS2/SPHK2/ARRB1/PRKAA2/CEP295/DIP2A/SNAI2/RAPGEF3/NAP1L2/TAOK1/MUC1/GATA3
GOCC_SPLICEOSOMAL_SNRNP_COMPLEX	GOCC_SPLICEOSOMAL_SNRNP_COMPLEX	55	0.431455	1.58226	0.0129534	0.0938684	0.0760173	2720	tags=38%, list=22%, signal=30%	SNRPA1/SNRPD3/SNRPC/TXNL4A/SNRPD1/SNRPF/LSM2/SNRPG/SNRPA/LSM4/SF3B3/SNRPB/USP39/SNRPB2/LSM6/PRPF40A/PRPF18/LSM7/SNU13/SNRPD2/PPIH
GOBP_RESPONSE_TO_PEPTIDE	GOBP_RESPONSE_TO_PEPTIDE	448	-0.301635	-1.32992	0.0129702	0.0938848	0.0760307	2357	tags=25%, list=19%, signal=21%	NCOA2/NR5A1/KANK1/INHBA/APPL1/KCNQ1/CRY1/ADRB2/SRD5A2/RB1/NLRP1/F7/DDR2/TP53/MAP1B/PTPRE/CPS1/ERBIN/IRS2/ATP2B1/SRSF5/CAPN10/PIK3R1/STK11/STAT6/RAMP3/NCOA1/PDK2/FOXO4/KLF2/SLC9A1/BACE1/GRM5/SCNN1A/CDKN1B/JAG1/CITED1/EGR1/INSR/STAT5A/TNFSF10/PRKCZ/AGRP/CD36/CCN2/TREM2/NGFR/MMP3/APC/BCAR3/OXTR/RNF40/TSC1/VAMP2/NR4A2/OSBPL8/ID1/MMP13/RARRES2/C2CD5/FOXO1/SERPINF1/FOS/COL1A1/SCNN1G/FER/NEFL/SORBS1/PPA…
GOMF_SULFUR_COMPOUND_TRANSMEMBRANE_TRANSPORTER_ACTIVITY	GOMF_SULFUR_COMPOUND_TRANSMEMBRANE_TRANSPORTER_ACTIVITY	43	-0.471948	-1.54476	0.0130293	0.0941022	0.0762067	1131	tags=21%, list=9%, signal=19%	SLC25A12/SLC19A2/SLC26A4/SLC19A3/ABCG2/GJA1/SLC26A3/SLC1A1/SLC44A4
GOBP_STEROID_HORMONE_MEDIATED_SIGNALING_PATHWAY	GOBP_STEROID_HORMONE_MEDIATED_SIGNALING_PATHWAY	119	-0.370919	-1.42155	0.0130246	0.0941022	0.0762067	3272	tags=34%, list=26%, signal=26%	SAFB2/SAFB/NKX3-1/PAGR1/UFSP2/ZMIZ1/RNF14/ARNTL/PER1/KDM4C/SIRT1/STRN3/TAF7/TP63/ARID1A/CRY1/UFM1/NCOR1/UBE3A/KANK2/DAB2/NR3C1/DDX17/PGRMC2/ESRRG/RXRG/PRMT2/ABHD2/TRIM68/NEDD4/CALCOCO1/SCGB2A1/PLPP1/ESR1/NR3C2/AR/SCGB2A2/BMP4/FOXA1/CRY2/PGR
GOBP_FEAR_RESPONSE	GOBP_FEAR_RESPONSE	42	-0.479367	-1.55787	0.0131579	0.0947134	0.0767017	1544	tags=26%, list=12%, signal=23%	HTR1A/BCL2/DBH/MEF2C/PDE8B/MORC1/ATP1A2/UCN/ADRA2A/SLC1A1/GRP
GOBP_NEGATIVE_REGULATION_OF_MYELOID_LEUKOCYTE_DIFFERENTIATION	GOBP_NEGATIVE_REGULATION_OF_MYELOID_LEUKOCYTE_DIFFERENTIATION	42	-0.474121	-1.54082	0.0131579	0.0947134	0.0767017	2354	tags=38%, list=19%, signal=31%	TNFAIP6/INHBA/IAPP/HOXA7/PIAS3/NF1/CTNNB1/LTF/PIK3R1/RARA/FSTL3/TNFRSF11B/FBN1/CARTPT/ADIPOQ/LRRC17
GOBP_NEGATIVE_REGULATION_OF_CARBOHYDRATE_METABOLIC_PROCESS	GOBP_NEGATIVE_REGULATION_OF_CARBOHYDRATE_METABOLIC_PROCESS	42	-0.471566	-1.53252	0.0131579	0.0947134	0.0767017	2361	tags=36%, list=19%, signal=29%	PRKN/COX11/CRY1/NCOR1/CLK2/HDAC4/TP53/SLC25A12/FLCN/LEPR/FBP1/ENPP1/MST1/C1QTNF3/ADIPOQ
GOBP_MUSCLE_SYSTEM_PROCESS	GOBP_MUSCLE_SYSTEM_PROCESS	370	-0.310216	-1.35119	0.0131752	0.0947327	0.0767173	2341	tags=25%, list=19%, signal=21%	SLN/TNNT2/KCNQ1/ADRB2/DMPK/DOCK4/MYBPH/MYOM2/PPP3CA/GJA5/MAP2K4/HDAC4/MYL5/CAMTA2/TNNT1/PDE5A/HEY2/SMAD3/ATP2B1/CASQ2/PABPN1/SSTR2/SLC9A1/CTNNA3/KCNA1/APBB1/UTRN/CHRM2/RANGRF/CERT1/PRKG1/TPM1/F2R/CCN2/P2RX4/LMCD1/BECN1/GATM/SSPN/OXTR/AKAP9/CASQ1/ASPH/HRC/SRI/FOXO1/KCND3/EDN2/GSN/APBB2/ATP1B1/TRPM4/CHRNB1/FKBP1B/MYL9/PPARG/MYOF/CALCRL/SORBS2/KLHL41/LEP/GSTM2/KCNMA1/ATP1A2/PTGER3/SGCD/MYOT/MYOC/NED…
GOBP_COLLAGEN_METABOLIC_PROCESS	GOBP_COLLAGEN_METABOLIC_PROCESS	92	-0.395521	-1.47713	0.0134529	0.0966218	0.0782472	2095	tags=37%, list=17%, signal=31%	RETREG2/DDR2/RETREG3/MRC2/RGCC/CREB3L1/MMP26/F2R/CCN2/MMP3/P3H4/RETREG1/MMP13/COL1A2/CYP7A1/COL1A1/TMPRSS6/PCOLCE/MMP10/CTSK/MMP2/P3H3/FAP/PDGFRB/CST3/EMILIN1/COL5A1/WNT4/TGFB3/UCN/TNS2/MMP28/BMP4/MFAP4
GOBP_REGULATION_OF_SYSTEMIC_ARTERIAL_BLOOD_PRESSURE	GOBP_REGULATION_OF_SYSTEMIC_ARTERIAL_BLOOD_PRESSURE	86	-0.401437	-1.48719	0.0134933	0.096804	0.0783947	2809	tags=35%, list=23%, signal=27%	AVPR2/KLK3/EDNRB/NR2F2/CMA1/NAV2/F2RL1/SLC4A5/ECE1/ADRB2/GJA5/EMP2/PRCP/TPM1/F2R/OXTR/RPS6KA2/EDN2/AVPR1B/CTSG/KL/BBS4/GAS6/CORO2B/PCSK5/AGTR1/CPA3/AR/CYP4F12/CORIN
GOBP_RESPONSE_TO_FOOD	GOBP_RESPONSE_TO_FOOD	32	-0.529417	-1.62549	0.0135364	0.0970057	0.0785581	1988	tags=34%, list=16%, signal=29%	CPS1/CYP1A1/NUCB2/TMEM135/GHRH/LEP/BBS4/SREBF1/GHR/UCN/CARTPT
GOBP_EAR_MORPHOGENESIS	GOBP_EAR_MORPHOGENESIS	91	-0.39472	-1.46715	0.0135542	0.097026	0.0785745	3331	tags=45%, list=27%, signal=33%	MAFB/SEC24B/ALDH1A3/SOX9/WHRN/DLX6/PAX2/NEUROG1/INSIG2/ITGA8/DVL2/FGFR2/TFAP2A/ATP8A2/NIPBL/HOXA2/NKX3-2/KCNQ1/MAPK3/FZD2/FOXI1/PLS1/SPRY2/COL11A1/CEP290/WNT5A/COL2A1/SOBP/PRRX1/WDR19/LRIG1/OSR2/EDNRA/MSX1/HPN/MYO6/FRZB/ZEB1/TBX3/SLC44A4/GATA3
GOBP_POSITIVE_REGULATION_OF_PROTEIN_KINASE_A_SIGNALING	GOBP_POSITIVE_REGULATION_OF_PROTEIN_KINASE_A_SIGNALING	10	-0.712262	-1.64088	0.0136519	0.0975091	0.0789657	2277	tags=70%, list=18%, signal=57%	IAPP/ADRB2/RAMP3/ADGRV1/TCIM/AKAP12/ADIPOQ
GOBP_NEGATIVE_REGULATION_OF_EXTRACELLULAR_MATRIX_ORGANIZATION	GOBP_NEGATIVE_REGULATION_OF_EXTRACELLULAR_MATRIX_ORGANIZATION	10	-0.707127	-1.62905	0.0136519	0.0975091	0.0789657	509	tags=30%, list=4%, signal=29%	FAP/CST3/EMILIN1
GOBP_FORELIMB_MORPHOGENESIS	GOBP_FORELIMB_MORPHOGENESIS	31	-0.533448	-1.61985	0.0136986	0.0976273	0.0790614	2604	tags=52%, list=21%, signal=41%	TFAP2A/ATRX/TP63/NIPBL/RECK/CTNNB1/RUNX2/ZNF358/SHH/MSX2/CACNA1C/OSR2/ZBTB16/MSX1/TBX3/TFAP2B
GOMF_ACTININ_BINDING	GOMF_ACTININ_BINDING	31	-0.531255	-1.61319	0.0136986	0.0976273	0.0790614	1723	tags=35%, list=14%, signal=31%	RARA/PDLIM1/PALLD/PKD2/PDLIM2/PPARG/MYOT/CACNA1C/MAGI1/CACNA1D/PTPRT
GOMF_EXOGENOUS_PROTEIN_BINDING	GOMF_EXOGENOUS_PROTEIN_BINDING	73	0.403344	1.56273	0.0137741	0.0976868	0.0791096	2064	tags=33%, list=17%, signal=28%	CDK1/ITGB7/TFRC/ACE2/SLC52A2/SERPINB3/HYAL3/SLC7A1/CD86/PLSCR1/CCR5/ICAM1/MRC1/SLC1A5/SELPLG/SLAMF1/CLDN1/CXCR4/CR1/PVR/EGFR/CXADR/TNFRSF4/CR2
GOBP_REGULATION_OF_LEUKOCYTE_MEDIATED_CYTOTOXICITY	GOBP_REGULATION_OF_LEUKOCYTE_MEDIATED_CYTOTOXICITY	73	0.397384	1.53964	0.0137741	0.0976868	0.0791096	3072	tags=53%, list=25%, signal=40%	LAG3/KLRC3/LILRB1/IL7R/KLRD1/KLRC4/STAP1/PTPRC/NCR3/ICAM1/SH2D1A/XCL1/ARRB2/LGALS9/TAP2/SERPINB4/CD1D/P2RX7/CRTAM/FADD/PVR/KLRB1/FCGR2B/RASGRP1/NCKAP1L/HLA-G/AP1G1/TYROBP/DNASE1/NCR1/HLA-F/IL12B/IL12A/KIR2DL4/SLC22A13/HLA-DRA/HLA-B/SERPINB9/SPI1
GOBP_RESPONSE_TO_TYPE_I_INTERFERON	GOBP_RESPONSE_TO_TYPE_I_INTERFERON	71	0.399436	1.53192	0.0137363	0.0976868	0.0791096	1535	tags=23%, list=12%, signal=20%	MMP12/USP18/ISG15/MX1/STAT1/IFI27/SHMT2/IRAK1/OAS1/OAS3/SAMHD1/ZBP1/OAS2/IFIT1/IFNW1/IFNA21
GOBP_NEGATIVE_REGULATION_OF_PROTEIN_MODIFICATION_BY_SMALL_PROTEIN_CONJUGATION_OR_REMOVAL	GOBP_NEGATIVE_REGULATION_OF_PROTEIN_MODIFICATION_BY_SMALL_PROTEIN_CONJUGATION_OR_REMOVAL	73	0.392684	1.52143	0.0137741	0.0976868	0.0791096	2492	tags=29%, list=20%, signal=23%	CDC20/MAD2L1/BUB1B/ISG15/GTPBP4/FBXO5/OTUB2/ADGRB1/TSPO/ARRB2/PRR7/TNFAIP3/CDK5/SOX4/ATG5/DNAJA1/PLAA/PRKCG/IVNS1ABP/BAG2/LIMK1
GOBP_POSITIVE_REGULATION_OF_ENDOCYTOSIS	GOBP_POSITIVE_REGULATION_OF_ENDOCYTOSIS	82	-0.411902	-1.5157	0.0137825	0.0976868	0.0791096	2766	tags=39%, list=22%, signal=30%	GPC3/LDLRAP1/TBC1D5/SMPD1/NLGN1/F2RL1/SNCA/CALY/APPL1/PPP3CA/HIP1/AHI1/FLOT1/DAB2/ARRB1/INSR/WNT5A/AXL/ANKFY1/CD36/TREM2/CD151/DGKD/CLIP3/APPL2/RAB31/NEDD4L/NTF3/LRP1/CLU/MAGI2/SFRP4
GOBP_SINGLE_STRANDED_VIRAL_RNA_REPLICATION_VIA_DOUBLE_STRANDED_DNA_INTERMEDIATE	GOBP_SINGLE_STRANDED_VIRAL_RNA_REPLICATION_VIA_DOUBLE_STRANDED_DNA_INTERMEDIATE	18	0.61409	1.74284	0.0138249	0.0978796	0.0792658	309	tags=22%, list=2%, signal=22%	TOP2A/APOBEC3B/CXCL8/APOBEC3A
GOBP_MORPHOGENESIS_OF_AN_EPITHELIAL_BUD	GOBP_MORPHOGENESIS_OF_AN_EPITHELIAL_BUD	12	-0.672375	-1.63099	0.0138408	0.0978853	0.0792704	2618	tags=67%, list=21%, signal=53%	FGFR2/TP63/CTNNB1/WNT5A/WNT2B/SHH/AR/BMP4
GOBP_PURINE_NUCLEOBASE_METABOLIC_PROCESS	GOBP_PURINE_NUCLEOBASE_METABOLIC_PROCESS	17	0.625786	1.75419	0.0138568	0.0978912	0.0792752	1531	tags=53%, list=12%, signal=46%	GMPS/SHMT2/GMPR/PPAT/APRT/PAICS/ADA/HPRT1/KDM1A
GOBP_LEUKOCYTE_AGGREGATION	GOBP_LEUKOCYTE_AGGREGATION	13	0.693878	1.78255	0.0139211	0.0980702	0.0794201	2045	tags=54%, list=17%, signal=45%	S100A9/S100A8/SEMA4D/RAC2/NR4A3/MSN/BMP7
GOBP_TOLERANCE_INDUCTION	GOBP_TOLERANCE_INDUCTION	28	0.539699	1.70671	0.0140187	0.0980702	0.0794201	1948	tags=39%, list=16%, signal=33%	IDO1/ICOS/IL2RA/LYN/LILRB2/CD3E/TNFAIP3/LGALS9/ITCH/PDCD1/HLA-G
GOBP_U2_TYPE_PRESPLICEOSOME_ASSEMBLY	GOBP_U2_TYPE_PRESPLICEOSOME_ASSEMBLY	21	0.569749	1.68755	0.013986	0.0980702	0.0794201	3800	tags=71%, list=31%, signal=50%	SNRPA1/SNRPD3/SNRPD1/SNRPF/SNRPG/SF3B3/SNRPB/SNRPB2/SNRPD2/HTATSF1/SF3B2/SNIP1/RBMX2/SF3B5/SNRPE
GOCC_U2_SNRNP	GOCC_U2_SNRNP	21	0.569749	1.68755	0.013986	0.0980702	0.0794201	3800	tags=71%, list=31%, signal=50%	SNRPA1/SNRPD3/SNRPD1/SNRPF/SNRPG/SF3B3/SNRPB/SNRPB2/SNRPD2/HTATSF1/SF3B2/SNIP1/RBMX2/SF3B5/SNRPE
GOBP_GAMMA_DELTA_T_CELL_ACTIVATION	GOBP_GAMMA_DELTA_T_CELL_ACTIVATION	21	0.56921	1.68596	0.013986	0.0980702	0.0794201	2255	tags=57%, list=18%, signal=47%	CD3G/LILRB1/CD247/GPR18/ITK/PTPRC/CD3E/SOX4/SYK/NCKAP1L/CXADR/MICB
GOBP_REGULATION_OF_GLUCAN_BIOSYNTHETIC_PROCESS	GOBP_REGULATION_OF_GLUCAN_BIOSYNTHETIC_PROCESS	21	-0.595396	-1.65366	0.0139616	0.0980702	0.0794201	1909	tags=33%, list=15%, signal=28%	IRS2/INSR/SORBS1/ENPP1/IRS1/IGF1/PPP1R3C
GOMF_FIBRONECTIN_BINDING	GOMF_FIBRONECTIN_BINDING	26	-0.552024	-1.59969	0.0140105	0.0980702	0.0794201	2504	tags=54%, list=20%, signal=43%	THBS1/TNFAIP6/SDC4/ITGAV/CCN2/FSTL3/ITGA3/LPA/FBLN1/CTSK/IGFBP6/MMP2/MYOC/LRRC15
GOBP_CELL_CELL_JUNCTION_ORGANIZATION	GOBP_CELL_CELL_JUNCTION_ORGANIZATION	170	-0.348208	-1.40019	0.013947	0.0980702	0.0794201	2193	tags=26%, list=18%, signal=22%	ADD1/LIMS2/PECAM1/GJA5/CDH7/EPB41L3/CTNNB1/TLN2/SMAD3/PIP5K1C/HDAC7/DLG5/OCEL1/F2R/OCLN/APC/FERMT2/APLNR/MPDZ/GJA4/TGFB2/HEG1/CLDN15/CD177/TJP3/FLCN/CDH5/DCHS1/FER/SNAI2/SVEP1/JAM3/CLDN8/CDH11/CTNND2/WNT11/ABCC8/CAV1/PATJ/IKBKB/GJA1/TGFB3/CLDN5/RAMP2/NLGN4X
GOBP_MORPHOGENESIS_OF_A_BRANCHING_STRUCTURE	GOBP_MORPHOGENESIS_OF_A_BRANCHING_STRUCTURE	176	-0.345337	-1.39417	0.0140056	0.0980702	0.0794201	3192	tags=35%, list=26%, signal=26%	SOX9/RASIP1/NKX3-1/ENG/SHOX2/GCM1/NOTCH4/PAX2/PLXND1/MKS1/GPC3/TACSTD2/SETD2/FGFR2/PKD1/CELSR1/ACVR1/TP63/ILK/PBX1/CTNNB1/BTRC/NFATC4/GREB1L/FGF7/HGF/SPRY2/KDR/CITED1/SALL1/WNT5A/DLG5/BCL2/HOXA5/WNT2B/BTBD7/PKD2/FGF1/SPRY1/SLIT2/NRP1/TGFBR2/DCHS1/FGF2/SNAI2/SHH/TIE1/MSX2/ESR1/SEMA3C/EPHA7/EDNRA/WNT4/GLI3/DLX2/AR/TBX3/SEMA3E/BMP4/FOXA1/PGR
GOBP_REGULATION_OF_STEM_CELL_PROLIFERATION	GOBP_REGULATION_OF_STEM_CELL_PROLIFERATION	74	-0.407188	-1.46164	0.0140625	0.0982703	0.0795821	2224	tags=39%, list=18%, signal=32%	IRF6/NF1/VEGFC/PBX1/CTNNB1/TP53/IRS2/RUNX2/KDR/CITED1/WNT5A/NANOG/LTBP3/FERMT2/PRRX1/ID4/TGFBR2/FGF2/SNAI2/SHH/FBLN1/OVOL2/KITLG/WNT11/OSR2/GLI3/N4BP2L2/GJA1/TBX3
GOBP_MONOAMINE_TRANSPORT	GOBP_MONOAMINE_TRANSPORT	72	-0.406328	-1.45496	0.0141509	0.0987173	0.0799442	485	tags=12%, list=4%, signal=12%	CXCL12/GABBR1/SLC18A2/SYT1/CARTPT/ADRA2A/ABAT/MAOB/SYT17
GOBP_ORGANIC_HYDROXY_COMPOUND_METABOLIC_PROCESS	GOBP_ORGANIC_HYDROXY_COMPOUND_METABOLIC_PROCESS	461	-0.296557	-1.31044	0.014157	0.0987173	0.0799442	2767	tags=29%, list=22%, signal=23%	CYP2C8/GDE1/EDNRB/PRKAG2/SIRT1/CYP46A1/INSIG2/LDLRAP1/TH/SLC16A2/RAB38/SLC27A5/SMPD1/RAPGEF2/ALDH3B2/NFE2L1/PECR/PRKAA1/PNPLA2/TM7SF2/ACAA1/SNCA/PRKN/OSBPL9/APPL1/ABCD3/SPHK2/SRD5A2/ERLIN2/H6PD/IP6K1/DHCR24/DAB2/TP53/SULT1A2/TKFC/SLC45A2/PRKAA2/NUDT11/ACADVL/ALDH3A2/HSD17B7/GK2/PPIP5K2/IP6K2/PTH1R/RETSAT/GDPD3/CYP1A1/ASAH1/CITED1/TPO/WNT5A/HTR1A/BCL2/FAH/SPTLC3/INPP5A/HDC/EPAS1/AKR1C3/CYB5R1/APOB…
GOBP_REGULATION_OF_ESTABLISHMENT_OF_PROTEIN_LOCALIZATION	GOBP_REGULATION_OF_ESTABLISHMENT_OF_PROTEIN_LOCALIZATION	433	-0.296936	-1.30707	0.0142857	0.0995074	0.080584	2184	tags=20%, list=18%, signal=17%	SIDT2/PPP3CA/SIRT4/SH3TC2/KLF7/NF1/GCC2/VEGFC/MAVS/SLC12A2/SMAD3/UNC13B/IRS2/CAPN10/PIK3R1/APBB3/GLUL/BNIP3L/ICA1/RBM22/FRAT1/RUFY3/CEP290/CEP295/APBB1/RHBDF1/ACSL3/BRSK2/PRKCZ/GLUD1/NDFIP1/F2R/CD36/TREM2/MYH10/SLC8B1/RPH3AL/VAMP2/OAZ3/SERGEF/TGFB2/MTCL1/C2CD5/SRI/FOXO1/C2CD2L/ANG/TRPM4/RBP4/PRR5L/FKBP1B/PPARG/GOLPH3L/RAPGEF3/PCM1/SHH/LEP/PER2/SORL1/INHBB/CCN3/SREBF1/GAS6/ABCC8/HSPA1L/CORO2B/BAIA…
GOBP_GERM_CELL_PROLIFERATION	GOBP_GERM_CELL_PROLIFERATION	10	0.700174	1.67563	0.0144231	0.10014	0.0810967	1182	tags=50%, list=10%, signal=45%	FANCA/PRDX4/UCHL1/EIF2S2/DMRT1
GOBP_NEGATIVE_REGULATION_OF_JUN_KINASE_ACTIVITY	GOBP_NEGATIVE_REGULATION_OF_JUN_KINASE_ACTIVITY	10	0.696628	1.66714	0.0144231	0.10014	0.0810967	2770	tags=60%, list=22%, signal=47%	SERPINB3/GSTP1/PTPN22/DNAJA1/SFRP1/NPPA
GOBP_SYNAPSE_ASSEMBLY	GOBP_SYNAPSE_ASSEMBLY	131	-0.361296	-1.40379	0.0144092	0.10014	0.0810967	3000	tags=32%, list=24%, signal=25%	FARP1/GABRA2/PLXND1/PTPRD/OBSL1/NRXN2/STAU2/DNM3/NPTX1/LRFN3/MYCBP2/NLGN1/SNCA/FZD1/PCDHB13/MAP1B/BDNF/PCLO/FLRT3/WNT5A/DLG5/GPM6A/NLGN4Y/OXTR/ADGRL3/BHLHB9/MEF2C/LRRTM2/RAB17/THBS2/TPBG/EPHA7/PLXNB1/SYNDIG1/COLQ/NTRK2/GPC4/LRRN3/AMIGO2/CLSTN2/NLGN4X/ERBB4
GOBP_GLUCOSE_IMPORT	GOBP_GLUCOSE_IMPORT	58	-0.441	-1.52281	0.0144462	0.100194	0.0811397	1909	tags=29%, list=15%, signal=25%	IRS2/CAPN10/PIK3R1/INSR/OCLN/TSC1/RNASEL/OSBPL8/CREBL2/SORBS1/APPL2/LEP/RTN2/ENPP1/IRS1/IGF1/ADIPOQ
GOBP_PURINE_NUCLEOSIDE_MONOPHOSPHATE_METABOLIC_PROCESS	GOBP_PURINE_NUCLEOSIDE_MONOPHOSPHATE_METABOLIC_PROCESS	34	0.494056	1.6376	0.0144928	0.100194	0.0811398	3030	tags=53%, list=25%, signal=40%	GMPS/PNP/PPAT/APRT/PAICS/DCK/ADA/HPRT1/ADSL/NT5C2/AK2/TJP2/PRPS2/GART/XDH/MPP1/DGUOK/AMPD3
GOBP_POSITIVE_REGULATION_OF_INTERFERON_BETA_PRODUCTION	GOBP_POSITIVE_REGULATION_OF_INTERFERON_BETA_PRODUCTION	34	0.489217	1.62156	0.0144928	0.100194	0.0811398	1682	tags=35%, list=14%, signal=31%	ISG15/TLR8/RIPK2/OAS1/OAS3/HMGB2/IFIH1/OAS2/IRF1/DDX58/DHX58/TLR2
GOBP_ENDOCHONDRAL_BONE_MORPHOGENESIS	GOBP_ENDOCHONDRAL_BONE_MORPHOGENESIS	50	-0.456521	-1.53632	0.0144695	0.100194	0.0811398	1956	tags=32%, list=16%, signal=27%	THBS3/RUNX2/RARA/PEX7/COL2A1/FGFR3/MEF2C/MMP13/TGFBR2/COL1A1/COL3A1/GHR/FGF18/BMPR1B/COMP/BMP4
GOBP_POSITIVE_REGULATION_OF_CELL_DIVISION	GOBP_POSITIVE_REGULATION_OF_CELL_DIVISION	78	0.371231	1.45291	0.0145349	0.100378	0.0812888	837	tags=15%, list=7%, signal=14%	CDCA8/KIF23/BIRC5/AURKB/KIF14/CDC6/RACGAP1/ECT2/CDC25B/YBX1/KIF20B/FGF8
GOBP_NEGATIVE_REGULATION_OF_COLD_INDUCED_THERMOGENESIS	GOBP_NEGATIVE_REGULATION_OF_COLD_INDUCED_THERMOGENESIS	43	-0.466831	-1.52802	0.014658	0.10112	0.0818897	2245	tags=30%, list=18%, signal=25%	RB1/IP6K1/STK11/LAMA4/PLCL1/ID1/FLCN/ALDH1A1/CIDEA/ADAMTS5/ADIPOQ/ZNF423/NOVA1
GOBP_REGULATION_OF_CYSTEINE_TYPE_ENDOPEPTIDASE_ACTIVITY	GOBP_REGULATION_OF_CYSTEINE_TYPE_ENDOPEPTIDASE_ACTIVITY	205	0.307883	1.38815	0.0147601	0.101716	0.0823726	2448	tags=30%, list=20%, signal=25%	S100A9/S100A8/LAMP3/BIRC5/MAGEA3/MMP9/LCK/IFI6/CLEC7A/MYC/RIPK2/BIRC3/AIM2/PSMB9/GPI/LGMN/ST18/SFN/CYCS/BAK1/HSPD1/PDCD5/CST7/BID/CASP5/POR/ARRB2/CST1/LAPTM5/PRR7/ANP32B/CD27/LGALS9/MEFV/VEGFA/HSPE1/SYK/TNF/CTSD/PLAUR/CRYAB/FADD/PTGS2/CARD9/CASP10/AVP/VCP/TNFAIP8/AIFM1/CASP1/BIRC7/FASLG/HSF1/MT3/DNAJB6/BCL2L11/DAPK1/PMAIP1/CASP2/IL9/PML/BCAP31
GOMF_HORMONE_ACTIVITY	GOMF_HORMONE_ACTIVITY	94	-0.389704	-1.45641	0.014881	0.102439	0.0829583	1651	tags=19%, list=13%, signal=17%	SST/AGRP/RLN2/FSHB/EDN2/GHRH/KL/LEP/INHBB/PTHLH/NTS/UCN/FBN1/CARTPT/IGF1/ADIPOQ/GRP/STC2
GOBP_LEUKOCYTE_HOMEOSTASIS	GOBP_LEUKOCYTE_HOMEOSTASIS	84	0.370332	1.46724	0.0149701	0.102943	0.0833663	2494	tags=36%, list=20%, signal=29%	CCNB2/IL2RA/IL7R/LYN/TNFRSF17/SIT1/CORO1A/LGALS2/GPR183/BAK1/ADA/MTHFD1/TNFAIP3/LGALS9/MIF/P2RX7/IL6/FADD/HIF1A/PDE4B/FOXN1/NCKAP1L/SLC7A11/SOS1/RC3H2/BCL2L11/SASH3/PMAIP1/LMO1/IL2
GOBP_RESPONSE_TO_INSULIN	GOBP_RESPONSE_TO_INSULIN	227	-0.325012	-1.34645	0.0150068	0.103086	0.0834822	3106	tags=33%, list=25%, signal=26%	RETN/TSC2/SHC1/SLC2A4/SRSF6/OGT/SP1/PHIP/PRKCD/PTPRA/SIRT1/INSIG2/MYO1C/GCLC/EPM2AIP1/PIK3C2A/HDAC5/PRKAA1/DENND4C/NCOA2/KANK1/APPL1/KCNQ1/CRY1/RB1/PTPRE/IRS2/ATP2B1/SRSF5/CAPN10/PIK3R1/NCOA1/PDK2/FOXO4/SLC9A1/CITED1/EGR1/INSR/TNFSF10/PRKCZ/AGRP/APC/BCAR3/TSC1/VAMP2/OSBPL8/RARRES2/C2CD5/FOXO1/FOS/COL1A1/FER/SORBS1/PPARG/PDK4/APPL2/RAB31/LPL/KL/LEP/CTSK/SORL1/INHBB/SREBF1/XBP1/IGF1R/ABCC8/FBP1/GHR…
GOBP_NEGATIVE_REGULATION_OF_GROWTH	GOBP_NEGATIVE_REGULATION_OF_GROWTH	210	-0.335382	-1.37937	0.0151515	0.10397	0.0841977	2395	tags=28%, list=19%, signal=23%	SEMA6A/CGRRF1/INHBA/SPHK2/ADRB2/RB1/SLC6A4/DAB2/TP53/JADE1/SMAD3/STK11/WWC1/ACVRL1/IP6K2/ST7L/HYAL1/BCL6/CDKN1B/WWC3/CDKL3/WNT5A/BCL2/SPART/SLIT3/NPR1/FGFR3/MT1M/TGFB2/CAPRIN2/SLIT2/NRP1/TGFBR2/FLCN/SEMA3B/CITED2/PTK6/MEG3/RBP4/SOCS2/SEMA5A/SH3BP4/CCN3/FHL1/WNT11/SEMA3G/FBP1/SEMA3C/EPHA7/MSX1/ENPP1/TSPYL2/FRZB/ALOX15B/GJA1/SEMA3E/BMP4/STC2
GOCC_PRECATALYTIC_SPLICEOSOME	GOCC_PRECATALYTIC_SPLICEOSOME	44	0.461755	1.61966	0.0153061	0.104919	0.0849666	2684	tags=36%, list=22%, signal=29%	MAGOHB/SNRPA1/SNRPD3/TXNL4A/SNRPD1/SNRPF/LSM2/SNRPG/LSM4/SF3B3/SNRPB/SNRPB2/LSM6/LSM7/SNU13/SNRPD2
GOBP_T_CELL_DIFFERENTIATION	GOBP_T_CELL_DIFFERENTIATION	250	0.286918	1.32643	0.0153257	0.104942	0.084985	1960	tags=26%, list=16%, signal=22%	LAG3/PLA2G2D/CTLA4/FANCA/LCK/IL2RA/PRDM1/CD2/RIPK2/IL2RG/RSAD2/CD3G/CCR7/IL7/IL7R/PNP/CD3D/IKZF3/RUNX3/IFNG/GPR18/ITK/CD8A/CD86/GPR183/FUT7/VNN1/LILRB2/DOCK2/PTPRC/CD3E/TBX21/FCER1G/CTSL/ADA/IL15/IRF1/IHH/CD28/PRR7/CD27/LY9/LGALS9/CD83/CBFB/ACTL6A/SOX4/PTPN22/SYK/WNT10B/ATG5/CD1D/IL6/FGL2/CRTAM/CR1/FADD/JMJD6/RELB/RASGRP1/TMEM131L/FOXN1/NCKAP1L/HLA-G/IL1RL2
GOBP_HORMONE_MEDIATED_SIGNALING_PATHWAY	GOBP_HORMONE_MEDIATED_SIGNALING_PATHWAY	163	-0.352511	-1.41188	0.0153631	0.105087	0.0851026	2959	tags=32%, list=24%, signal=25%	TRH/ZMIZ1/RNF14/ARNTL/PER1/KDM4C/SIRT1/STRN3/TAF7/TP63/ARID1A/NR5A1/APPL1/CRY1/UFM1/NCOR1/NR1D2/UBE3A/KANK2/DAB2/NR3C1/DDX17/PGRMC2/NCOA1/ESRRG/PRCP/SSTR2/RXRG/RARA/PRMT2/SST/ABHD2/AGRP/TRIM68/NEDD4/NR5A2/PPARG/CRHBP/APPL2/CALCOCO1/SCGB2A1/PRLR/PLPP1/ESR1/GHR/NR3C2/AR/SCGB2A2/BMP4/FOXA1/CRY2/PGR
GOBP_POSITIVE_REGULATION_OF_STEROL_TRANSPORT	GOBP_POSITIVE_REGULATION_OF_STEROL_TRANSPORT	31	-0.519371	-1.5771	0.015411	0.105303	0.0852773	807	tags=39%, list=7%, signal=36%	SIRT1/LDLRAP1/GPS2/ABCA3/TREM2/PPARG/ABCA5/ABCB4/CAV1/LRP1/ADIPOQ/ABCA8
GOBP_REGULATION_OF_SMAD_PROTEIN_SIGNAL_TRANSDUCTION	GOBP_REGULATION_OF_SMAD_PROTEIN_SIGNAL_TRANSDUCTION	29	-0.537	-1.60142	0.0155172	0.105917	0.0857747	2189	tags=41%, list=18%, signal=34%	TOB1/DAB2/SH2B1/SLC2A10/RBPMS/PPARG/OVOL2/CCN3/LRP1/TGFB3/BMP4/CILP
GOBP_SMALL_GTPASE_MEDIATED_SIGNAL_TRANSDUCTION	GOBP_SMALL_GTPASE_MEDIATED_SIGNAL_TRANSDUCTION	401	-0.299387	-1.31333	0.015544	0.105988	0.0858322	2608	tags=27%, list=21%, signal=22%	ARL3/RAB38/CELSR1/RAPGEF2/RUFY1/MADD/RHOH/CDC42EP2/F2RL1/MCF2L/DENND4C/ARHGAP28/RHOT2/AUTS2/ARHGAP24/RAP1GAP2/KANK1/RASA1/CNKSR1/DOCK4/RB1/ZNF304/CYTH3/STK19/NF1/FLOT1/ARHGAP12/ITSN1/DHCR24/KANK2/TP53/SWAP70/EPS8L2/ARRB1/RABL3/ERBIN/ARHGDIG/ARHGAP33/IQSEC1/ABR/SPRY2/ARHGAP5/CUL3/RASL10A/BCL6/RHOBTB2/ARHGAP19/NUCB2/RANGRF/ARHGEF28/DOK1/ITGAV/SIAH2/EPS8L1/F2R/PSD4/IQSEC3/NGFR/ITGA3/BCAR3/SIPA1L1/AR…
GOBP_REGULATION_OF_SEQUESTERING_OF_TRIGLYCERIDE	GOBP_REGULATION_OF_SEQUESTERING_OF_TRIGLYCERIDE	11	-0.696037	-1.64823	0.015625	0.106204	0.0860071	2436	tags=55%, list=20%, signal=44%	PNPLA2/TREM2/OSBPL8/PPARG/LPL/CIDEA
GOBP_QUATERNARY_AMMONIUM_GROUP_TRANSPORT	GOBP_QUATERNARY_AMMONIUM_GROUP_TRANSPORT	11	-0.693716	-1.64273	0.015625	0.106204	0.0860071	1036	tags=36%, list=8%, signal=33%	SLC22A5/SLC22A4/PDZK1/SLC44A4
GOBP_MULTICELLULAR_ORGANISMAL_RESPONSE_TO_STRESS	GOBP_MULTICELLULAR_ORGANISMAL_RESPONSE_TO_STRESS	74	-0.40322	-1.44739	0.015625	0.106204	0.0860071	1544	tags=23%, list=12%, signal=20%	HTR1A/BCL2/P2RX4/DBH/NR4A2/GJA4/MEF2C/PDE8B/MORC1/ATP1A2/TAC1/UCN/ADRA2A/THBS4/SLC1A1/HMGCS2/GRP
GOMF_PHOSPHOLIPID_BINDING	GOMF_PHOSPHOLIPID_BINDING	349	-0.30672	-1.32642	0.0159151	0.108062	0.087512	2983	tags=32%, list=24%, signal=25%	OGT/PLEKHA4/SH3PXD2A/ARHGAP35/VPS13B/SMPD3/PLA2G5/FES/PLCB1/PIK3C2B/TWF1/PLCD1/ITPR2/LDLRAP1/OSBPL10/PIK3C2A/RAPGEF2/THBS1/BCAS3/UNC13A/MCF2L/ANXA11/SNCA/THY1/PHLDA3/NR5A1/BAIAP2L2/APOH/APPL1/SNX19/KCNQ1/GAB2/NUP62CL/KIF16B/MYO1B/CYTH3/CHMP2A/EXOC7/WDFY3/HIP1/SNX1/NF1/GRK5/PLEKHF2/MAP1B/PLEKHA5/CPS1/UNC13B/DENND1B/PCLO/ARHGAP33/SLC9A1/ZFYVE26/ANXA3/JAG1/WNT5A/AXL/CERT1/ANKFY1/MPPE1/SNX24/PSD4/TRE…
GOBP_MEMBRANE_INVAGINATION	GOBP_MEMBRANE_INVAGINATION	64	0.406728	1.53822	0.0159574	0.108123	0.0875608	1942	tags=33%, list=16%, signal=28%	MARCO/AURKB/IGHV3-48/IGHM/IGLC1/TRBC1/BIN2/IGHD/PLCG2/CD300A/STAP1/IGKC/ITGB2/ADGRB1/RAC2/IGLL5/ALOX15/ARHGAP25/FCGR2B/SH3BP1/NCKAP1L
GOCC_HETEROCHROMATIN	GOCC_HETEROCHROMATIN	64	0.396532	1.49966	0.0159574	0.108123	0.0875608	1863	tags=31%, list=15%, signal=27%	EZH2/HMGA1/HELLS/CENPA/H2AZ1/CDKN2A/FOXC1/NCAPD3/CBX2/H1-4/H1-5/WDR76/DNMT3A/SUV39H1/DNMT1/RRP1B/MORC2/INCENP/CBX3/BAZ1A
GOBP_REGULATION_OF_MULTICELLULAR_ORGANISM_GROWTH	GOBP_REGULATION_OF_MULTICELLULAR_ORGANISM_GROWTH	58	-0.439434	-1.5174	0.0160514	0.108531	0.0878919	941	tags=24%, list=8%, signal=22%	PLS1/STAT5A/BCL2/SPTBN4/DIO3/SOCS2/GHRH/BBS4/FTO/GHR/NPY1R/IGF1/GAMT/STC2
GOCC_SARCOPLASMIC_RETICULUM	GOCC_SARCOPLASMIC_RETICULUM	58	-0.438584	-1.51446	0.0160514	0.108531	0.0878919	2689	tags=36%, list=22%, signal=28%	ITPR2/P3H2/THBS1/AGL/SLN/POMT1/DMPK/CASQ2/CASQ1/ASPH/HRC/SRI/REEP5/FKBP1B/KLHL41/GSTM2/SGCD/RTN2/PLN/THBS4/ITPR1
GOBP_REGULATION_OF_CELL_MATRIX_ADHESION	GOBP_REGULATION_OF_CELL_MATRIX_ADHESION	109	-0.37692	-1.43089	0.0160819	0.108624	0.0879669	2504	tags=35%, list=20%, signal=28%	THBS1/BCAS3/MACF1/THY1/RASA1/SDC4/HOXA7/NF1/EMP2/SKAP1/SLK/SMAD3/PIK3R1/TEK/ACVRL1/SLC9A1/KDR/LIMCH1/BCL6/JAG1/UTRN/BCL2/PRKCZ/CD36/TSC1/FERMT2/CLASP2/RIN2/NRP1/EPHA3/EFEMP2/CDH13/MYOC/WNT4/APOD/SEMA3E/CEACAM6/COL16A1
GOCC_APICAL_PLASMA_MEMBRANE	GOCC_APICAL_PLASMA_MEMBRANE	300	-0.308448	-1.31255	0.0161074	0.108683	0.0880145	1742	tags=20%, list=14%, signal=18%	SPEF1/SLC9A1/PTH1R/SCNN1A/JAG1/KCNA1/STK39/NAALADL1/UPK1A/PRKCZ/CD34/OCEL1/ATP1B2/CD36/OCLN/OXTR/MREG/MPDZ/MTCL1/SLC22A5/C2CD2L/SLC22A4/ATP1B1/RAB17/SCNN1G/SLC5A12/ABCB1/AQP1/ZMYND10/RAB27B/SLC26A4/SORBS2/IGFBP2/KL/CTSK/KCNMA1/SLC22A18/ABCB4/PLPP1/PDGFRB/ATP8B1/SLC7A8/PATJ/GP2/HPN/ABCG2/F2RL2/GJA1/ANO1/SLC26A3/CYP4F12/MUC1/CEACAM6/SLC1A1/FXYD1/MGAM/KCNE4/PDZK1/SLC44A4/LRP2/CYBRD1
GOBP_ANTIVIRAL_INNATE_IMMUNE_RESPONSE	GOBP_ANTIVIRAL_INNATE_IMMUNE_RESPONSE	18	0.597364	1.69537	0.016129	0.108715	0.0880409	1605	tags=50%, list=13%, signal=44%	CXCL10/CLPB/MX1/OAS1/NMBR/NMB/DDX58/IFIT1/ATAD3A
GOCC_MICROTUBULE_END	GOCC_MICROTUBULE_END	26	0.526652	1.6298	0.0162413	0.109131	0.0883773	501	tags=19%, list=4%, signal=18%	ASPM/KIF18B/KIF2C/SPAG5/CLIP4
GOBP_TRANSPOSITION	GOBP_TRANSPOSITION	26	0.525971	1.62769	0.0162413	0.109131	0.0883773	309	tags=19%, list=2%, signal=19%	APOBEC3B/PGBD5/MYBL1/THAP9/APOBEC3A
GOMF_HYDROLASE_ACTIVITY_ACTING_ON_CARBON_NITROGEN_BUT_NOT_PEPTIDE_BONDS_IN_CYCLIC_AMIDINES	GOMF_HYDROLASE_ACTIVITY_ACTING_ON_CARBON_NITROGEN_BUT_NOT_PEPTIDE_BONDS_IN_CYCLIC_AMIDINES	26	0.523092	1.61878	0.0162413	0.109131	0.0883773	1299	tags=27%, list=11%, signal=24%	APOBEC3B/MTHFD2/APOBEC3A/GCH1/ZBP1/ADA/MTHFD1
GOBP_INTEGRIN_MEDIATED_SIGNALING_PATHWAY	GOBP_INTEGRIN_MEDIATED_SIGNALING_PATHWAY	104	-0.385483	-1.45325	0.0163205	0.109549	0.0887159	2838	tags=37%, list=23%, signal=28%	PTPRA/ITGA10/PLPP3/FGR/ITGA8/ITGA1/ILK/LAMC1/THY1/ZNF304/LIMS2/DAB2/EMP2/ERBIN/SLC2A10/NID1/NEDD9/CUL3/ITGAV/CCN2/ITGA3/FERMT2/LAMB1/DOCK1/NRP1/CD177/FBLN1/COL3A1/FUT8/ITGB5/PTN/LAMA2/LAMA3/LAMB2/ITGA7/ITGBL1/VAV3/COL16A1
GOBP_POSITIVE_REGULATION_OF_CYTOKINE_PRODUCTION_INVOLVED_IN_IMMUNE_RESPONSE	GOBP_POSITIVE_REGULATION_OF_CYTOKINE_PRODUCTION_INVOLVED_IN_IMMUNE_RESPONSE	72	0.385302	1.48868	0.0163934	0.109924	0.0890201	1948	tags=31%, list=16%, signal=26%	SLC7A5/INAVA/CLEC7A/RIPK2/RSAD2/LILRB1/PLCG2/FFAR2/DDX21/TBX21/XCL1/DDX58/LAPTM5/SLAMF1/MIF/SYK/NR4A3/P2RX7/IL6/CARD9/TRAF2/HLA-G
GOBP_POSITIVE_REGULATION_OF_ALPHA_BETA_T_CELL_PROLIFERATION	GOBP_POSITIVE_REGULATION_OF_ALPHA_BETA_T_CELL_PROLIFERATION	23	0.551228	1.66188	0.0165094	0.110588	0.089557	1583	tags=43%, list=13%, signal=38%	RIPK2/PTPRC/CD3E/XCL1/CD28/PRKCQ/LGALS9/EBI3/PTPN22/SYK
GOMF_ENDONUCLEASE_ACTIVITY_ACTIVE_WITH_EITHER_RIBO_OR_DEOXYRIBONUCLEIC_ACIDS_AND_PRODUCING_5_PHOSPHOMONOESTERS	GOMF_ENDONUCLEASE_ACTIVITY_ACTIVE_WITH_EITHER_RIBO_OR_DEOXYRIBONUCLEIC_ACIDS_AND_PRODUCING_5_PHOSPHOMONOESTERS	29	0.531214	1.69844	0.0165877	0.110653	0.08961	3000	tags=55%, list=24%, signal=42%	EXO1/FEN1/RPP25/RNASEH2A/DNA2/RPP40/POP7/POP4/RPP38/DNASE1/DNASE1L2/POP1/APEX1/RPP30/RNASEH1/AGO3
GOBP_MITOTIC_DNA_INTEGRITY_CHECKPOINT_SIGNALING	GOBP_MITOTIC_DNA_INTEGRITY_CHECKPOINT_SIGNALING	70	0.395502	1.51085	0.0165746	0.110653	0.08961	751	tags=19%, list=6%, signal=18%	PBK/CDK1/CHEK1/DTL/CDC6/PLK1/GTSE1/ORC1/TIPIN/DONSON/BLM/RFWD3/MSH2
GOBP_AUTOPHAGOSOME_ORGANIZATION	GOBP_AUTOPHAGOSOME_ORGANIZATION	85	-0.400564	-1.48186	0.0165663	0.110653	0.08961	4974	tags=58%, list=40%, signal=35%	RAB5A/CHMP4A/PIK3C3/GABARAPL2/ATP13A2/UBQLN2/PSEN1/PIP4K2B/ATG4B/IFT20/STX12/WDR45/FEZ2/MFN2/RAB23/RALB/WIPI1/CLN3/BAG3/RAB3GAP1/SNX7/NUPR1/ATG16L1/UBXN2B/PACS2/GABARAPL1/ULK1/ARFIP2/ATG12/RAB33B/GABARAP/PINK1/PIK3C2B/ULK2/TBC1D12/PIKFYVE/ADPRH/TRAPPC8/FEZ1/MAP1LC3C/ZFYVE26/LRBA/TMEM41B/ATG2B/BECN1/MOAP1/ATG14/IFT88/SPG11
GOBP_REGULATION_OF_MUSCLE_SYSTEM_PROCESS	GOBP_REGULATION_OF_MUSCLE_SYSTEM_PROCESS	198	-0.338147	-1.3813	0.0165517	0.110653	0.08961	2391	tags=28%, list=19%, signal=23%	EHD3/SLN/TNNT2/KCNQ1/ADRB2/DMPK/DOCK4/MYBPH/PPP3CA/GJA5/HDAC4/MYL5/TNNT1/PDE5A/SMAD3/ATP2B1/CASQ2/SSTR2/SLC9A1/CTNNA3/KCNA1/CHRM2/RANGRF/PRKG1/TPM1/F2R/CCN2/P2RX4/LMCD1/BECN1/OXTR/AKAP9/CASQ1/HRC/SRI/FOXO1/EDN2/ATP1B1/TRPM4/FKBP1B/MYL9/PPARG/CALCRL/GSTM2/KCNMA1/ATP1A2/ABCC8/CAV1/CACNA1C/PLN/CNN1/UCN/IL6ST/ADRA2A/IGF1/ABAT
GOCC_AZUROPHIL_GRANULE	GOCC_AZUROPHIL_GRANULE	128	0.348542	1.47243	0.0166113	0.110696	0.0896451	3249	tags=39%, list=26%, signal=29%	S100A7/LYZ/GGH/CTSC/PADI2/PRSS2/SERPINB3/PTGES2/OLFM4/DSN1/PLAC8/LPCAT1/FABP5/SYNGR1/VNN1/ELANE/CCT2/TUBB/CEACAM8/GDI2/BPI/PYGB/TUBB4B/RAB3D/CPNE1/VCP/RNASE2/SLCO4C1/GALNS/LAMP2/ARSB/MAPK1/PRDX6/CTSA/FRK/DDOST/C3AR1/CKAP4/PSMD1/STX3/ACTR2/MAN2B1/TOLLIP/HEBP2/GRN/GM2A/MAGT1/FTL/GCA/MNDA
GOBP_DEVELOPMENTAL_CELL_GROWTH	GOBP_DEVELOPMENTAL_CELL_GROWTH	191	-0.344002	-1.3984	0.0166667	0.110951	0.0898513	2470	tags=26%, list=20%, signal=21%	PPP3CB/MACF1/UNC13A/SEMA6A/AUTS2/PRKN/MAP2K4/NRN1/CTNNB1/MAP1B/BDNF/FLRT3/STK11/ANAPC2/RUFY3/PRMT2/CDKL3/IMPACT/WNT5A/PRKCZ/SPART/GOLGA4/SLIT3/CYFIP2/NDN/NGF/SLIT2/EDN2/NRP1/TGFBR2/SEMA3B/SPG11/SORBS2/SEMA5A/DCLK1/CXCL12/NEDD4L/SEMA3G/SEMA3C/EPHA7/EDNRA/SYT1/ALCAM/SPAG6/TNN/LAMB2/IGF1/SEMA3E/SYT17/MAPT
GOBP_RESPONSE_TO_RADIATION	GOBP_RESPONSE_TO_RADIATION	371	0.274933	1.31085	0.0167364	0.111301	0.0901344	1857	tags=20%, list=15%, signal=17%	MMP1/CXCL10/PBK/RAD51AP1/AURKB/CHEK1/DTL/CDC25A/MMP9/PLEKHB1/ECT2/RAD54L/RAD51/TNFRSF11A/PCLAF/NDRG4/FEN1/TIPIN/PRDM1/MYC/PCNA/BLM/ADAM2/CCL7/VCAM1/RFWD3/CYBA/HYAL3/TIGAR/RS1/PDE6C/MSH2/H2AW/PPP1CA/ABCA4/DRD1/BAK1/KCNE1/AANAT/ELANE/CBL/MSH6/USP1/PTPRC/POLD1/EYA3/CHEK2/TXN/ERCC4/KARS1/FANCG/MAPK13/GNGT1/EYA1/HAMP/PITPNM1/GNAT2/CDK5/SLC4A10/DNMT3A/BEST1/PARP1/KDM1A/B3GAT1/ATF4/H2AX/TNF/RBX1/CRYAB/P…
GOBP_CRD_MEDIATED_MRNA_STABILIZATION	GOBP_CRD_MEDIATED_MRNA_STABILIZATION	10	0.690874	1.65337	0.0168269	0.111787	0.0905288	2080	tags=50%, list=17%, signal=42%	YBX1/IGF2BP3/IGF2BP2/SYNCRIP/PABPC1
GOCC_MITOTIC_SPINDLE_POLE	GOCC_MITOTIC_SPINDLE_POLE	33	0.508313	1.67701	0.0169082	0.111982	0.0906865	272	tags=18%, list=2%, signal=18%	ASPM/AURKB/AURKA/PLK1/SPAG5/GPSM2
GOBP_REGULATION_OF_TYPE_I_INTERFERON_MEDIATED_SIGNALING_PATHWAY	GOBP_REGULATION_OF_TYPE_I_INTERFERON_MEDIATED_SIGNALING_PATHWAY	33	0.504862	1.66562	0.0169082	0.111982	0.0906865	985	tags=21%, list=8%, signal=20%	MMP12/USP18/ISG15/OAS1/OAS3/SAMHD1/ZBP1
GOBP_POSITIVE_REGULATION_OF_RESPONSE_TO_EXTERNAL_STIMULUS	GOBP_POSITIVE_REGULATION_OF_RESPONSE_TO_EXTERNAL_STIMULUS	373	0.279003	1.33232	0.0168776	0.111982	0.0906865	2016	tags=24%, list=16%, signal=21%	S100A9/S100A8/S100A7/CXCL10/CXCL13/MMP12/LAG3/IDO1/PLA2G7/NKG7/CXCL8/TNFRSF11A/CCL5/CTSC/CCR1/KLRC3/TLR8/PLA2G2A/CLEC7A/KLK7/COCH/RIPK2/CCL4/HCK/CCR7/AIM2/CEBPB/ADORA2B/LYN/CCL7/CYBA/IFNG/PLCG2/KLRD1/HMGB2/LGMN/LGALS2/KLRC4/OASL/FCN3/STAP1/FFAR2/S100A12/CD180/ZBP1/PLSCR1/NCR3/SH2D1A/ARTN/XCL1/IL15/CD28/DNM1L/FCN1/KARS1/LBP/MAPK13/DDT/RAC2/LGALS9/NMI/VEGFA/CD14/SLAMF1/MIF/SYK/TNF/CD1D/DHX58/IL6/LT…
GOCC_MITOCHONDRIAL_LARGE_RIBOSOMAL_SUBUNIT	GOCC_MITOCHONDRIAL_LARGE_RIBOSOMAL_SUBUNIT	36	0.472661	1.5822	0.0169492	0.112139	0.0908131	3927	tags=61%, list=32%, signal=42%	MRPL15/MRPL13/MRPL12/MRPL48/MRPL42/MRPL3/GADD45GIP1/MRPS18A/MRPL11/MRPL2/MRPL20/MRPL9/MRPL17/MRPL19/MRPL33/MRPL18/MRPL4/MRPL35/MRPL39/MRPL44/MRPL23/MRPL58
GOBP_REGULATION_OF_PROTEIN_AUTOPHOSPHORYLATION	GOBP_REGULATION_OF_PROTEIN_AUTOPHOSPHORYLATION	34	-0.522301	-1.62146	0.0170068	0.112175	0.090843	1622	tags=35%, list=13%, signal=31%	RAD50/VEGFC/IMPACT/TOM1L1/MVP/PRLR/PDGFC/CAV1/EPHA7/ENPP1/PDGFD/ADIPOQ
GOBP_GLUCAN_BIOSYNTHETIC_PROCESS	GOBP_GLUCAN_BIOSYNTHETIC_PROCESS	33	-0.523541	-1.61764	0.0170068	0.112175	0.090843	2585	tags=36%, list=21%, signal=29%	GBE1/EPM2AIP1/AGL/PHKG2/IRS2/INSR/SORBS1/PER2/ENPP1/IRS1/IGF1/PPP1R3C
GOBP_POSITIVE_REGULATION_OF_MITOTIC_NUCLEAR_DIVISION	GOBP_POSITIVE_REGULATION_OF_MITOTIC_NUCLEAR_DIVISION	37	0.46658	1.57648	0.0169903	0.112175	0.090843	2154	tags=38%, list=17%, signal=31%	DLGAP5/NUSAP1/CDT1/AURKA/ESPL1/FGF8/SPHK1/CD28/DMRT1/TNF/NUP62/TGFA/EDN3/EGF
GOBP_PHOSPHATIDYLETHANOLAMINE_ACYL_CHAIN_REMODELING	GOBP_PHOSPHATIDYLETHANOLAMINE_ACYL_CHAIN_REMODELING	10	-0.695643	-1.60259	0.0170648	0.112329	0.0909674	2026	tags=50%, list=16%, signal=42%	PLAAT3/MBOAT2/PLAAT4/PLA2G4C/PLA2G2F
GOMF_OXIDOREDUCTASE_ACTIVITY_ACTING_ON_THE_CH_CH_GROUP_OF_DONORS_OXYGEN_AS_ACCEPTOR	GOMF_OXIDOREDUCTASE_ACTIVITY_ACTING_ON_THE_CH_CH_GROUP_OF_DONORS_OXYGEN_AS_ACCEPTOR	10	-0.694344	-1.5996	0.0170648	0.112329	0.0909674	2479	tags=70%, list=20%, signal=56%	RSAD1/ACAA1/PPOX/ACADL/CRAT/ACOX3/ACOX2
GOBP_REGULATION_OF_MACROPHAGE_DERIVED_FOAM_CELL_DIFFERENTIATION	GOBP_REGULATION_OF_MACROPHAGE_DERIVED_FOAM_CELL_DIFFERENTIATION	30	-0.52186	-1.575	0.0171233	0.112485	0.0910934	1510	tags=27%, list=12%, signal=23%	ITGAV/CD36/PPARG/ABCA5/LPL/ALOX15B/AGTR1/ADIPOQ
GOBP_REGULATION_OF_INFLAMMATORY_RESPONSE_TO_ANTIGENIC_STIMULUS	GOBP_REGULATION_OF_INFLAMMATORY_RESPONSE_TO_ANTIGENIC_STIMULUS	38	0.452277	1.53574	0.0171149	0.112485	0.0910934	3374	tags=55%, list=27%, signal=40%	PLA2G2D/HCK/CCR7/LYN/FUT7/GPR17/CD28/KARS1/SYK/TNF/LTA/PSMB4/FCGR2B/YES1/IL12B/PSMA1/MAPK14/SRC/NOD2/RHBDF2/BTK
GOBP_KERATINIZATION	GOBP_KERATINIZATION	35	0.479584	1.58835	0.0171569	0.112591	0.0911794	907	tags=20%, list=7%, signal=19%	KRT16/KRT81/CDH3/KRT6B/SFN/KRT83/KRT6A
GOBP_COLLECTING_DUCT_DEVELOPMENT	GOBP_COLLECTING_DUCT_DEVELOPMENT	14	-0.649136	-1.65479	0.017301	0.113307	0.0917593	1555	tags=43%, list=13%, signal=38%	PAX2/PKD1/DLG5/SHH/BMP4/TFAP2B
GOBP_POSITIVE_REGULATION_OF_CHOLESTEROL_EFFLUX	GOBP_POSITIVE_REGULATION_OF_CHOLESTEROL_EFFLUX	23	-0.561841	-1.61385	0.017301	0.113307	0.0917593	1774	tags=39%, list=14%, signal=34%	SIRT1/GPS2/ABCA3/TREM2/PPARG/CAV1/LRP1/ADIPOQ/ABCA8
GOBP_DNA_BIOSYNTHETIC_PROCESS	GOBP_DNA_BIOSYNTHETIC_PROCESS	165	0.328108	1.43526	0.0173611	0.113585	0.0919847	2419	tags=30%, list=20%, signal=24%	NEK2/GINS1/AURKB/GINS2/CHEK1/DTL/DSCC1/TK1/PCLAF/CCT5/RFC4/TYMS/GINS4/MYC/CENPF/PCNA/GINS3/POLE2/RFC2/CCT6A/SPHK1/CCT2/HROB/USP1/POLD1/TFDP1/ERCC4/ARRB2/RFC3/PRKCQ/USP10/TNF/POLD2/POLE3/GAR1/VCP/KCNK2/POLQ/CCT3/RRM1/CCT7/NOP10/NPPC/MAPK1/CCT4/DNAJC2/FGFR4/LIG1/GRHL2
GOBP_ESTABLISHMENT_OF_PROTEIN_LOCALIZATION_TO_PLASMA_MEMBRANE	GOBP_ESTABLISHMENT_OF_PROTEIN_LOCALIZATION_TO_PLASMA_MEMBRANE	47	-0.457684	-1.52957	0.0174051	0.113653	0.0920399	2522	tags=38%, list=20%, signal=31%	SEC16A/MACF1/VAMP3/NSG1/GCC2/PREPL/GORASP1/KIF13A/NECTIN3/ACSL3/GOLGA4/GRIP1/KRT18/RAB26/VAMP2/GOLPH3L/RAB31/BBS1
GOBP_NEGATIVE_REGULATION_OF_TRANSPORTER_ACTIVITY	GOBP_NEGATIVE_REGULATION_OF_TRANSPORTER_ACTIVITY	62	-0.425755	-1.48702	0.0174326	0.113653	0.0920399	2470	tags=39%, list=20%, signal=31%	PPP3CB/SNCA/SLN/GNB5/KCNAB1/PPP3CA/CAB39/CASQ2/GEM/STK39/CRBN/NDFIP1/PKD2/NEDD4/SRI/FKBP1B/GSTM2/ATP1A2/NEDD4L/CAV1/PLN/ADRA2A/KCNE4/GRP
GOCC_NUCLEAR_PORE	GOCC_NUCLEAR_PORE	80	0.378524	1.48673	0.0174419	0.113653	0.0920399	3334	tags=40%, list=27%, signal=29%	MAD2L1/NUP93/ENY2/XPOT/RANBP1/MX2/NUP155/SEC13/NUP205/NDC1/NXT1/NUP62/RANGAP1/RAN/NUP88/NUP85/NUP50/CHMP1A/RAE1/NUP42/AGFG1/AHCTF1/NUP153/SEH1L/XPO4/NUP107/EIF5A2/MAD1L1/NUP37/KPNB1/NUP58/EIF5A
GOBP_NEGATIVE_REGULATION_OF_PROTEIN_CONTAINING_COMPLEX_ASSEMBLY	GOBP_NEGATIVE_REGULATION_OF_PROTEIN_CONTAINING_COMPLEX_ASSEMBLY	115	-0.368417	-1.40437	0.0174419	0.113653	0.0920399	1622	tags=23%, list=13%, signal=21%	IMPACT/PRKCZ/CRBN/TREM2/STMN2/NOP53/SPTAN1/SLIT2/LDLRAD4/GSN/CDH5/SPTBN4/DACT1/KANK3/SSH3/CLIP3/STXBP1/EML2/JAM3/BBS4/SORL1/SCIN/CLU/VILL/FHOD3/LMOD1/INPP5J
GOBP_POSITIVE_REGULATION_OF_PROTEIN_SECRETION	GOBP_POSITIVE_REGULATION_OF_PROTEIN_SECRETION	114	-0.369783	-1.40802	0.0174672	0.113704	0.092081	1919	tags=23%, list=16%, signal=19%	UNC13B/IRS2/CAPN10/APBB3/GLUL/APBB1/GLUD1/TREM2/MYH10/RPH3AL/TGFB2/SRI/C2CD2L/ANG/TRPM4/RBP4/PPARG/GOLPH3L/BAIAP3/ANO1/TGFB3/WLS/IGF1/C1QTNF3/ABAT/MYRIP
GOBP_POSITIVE_REGULATION_OF_OSSIFICATION	GOBP_POSITIVE_REGULATION_OF_OSSIFICATION	49	-0.450241	-1.51041	0.0174881	0.113725	0.0920981	2669	tags=41%, list=22%, signal=32%	SLC8A1/TFAP2A/ACVR1/NIPBL/ADRB2/SMAD3/ATP2B1/LTF/WNT5A/TGFB2/ADGRV1/MEF2C/KL/PTN/OSR2/ZBTB16/BMPR1B/WNT4/TGFB3/BMP4
GOBP_REGULATION_OF_BODY_FLUID_LEVELS	GOBP_REGULATION_OF_BODY_FLUID_LEVELS	344	-0.304966	-1.31392	0.0175202	0.11382	0.0921746	1702	tags=19%, list=14%, signal=17%	SCNN1A/AKAP11/STK39/WFS1/HBB/STAT5A/PROC/AXL/VWF/CD34/STATH/PRKG1/F2R/CD36/NPR1/CCND1/OXTR/DGKI/VAMP2/APLNR/ATP7B/SELP/P2RY2/HEG1/PF4V1/CYP4F11/CTSG/DGKD/SCNN1G/PROS1/MYL9/MMRN1/AQP1/SOCS2/SHH/STXBP1/FBLN1/COL3A1/THBD/UGCG/PRLR/XBP1/GAS6/FAP/EMILIN1/CAV1/CORO2B/F13A1/F2RL2/F3/ANO1/CDO1/PLAT/UCN/CYP4F12/IL6ST/ADRA2A/TPH1/VAV3/ABAT/COMP/ERBB4/TFAP2B/AGR2
GOMF_PROTEIN_MEMBRANE_ADAPTOR_ACTIVITY	GOMF_PROTEIN_MEMBRANE_ADAPTOR_ACTIVITY	25	-0.550091	-1.57695	0.0176367	0.114118	0.0924158	2095	tags=40%, list=17%, signal=33%	SLC9A3R2/RETREG2/EPB41L3/RETREG3/RETREG1/PDCD6/SPTBN4/SYNE1/LPL/PDZK1
GOBP_POSITIVE_REGULATION_OF_FOCAL_ADHESION_ASSEMBLY	GOBP_POSITIVE_REGULATION_OF_FOCAL_ADHESION_ASSEMBLY	25	-0.549701	-1.57583	0.0176367	0.114118	0.0924158	3037	tags=52%, list=25%, signal=39%	EPB41L5/PPM1F/THY1/SDC4/SMAD3/TEK/KDR/TSC1/FERMT2/NRP1/MYOC/WNT4/COL16A1
GOBP_POSITIVE_REGULATION_OF_CELL_MATRIX_ADHESION	GOBP_POSITIVE_REGULATION_OF_CELL_MATRIX_ADHESION	53	-0.444481	-1.5146	0.0176282	0.114118	0.0924158	2389	tags=38%, list=19%, signal=31%	THY1/SDC4/EMP2/SKAP1/SMAD3/TEK/KDR/UTRN/PRKCZ/CD36/TSC1/FERMT2/RIN2/NRP1/EFEMP2/CDH13/MYOC/WNT4/CEACAM6/COL16A1
GOBP_PATHWAY_RESTRICTED_SMAD_PROTEIN_PHOSPHORYLATION	GOBP_PATHWAY_RESTRICTED_SMAD_PROTEIN_PHOSPHORYLATION	59	-0.432699	-1.49539	0.0176	0.114118	0.0924158	2035	tags=27%, list=16%, signal=23%	DAB2/AMH/ACVRL1/GDF10/TWSG1/RBPMS/TGFB2/TGFBR2/LDLRAD4/PPARG/INHBB/EMILIN1/LRP1/TGFB3/TGFBR3/BMP4
GOBP_NEURON_PROJECTION_ARBORIZATION	GOBP_NEURON_PROJECTION_ARBORIZATION	24	-0.561611	-1.60553	0.0176991	0.114293	0.0925577	2849	tags=50%, list=23%, signal=39%	TAOK2/DVL2/NLGN1/MACF1/ZNF365/FZD4/WNT5A/GRIP1/NRP1/PTN/TPBG/LRP2
GOBP_REGULATION_OF_CELL_CELL_ADHESION	GOBP_REGULATION_OF_CELL_CELL_ADHESION	408	0.274886	1.31849	0.0176991	0.114293	0.0925577	1973	tags=25%, list=16%, signal=22%	CXCL13/LAG3/IDO1/ICOS/PLA2G2D/CTLA4/CCL5/TFRC/ASS1/CHST2/GTPBP4/LCK/PDCD1LG2/PCDH8/IL2RA/CCL2/HLA-DRB4/HLA-DOB/RIPK2/IL2RG/CCR7/LILRB1/IRAK1/SIRPG/CEBPB/IL7/IL7R/PNP/MYO10/LYN/VCAM1/RUNX3/IFNG/CD40LG/TNFRSF21/CORO1A/CD300A/SLC7A1/CD86/FUT7/HSPD1/VNN1/ELANE/LILRB2/EPCAM/ITGB2/PTPRC/CD3E/IL27RA/ALOX12/TBX21/XCL1/ADA/FUT3/IL15/IRF1/IHH/CD6/CD28/LAPTM5/CD27/NF2/PRKCQ/LGALS9/CD83/HSPH1/CSK/VEGFA/CBFB/…
GOBP_REGULATION_OF_FIBROBLAST_GROWTH_FACTOR_RECEPTOR_SIGNALING_PATHWAY	GOBP_REGULATION_OF_FIBROBLAST_GROWTH_FACTOR_RECEPTOR_SIGNALING_PATHWAY	20	-0.59858	-1.64207	0.0177936	0.11456	0.0927737	2071	tags=60%, list=17%, signal=50%	THBS1/CTNNB1/RUNX2/SPRY2/CREB3L1/WNT5A/NGFR/SPRY1/GPC1/FGF2/WNT4/GATA3
GOBP_GRANULOCYTE_ACTIVATION	GOBP_GRANULOCYTE_ACTIVATION	42	0.456446	1.5883	0.0177665	0.11456	0.0927737	2150	tags=40%, list=17%, signal=34%	CAMP/CXCL8/CCL5/PLA2G2A/CD300A/ITGB2/FCER1G/IL15/KARS1/SCNN1B/SYK/TNF/BCR/FCGR2B/TYROBP/PTAFR/DNASE1
GOBP_INSULIN_RECEPTOR_SIGNALING_PATHWAY	GOBP_INSULIN_RECEPTOR_SIGNALING_PATHWAY	105	-0.377196	-1.42393	0.0177778	0.11456	0.0927737	3096	tags=33%, list=25%, signal=25%	TSC2/SHC1/OGT/PHIP/PRKCD/PTPRA/SIRT1/PIK3C2A/PRKAA1/KANK1/APPL1/PTPRE/IRS2/PIK3R1/PDK2/FOXO4/INSR/PRKCZ/APC/BCAR3/OSBPL8/RARRES2/C2CD5/FOXO1/FER/SORBS1/PDK4/KL/LEP/SORL1/SREBF1/IGF1R/ENPP1/IRS1/TNS2
GOBP_RESPONSE_TO_CAMP	GOBP_RESPONSE_TO_CAMP	84	-0.396324	-1.46756	0.0179641	0.115542	0.0935693	1355	tags=24%, list=11%, signal=21%	AHR/AKAP9/PKD2/FOS/COL1A1/RAPGEF3/CRHBP/AQP1/BCKDHB/THBD/INHBB/SREBF1/FBP1/PDE2A/GPD1/SLC26A3/CDO1/PLAT/ADIPOQ/HMGCS2
GOBP_REGULATION_OF_B_CELL_PROLIFERATION	GOBP_REGULATION_OF_B_CELL_PROLIFERATION	56	0.418594	1.55203	0.0179949	0.115625	0.0936365	2494	tags=45%, list=20%, signal=36%	CD38/CTLA4/TFRC/MZB1/IL7/IKZF3/LYN/TNFRSF21/CD300A/ATAD5/GPR183/PTPRC/ADA/MIF/EPHB2/CD320/FCGR2B/NCKAP1L/IL13/TNFRSF4/TYROBP/CD40/PELI1/SASH3/IL2
GOCC_LYSOSOMAL_LUMEN	GOCC_LYSOSOMAL_LUMEN	87	-0.394629	-1.46281	0.0181543	0.116432	0.0942898	1707	tags=26%, list=14%, signal=23%	GLA/HYAL1/ASAH1/HEXA/FUCA1/GPC1/CTSF/LUM/PRELP/GC/SGSH/CTSK/MAN2B2/PDGFRB/HSPG2/VCAN/BGN/GPC4/FMOD/DCN/KERA/OMD/OGN
GOBP_REGULATION_OF_HEART_CONTRACTION	GOBP_REGULATION_OF_HEART_CONTRACTION	178	-0.340091	-1.37147	0.0181564	0.116432	0.0942898	1930	tags=23%, list=16%, signal=20%	PDE5A/HEY2/ATP2B1/CASQ2/SLC9A1/CTNNA3/CHRM2/RANGRF/EPAS1/ATP1B2/TPM1/HSPB7/CCN2/P2RX4/AKAP9/TGFB2/HRC/SRI/KCND3/EDN2/SPTBN4/ATP1B1/TRPM4/FKBP1B/TRPC1/GSTM2/ATP1A2/SREBF1/CAV1/CACNA1C/EDNRA/GPD1L/PLN/SCN3B/GJA1/UCN/SLC1A1/FXYD1/CACNA1D/CORIN/KCNE4
GOBP_TOLL_LIKE_RECEPTOR_SIGNALING_PATHWAY	GOBP_TOLL_LIKE_RECEPTOR_SIGNALING_PATHWAY	96	0.349316	1.41911	0.0181818	0.116479	0.0943281	1682	tags=29%, list=14%, signal=25%	TLR8/TNIP3/RIPK2/RSAD2/BIRC3/IRAK1/LYN/OAS1/CYBA/CTSS/PLCG2/MFHAS1/CD300A/HSPD1/LILRA4/TLR1/SMPDL3B/IRF1/LBP/ARRB2/TNFAIP3/LGALS9/NMI/UNC93B1/CD14/PTPN22/TNF/TLR2
GOBP_SULFUR_COMPOUND_TRANSPORT	GOBP_SULFUR_COMPOUND_TRANSPORT	39	-0.486251	-1.5528	0.0183333	0.117217	0.094926	708	tags=21%, list=6%, signal=19%	SLC19A2/SLC26A4/SLC19A3/ABCG2/GJA1/SLC26A3/SLC1A1/SLC44A4
GOBP_CARDIAC_CONDUCTION	GOBP_CARDIAC_CONDUCTION	81	-0.399273	-1.4656	0.0183206	0.117217	0.094926	1906	tags=30%, list=15%, signal=25%	ATP2B1/CASQ2/SLC9A1/CTNNA3/RANGRF/ATP1B2/AKAP9/HRC/SRI/KCND3/SPTBN4/ATP1B1/TRPM4/FKBP1B/TRPC1/ATP1A2/CAV1/CACNA1C/PLN/SCN3B/GJA1/CACNA1D/CORIN/KCNE4
GOBP_POSITIVE_REGULATION_OF_INTERLEUKIN_1_PRODUCTION	GOBP_POSITIVE_REGULATION_OF_INTERLEUKIN_1_PRODUCTION	58	0.400765	1.48941	0.0184697	0.117856	0.095443	1667	tags=26%, list=13%, signal=22%	INAVA/ORM1/TLR8/CLEC7A/RIPK2/AIM2/IGHD/IFNG/HDAC2/LGALS9/MEFV/TRIM16/TNF/P2RX7/IL6
GOBP_RESPONSE_TO_CORTICOSTEROID	GOBP_RESPONSE_TO_CORTICOSTEROID	146	-0.354541	-1.39938	0.0184659	0.117856	0.095443	1988	tags=26%, list=16%, signal=22%	CPS1/NR3C1/ATP2B1/ABCA3/SSTR2/SCNN1A/ANXA3/STK39/FLT3/IGFBP7/BCL2/AKR1C3/CCN2/LCAT/SLIT3/ZFP36L2/CCND1/BCHE/SLIT2/SERPINF1/FOS/COL1A1/SCNN1G/NEFL/ALAD/AQP1/BCKDHB/IGFBP2/IGF1R/GHR/CDO1/PLAT/UCN/TAT/MAOB/ADIPOQ/PCK1/HMGCS2
GOBP_XENOBIOTIC_TRANSPORT	GOBP_XENOBIOTIC_TRANSPORT	38	-0.482803	-1.53182	0.0185497	0.11825	0.0957624	1187	tags=29%, list=10%, signal=26%	ATP7B/SLC22A5/SLC22A4/ABCB1/SLC22A18/ABCB4/ATP8B1/ABCG2/GJA1/PDZK1/ABCA8
GOCC_PEPTIDASE_COMPLEX	GOCC_PEPTIDASE_COMPLEX	101	0.349166	1.43212	0.0185759	0.1183	0.0958027	1844	tags=28%, list=15%, signal=24%	PSMA7/PSMD3/PSMB9/PSMB5/ENY2/PSMD7/ADRM1/PSME2/PSMB3/FCN3/PSMA4/PSMB2/PSMA3/PSMA5/PSMB7/PSMD14/FCN1/PSME4/UCHL5/PSMB10/SF3B3/PSMD8/PSMC3/PLAUR/PSMD2/PSMB4/VCP/PSMC4
GOBP_VENTRICULAR_SEPTUM_MORPHOGENESIS	GOBP_VENTRICULAR_SEPTUM_MORPHOGENESIS	37	-0.500759	-1.57972	0.0186441	0.118617	0.0960598	2639	tags=51%, list=21%, signal=41%	HES1/FGFR2/ACVR1/FZD1/FZD2/HEY2/WNT5A/SLIT3/APLNR/HEY1/TGFB2/SLIT2/TGFBR2/CITED2/WNT11/ZFPM2/TGFBR3/TBX3/BMP4
GOBP_METANEPHRIC_NEPHRON_DEVELOPMENT	GOBP_METANEPHRIC_NEPHRON_DEVELOPMENT	34	-0.511835	-1.58896	0.0187075	0.11867	0.0961028	1610	tags=32%, list=13%, signal=28%	EGR1/SALL1/CD34/PKD2/AQP1/PDGFRB/WNT4/LAMB2/ADIPOQ/BMP4/TFAP2B
GOBP_MITOCHONDRIAL_GENE_EXPRESSION	GOBP_MITOCHONDRIAL_GENE_EXPRESSION	113	0.348407	1.45341	0.0186916	0.11867	0.0961028	3977	tags=50%, list=32%, signal=34%	MRPS17/MRPL15/SHMT2/MRPL13/GARS1/MRPL12/MRPS33/MRPL48/MRPS12/HSD17B10/MRPS7/MRPL42/MRPS15/PUS1/MRPL3/QRSL1/GADD45GIP1/TFAM/DARS2/TFB2M/MTG1/MRPS18A/MRPL11/GATC/MRPL2/MRPL20/MRPL9/MTERF1/TACO1/MRPL17/C1QBP/MRPL19/THAP11/DAP3/FASTK/MRPL33/MRPL18/TRIT1/METTL4/MRPL4/TWNK/MRPL35/SUPV3L1/MRPL39/MRPS11/MRPS2/YARS2/MRPS34/ELAC2/MRPL44/MRPL23/LRPPRC/MRPL58/MRPS16/GFM1/MTIF2
GOCC_CULLIN_RING_UBIQUITIN_LIGASE_COMPLEX	GOCC_CULLIN_RING_UBIQUITIN_LIGASE_COMPLEX	113	0.345906	1.44297	0.0186916	0.11867	0.0961028	429	tags=11%, list=3%, signal=10%	CDC20/UBE2C/UBE2S/DTL/PRAME/CKS2/BUB1B/CKS1B/GAN/SKP2/KCTD17/KLHL7
GOBP_NEGATIVE_REGULATION_OF_CELL_ADHESION_MEDIATED_BY_INTEGRIN	GOBP_NEGATIVE_REGULATION_OF_CELL_ADHESION_MEDIATED_BY_INTEGRIN	10	-0.693579	-1.59784	0.0187713	0.118726	0.0961477	1992	tags=40%, list=16%, signal=34%	SWAP70/SNAI2/JAM3/MUC1
GOBP_NEGATIVE_REGULATION_OF_PROTEIN_AUTOPHOSPHORYLATION	GOBP_NEGATIVE_REGULATION_OF_PROTEIN_AUTOPHOSPHORYLATION	10	-0.689337	-1.58807	0.0187713	0.118726	0.0961477	1622	tags=50%, list=13%, signal=43%	IMPACT/MVP/CAV1/ENPP1/ADIPOQ
GOBP_REGULATION_OF_TOR_SIGNALING	GOBP_REGULATION_OF_TOR_SIGNALING	74	-0.395225	-1.4187	0.01875	0.118726	0.0961477	3402	tags=41%, list=28%, signal=30%	TELO2/CLEC16A/RNF167/GPR137B/TSC2/RELN/ATM/ARNTL/SIRT1/PRKAA1/UBR2/DEPTOR/LAMTOR3/LARS1/TMEM127/FBXO9/PRKAA2/STK11/ITFG2/RRAGB/TREM2/TSC1/PDCD6/NPRL2/FLCN/SIK3/LEP/SH3BP4/GAS6/SESN1
GOMF_STRUCTURAL_CONSTITUENT_OF_SKIN_EPIDERMIS	GOMF_STRUCTURAL_CONSTITUENT_OF_SKIN_EPIDERMIS	23	0.548388	1.65332	0.0188679	0.11922	0.096548	907	tags=26%, list=7%, signal=24%	KRT81/PKP1/KRT6B/PI3/KRT83/KRT6A
GOBP_NEGATIVE_REGULATION_OF_ANTIGEN_RECEPTOR_MEDIATED_SIGNALING_PATHWAY	GOBP_NEGATIVE_REGULATION_OF_ANTIGEN_RECEPTOR_MEDIATED_SIGNALING_PATHWAY	29	0.525964	1.68166	0.0189573	0.119538	0.0968051	2265	tags=41%, list=18%, signal=34%	GBP1/UBASH3A/DGKZ/CD300A/SH2D1A/LAPTM5/PTPN22/LPXN/FCGR2B/PTPRJ/PVRIG/PTPN2
GOMF_NUCLEOSIDE_DIPHOSPHATE_PHOSPHATASE_ACTIVITY	GOMF_NUCLEOSIDE_DIPHOSPHATE_PHOSPHATASE_ACTIVITY	12	-0.663388	-1.60919	0.0190311	0.119538	0.0968051	1983	tags=42%, list=16%, signal=35%	ENTPD5/ENTPD1/ENTPD4/NUDT18/ENTPD3
GOBP_NEGATIVE_REGULATION_OF_LEUKOCYTE_CELL_CELL_ADHESION	GOBP_NEGATIVE_REGULATION_OF_LEUKOCYTE_CELL_CELL_ADHESION	114	0.34519	1.44063	0.0190476	0.119538	0.0968051	2724	tags=37%, list=22%, signal=29%	LAG3/IDO1/PLA2G2D/CTLA4/ASS1/PDCD1LG2/IL2RA/LILRB1/CEBPB/RUNX3/TNFRSF21/CD300A/CD86/LILRB2/TBX21/XCL1/IRF1/IHH/LAPTM5/LGALS9/CBFB/PTPN22/FGL2/CRTAM/ITCH/CR1/FCGR2B/LAX1/TMEM131L/NCKAP1L/HLA-G/MDK/PTPN2/RC3H2/VSIG4/PELI1/SOCS1/IL2/SFTPD/SCRIB/LILRB4/SPN
GOBP_ODONTOGENESIS	GOBP_ODONTOGENESIS	109	-0.373019	-1.41608	0.0190058	0.119538	0.0968051	1127	tags=19%, list=9%, signal=18%	ROGDI/TGFB2/LAMB1/COL1A2/ANKH/COL1A1/AQP1/SHH/MSX2/ADAMTS5/FST/OSR2/MSX1/GLI3/HTRA1/DLX2/TGFB3/TNFRSF11B/WLS/BMP4/ASPN
GOBP_REGULATION_OF_NEUROTRANSMITTER_LEVELS	GOBP_REGULATION_OF_NEUROTRANSMITTER_LEVELS	185	-0.338316	-1.37837	0.0190476	0.119538	0.0968051	2492	tags=34%, list=20%, signal=28%	SLC6A5/CHRNA6/GFAP/RAB3A/STXBP3/NRXN1/PPT1/STXBP2/STX4/CHAT/HTR2A/SLC38A1/GABRA2/ALDH9A1/CNR1/NRXN2/TH/CACNB2/ZNF219/NLGN1/UNC13A/SNCA/PRKN/ADCY1/SLC6A4/NF1/PREPL/FLOT1/SLC22A2/UNC13B/PCLO/PIP5K1C/GAD1/BACE1/CHRM2/SLC30A1/DBH/SNCAIP/RPH3AL/VAMP2/MCTP1/SV2A/PTPRN2/BCHE/LIN7A/MEF2C/DOC2A/SNAP23/STXBP1/HNMT/PER2/ATP1A2/CADPS2/SLC18A2/BAIAP3/COLQ/SYT1/SLC4A8/MAOA/ADRA2A/ABAT/MAOB/SLC44A4
GOBP_AMIDE_TRANSPORT	GOBP_AMIDE_TRANSPORT	244	-0.320228	-1.33466	0.0189702	0.119538	0.0968051	1305	tags=17%, list=11%, signal=16%	RAB11FIP2/BRSK2/CERT1/GLUD1/SLC8B1/RPH3AL/PTPRN2/SLC14A1/SRI/FOXO1/C2CD2L/TRPM4/RBP4/FKBP1B/ABCB1/CRHBP/AQP1/GHRH/SLC19A2/LEP/PER2/ABCB4/INHBB/CCN3/SREBF1/ABCC8/GABBR1/CPE/BAIAP3/RAPGEF4/ABCG2/GJA1/ANO1/IRS1/UCN/CARTPT/ADRA2A/ABAT/MYRIP/LRP2/GRP/TFAP2B
GOBP_RESPONSE_TO_WOUNDING	GOBP_RESPONSE_TO_WOUNDING	496	-0.287501	-1.27822	0.0190114	0.119538	0.0968051	2389	tags=25%, list=19%, signal=21%	MACF1/F2RL1/ILK/THY1/ARHGAP24/KANK1/INHBA/APOH/SDC4/SERPING1/HSPB1/GNAQ/CHMP2A/PPP3CA/MAP2K4/NF1/F7/CERS2/DDR2/MAP1B/JMJD1C/SLC12A2/FGF7/ENTPD1/SMAD3/ID3/VASH1/FLRT3/GLI1/ENPP4/ELK3/PRCP/ACVRL1/TNC/KDR/CYP1A1/MIA3/WNT5A/ABHD2/HBB/PROC/AXL/VWF/BCL2/CD34/PRKG1/NREP/TPM1/NDNF/CCN4/F2R/CD36/CCN2/TREM2/OCLN/P2RX4/ZFP36L2/SPRR3/CD151/FERMT2/DGKI/AHNAK/SELP/FGF1/DPYSL3/TGFB2/CLASP2/PF4V1/CYP4F11/NRP1/TG…
GOBP_NOREPINEPHRINE_METABOLIC_PROCESS	GOBP_NOREPINEPHRINE_METABOLIC_PROCESS	11	-0.68117	-1.61302	0.0190972	0.119733	0.0969631	2685	tags=82%, list=22%, signal=64%	HAND2/ATP7A/TH/PRKN/EPAS1/DBH/KL/EDNRA/GATA3
GOCC_VOLTAGE_GATED_CALCIUM_CHANNEL_COMPLEX	GOCC_VOLTAGE_GATED_CALCIUM_CHANNEL_COMPLEX	28	-0.530224	-1.56396	0.0191638	0.119891	0.0970911	748	tags=21%, list=6%, signal=20%	CACNA2D3/HSPA2/CACNG4/CACNA1C/CACNA2D2/CACNA1D
GOBP_DEFENSE_RESPONSE_TO_GRAM_POSITIVE_BACTERIUM	GOBP_DEFENSE_RESPONSE_TO_GRAM_POSITIVE_BACTERIUM	68	0.378534	1.43829	0.0191781	0.119891	0.0970911	2156	tags=32%, list=17%, signal=27%	CAMP/LYZ/PLA2G2A/RIPK2/H2BC12/H2BC11/IL7R/HMGB2/KRT6A/IL27RA/LBP/GBP2/TNF/P2RX7/IL6/LTA/TLR2/CARD9/RNASE6/RNASE2/DEFB1/C5AR1
GOMF_CALCIUM_DEPENDENT_PROTEIN_BINDING	GOMF_CALCIUM_DEPENDENT_PROTEIN_BINDING	68	0.37689	1.43204	0.0191781	0.119891	0.0970911	986	tags=12%, list=8%, signal=11%	S100A9/S100A8/S100A7/S100P/LRP8/S100A2/S100A12/S100G
GOCC_ATPASE_DEPENDENT_TRANSMEMBRANE_TRANSPORT_COMPLEX	GOCC_ATPASE_DEPENDENT_TRANSMEMBRANE_TRANSPORT_COMPLEX	21	-0.585276	-1.62555	0.0191972	0.119894	0.097094	1735	tags=38%, list=14%, signal=33%	SLC9A1/ATP1B2/ABCB8/ATP1B1/ATP1A2/ABCC8/PLN/FXYD1
GOMF_RIBONUCLEASE_P_ACTIVITY	GOMF_RIBONUCLEASE_P_ACTIVITY	10	0.684795	1.63882	0.0192308	0.119988	0.0971699	2792	tags=70%, list=23%, signal=54%	RPP25/RPP40/POP7/POP4/RPP38/POP1/RPP30
GOBP_ATP_SYNTHESIS_COUPLED_ELECTRON_TRANSPORT	GOBP_ATP_SYNTHESIS_COUPLED_ELECTRON_TRANSPORT	70	0.39154	1.49571	0.019337	0.120303	0.0974246	3656	tags=47%, list=30%, signal=33%	CDK1/CCNB1/CYC1/COX5A/CYCS/BID/CHCHD2/COQ9/NDUFS6/NDUFA9/UQCR10/UQCRFS1/NDUFS5/NDUFV1/COX7B/NDUFB2/NDUFA6/COX8A/COX5B/NDUFS1/NDUFA4/NDUFA8/NDUFA1/DGUOK/COX6B1/SDHA/NDUFB6/NDUFS3/NDUFB5/COX6A1/UQCRB/NDUFB4/UQCRC1
GOBP_CALCIUM_ION_REGULATED_EXOCYTOSIS	GOBP_CALCIUM_ION_REGULATED_EXOCYTOSIS	51	-0.441009	-1.48994	0.0193237	0.120303	0.0974246	1293	tags=22%, list=10%, signal=19%	RPH3AL/VAMP2/DOC2A/STXBP1/CADPS2/SCIN/BAIAP3/RAPGEF4/SYT1/ADRA2A/SYT17
GOBP_CELLULAR_AMINO_ACID_BIOSYNTHETIC_PROCESS	GOBP_CELLULAR_AMINO_ACID_BIOSYNTHETIC_PROCESS	67	0.382346	1.43994	0.019337	0.120303	0.0974246	1748	tags=31%, list=14%, signal=27%	PSAT1/PHGDH/CBS/ASS1/ASNS/PYCR3/SHMT2/DHFR/PSPH/BCAT1/LGSN/UPB1/PYCR1/MTAP/SEPHS1/MTHFD1/ENOPH1/SDS/GOT1/HAO1/PLOD3
GOBP_DEVELOPMENT_OF_PRIMARY_FEMALE_SEXUAL_CHARACTERISTICS	GOBP_DEVELOPMENT_OF_PRIMARY_FEMALE_SEXUAL_CHARACTERISTICS	95	-0.384853	-1.43882	0.019403	0.120597	0.097663	3106	tags=40%, list=25%, signal=30%	RETN/CTNNA1/FOXO3/ATM/STAT5B/BCL2L1/SCAPER/SIRT1/NR2F2/NR5A1/TNFAIP6/INHBA/A2M/UBE3A/FZD4/AMH/KDR/INSR/BCL2/SLIT3/NRIP1/ARID5B/FSHB/SLIT2/ANG/GAS2/LEP/MMP2/INHBB/FST/KITLG/ESR1/AFP/BMPR1B/ZFPM2/WNT4/DACH1/PGR
GOBP_NEGATIVE_REGULATION_OF_ESTABLISHMENT_OF_PROTEIN_LOCALIZATION	GOBP_NEGATIVE_REGULATION_OF_ESTABLISHMENT_OF_PROTEIN_LOCALIZATION	93	-0.388211	-1.44922	0.0194611	0.120842	0.0978613	2367	tags=26%, list=19%, signal=21%	CD200/PRKN/UFM1/PPP3CA/SIRT4/KLF7/NF1/RHBDF1/NDFIP1/F2R/CD36/SERGEF/FOXO1/FKBP1B/INHBB/CCN3/SREBF1/ABCC8/CORO2B/APOD/IRS1/ADRA2A/ADIPOQ/MAPT
GOBP_MESONEPHROS_DEVELOPMENT	GOBP_MESONEPHROS_DEVELOPMENT	89	-0.388843	-1.44851	0.0194903	0.120907	0.097914	2766	tags=35%, list=22%, signal=27%	GPC3/TACSTD2/HES1/FGFR2/PKD1/ILK/SDC4/SMAD1/PBX1/CTNNB1/GREB1L/SMAD3/RARA/CITED1/SALL1/BCL2/WNT2B/PKD2/FGF1/SPRY1/SLIT2/DCHS1/FGF2/SHH/WNT11/OSR2/ZBTB16/WNT4/GLI3/BMP4/GATA3
GOBP_TEMPERATURE_HOMEOSTASIS	GOBP_TEMPERATURE_HOMEOSTASIS	163	-0.345134	-1.38234	0.0195531	0.12118	0.0981354	1866	tags=26%, list=15%, signal=22%	STK11/PRKAB1/ACADVL/STAT6/ESRRG/LAMA4/EGR1/EPAS1/CD36/G0S2/ALMS1/DBH/APC/GATM/OXTR/ACADL/PLCL1/ID1/FOXO1/EDN2/FLCN/LEPR/APPL2/ALDH1A1/UCP1/LEP/CIDEA/PRLR/FTO/PER2/ADAMTS5/PTGER3/PDGFC/IGF1R/CAV1/ZNF516/GJA1/ABAT/ADIPOQ/ZNF423/NOVA1/FABP4
GOBP_POSITIVE_REGULATION_OF_BONE_MINERALIZATION	GOBP_POSITIVE_REGULATION_OF_BONE_MINERALIZATION	40	-0.468911	-1.51333	0.0196399	0.121602	0.0984769	2669	tags=40%, list=22%, signal=31%	SLC8A1/TFAP2A/ACVR1/ADRB2/SMAD3/ATP2B1/LTF/ADGRV1/MEF2C/KL/PTN/OSR2/BMPR1B/WNT4/TGFB3/BMP4
GOCC_SYNAPTIC_VESICLE_MEMBRANE	GOCC_SYNAPTIC_VESICLE_MEMBRANE	87	-0.392498	-1.45491	0.0196672	0.121654	0.0985191	2952	tags=36%, list=24%, signal=27%	GABRA2/BCL2L1/ATP6V0A1/PTPRS/ATP6V1G2/GRIA1/UNC13A/SNCA/OPRD1/SYNGR4/UNC13B/ATP2B1/SCAMP1/ICA1/WFS1/RAB26/DGKI/VAMP1/VAMP2/SEPTIN8/MCTP1/SV2A/PTPRN2/DOC2A/RAB27B/AMPH/ABCC8/SYNDIG1/SLC18A2/SYT1/LAMP5
GOBP_RESPONSE_TO_UV	GOBP_RESPONSE_TO_UV	124	0.341463	1.43586	0.0197368	0.121968	0.0987736	1000	tags=16%, list=8%, signal=15%	MMP1/PBK/AURKB/CHEK1/DTL/CDC25A/MMP9/PCLAF/FEN1/TIPIN/MYC/PCNA/HYAL3/MSH2/H2AW/BAK1/ELANE/MSH6/USP1/POLD1
GOBP_GENITALIA_DEVELOPMENT	GOBP_GENITALIA_DEVELOPMENT	39	-0.473811	-1.51308	0.02	0.123359	0.0998996	2587	tags=49%, list=21%, signal=39%	NEUROG1/PKD1/TP63/NIPBL/SYCP2/SRD5A2/CTNNB1/FOXF2/DHCR24/GREB1L/ROR2/WNT5A/AXL/RBP4/SHH/ESR1/AR/TBX3/LRP2
GOBP_NEGATIVE_REGULATION_OF_CALCIUM_ION_TRANSMEMBRANE_TRANSPORT	GOBP_NEGATIVE_REGULATION_OF_CALCIUM_ION_TRANSMEMBRANE_TRANSPORT	39	-0.473185	-1.51108	0.02	0.123359	0.0998996	2470	tags=36%, list=20%, signal=29%	PPP3CB/SLN/GNB5/PPP3CA/CASQ2/GEM/BCL2/PKD2/SRI/FKBP1B/GSTM2/ATP1A2/PLN/ADRA2A
GOBP_NEURON_PROJECTION_EXTENSION	GOBP_NEURON_PROJECTION_EXTENSION	144	-0.356291	-1.40055	0.0201149	0.123949	0.100378	2470	tags=28%, list=20%, signal=23%	PPP3CB/MACF1/UNC13A/SEMA6A/AUTS2/PRKN/NRN1/CTNNB1/MAP1B/FLRT3/STK11/ANAPC2/RUFY3/CDKL3/IMPACT/WNT5A/PRKCZ/GOLGA4/SLIT3/CYFIP2/NDN/SLIT2/EDN2/NRP1/SEMA3B/SPG11/SEMA5A/DCLK1/CXCL12/NEDD4L/SEMA3G/SEMA3C/EDNRA/SYT1/ALCAM/SPAG6/TNN/LAMB2/SEMA3E/SYT17/MAPT
GOBP_REGULATION_OF_RENAL_SYSTEM_PROCESS	GOBP_REGULATION_OF_RENAL_SYSTEM_PROCESS	33	-0.501636	-1.54995	0.0204082	0.125637	0.101744	3665	tags=48%, list=30%, signal=34%	GNAI2/INPP5K/PTPRO/NPPB/AVPR2/EDNRB/F2RL1/GJA5/EMP2/F2R/NPR1/GAS6/CORO2B/AGTR1/ADIPOQ/CORIN
GOMF_OXIDOREDUCTASE_ACTIVITY_ACTING_ON_METAL_IONS	GOMF_OXIDOREDUCTASE_ACTIVITY_ACTING_ON_METAL_IONS	10	-0.685897	-1.58014	0.0204778	0.125826	0.101897	13	tags=40%, list=0%, signal=40%	HEPH/CYB561D2/STEAP4/CYBRD1
GOBP_REGULATION_OF_T_CELL_MIGRATION	GOBP_REGULATION_OF_T_CELL_MIGRATION	40	0.462069	1.57675	0.0204604	0.125826	0.101897	1102	tags=20%, list=9%, signal=18%	S100A7/CXCL10/CXCL13/CCL20/CCL5/CORO1A/IL27RA/XCL1
GOBP_LEUKOCYTE_MIGRATION_INVOLVED_IN_INFLAMMATORY_RESPONSE	GOBP_LEUKOCYTE_MIGRATION_INVOLVED_IN_INFLAMMATORY_RESPONSE	18	0.58927	1.6724	0.0207373	0.126964	0.102819	2016	tags=61%, list=16%, signal=51%	S100A9/S100A8/SLAMF8/FUT7/FFAR2/ELANE/LBP/SLAMF1/TNF/CX3CL1/MDK
GOBP_POSITIVE_REGULATION_OF_GLIAL_CELL_PROLIFERATION	GOBP_POSITIVE_REGULATION_OF_GLIAL_CELL_PROLIFERATION	18	0.58828	1.66959	0.0207373	0.126964	0.102819	1673	tags=39%, list=14%, signal=34%	SLC7A5/E2F1/LYN/TSPO/TNF/IL6/LTA
GOBP_AMINE_CATABOLIC_PROCESS	GOBP_AMINE_CATABOLIC_PROCESS	14	-0.647009	-1.64937	0.0207612	0.126964	0.102819	1379	tags=36%, list=11%, signal=32%	DBH/HNMT/SLC44A1/MAOA/MAOB
GOBP_POSITIVE_REGULATION_OF_MUSCLE_TISSUE_DEVELOPMENT	GOBP_POSITIVE_REGULATION_OF_MUSCLE_TISSUE_DEVELOPMENT	19	-0.59651	-1.62648	0.0207254	0.126964	0.102819	4156	tags=63%, list=34%, signal=42%	MYF6/CREB1/MYOG/SHOX2/ERBB3/PRKAA1/FLOT1/CTNNB1/BCL2/MEF2C/SHH/MRTFB
GOBP_REGULATION_OF_RESPONSE_TO_FOOD	GOBP_REGULATION_OF_RESPONSE_TO_FOOD	14	-0.635927	-1.62112	0.0207612	0.126964	0.102819	1592	tags=36%, list=13%, signal=31%	NUCB2/LEP/BBS4/UCN/CARTPT
GOBP_POSITIVE_REGULATION_OF_NEURON_PROJECTION_REGENERATION	GOBP_POSITIVE_REGULATION_OF_NEURON_PROJECTION_REGENERATION	11	-0.67812	-1.6058	0.0208333	0.127164	0.102981	1726	tags=36%, list=14%, signal=31%	HGF/FKBP1B/IGF1R/PTN
GOBP_HYPOTHALAMUS_CELL_DIFFERENTIATION	GOBP_HYPOTHALAMUS_CELL_DIFFERENTIATION	11	-0.677784	-1.605	0.0208333	0.127164	0.102981	1425	tags=27%, list=12%, signal=24%	NDNF/NRP1/SEMA3E
GOBP_DECIDUALIZATION	GOBP_DECIDUALIZATION	22	-0.566788	-1.60169	0.0208696	0.127265	0.103063	918	tags=27%, list=7%, signal=25%	CITED2/EPOR/TPPP3/PTN/NDP/STC2
GOCC_METHYLOSOME	GOCC_METHYLOSOME	12	0.685686	1.72767	0.0212264	0.127516	0.103266	2684	tags=67%, list=22%, signal=52%	SNRPD3/SNRPD1/SNRPF/SNRPG/PRMT1/SNRPB/WDR77/SNRPD2
GOCC_RIBONUCLEASE_P_COMPLEX	GOCC_RIBONUCLEASE_P_COMPLEX	11	0.696003	1.71328	0.0211268	0.127516	0.103266	2792	tags=73%, list=23%, signal=56%	RPP25/RPP40/HSD17B10/POP7/POP4/RPP38/POP1/RPP30
GOMF_TOLL_LIKE_RECEPTOR_BINDING	GOMF_TOLL_LIKE_RECEPTOR_BINDING	11	0.695497	1.71204	0.0211268	0.127516	0.103266	1682	tags=55%, list=14%, signal=47%	S100A9/S100A8/TLR1/UNC93B1/SYK/TLR2
GOBP_CENTROSOME_SEPARATION	GOBP_CENTROSOME_SEPARATION	14	0.652442	1.70865	0.0212264	0.127516	0.103266	656	tags=36%, list=5%, signal=34%	NEK2/KIF11/CHEK1/AURKA/RANBP1
GOBP_RESPONSE_TO_INTERLEUKIN_7	GOBP_RESPONSE_TO_INTERLEUKIN_7	14	0.648928	1.69944	0.0212264	0.127516	0.103266	3406	tags=79%, list=28%, signal=57%	IL2RG/IL7R/YBX1/STIP1/HDGF/ATP5F1B/GIPC1/P4HB/PDIA3/BTK/CRKL
GOBP_IMMUNOLOGICAL_SYNAPSE_FORMATION	GOBP_IMMUNOLOGICAL_SYNAPSE_FORMATION	14	0.648825	1.69917	0.0212264	0.127516	0.103266	2297	tags=57%, list=19%, signal=47%	PRF1/CCR7/CORO1A/DOCK2/CD6/NCK2/MSN/EPHB1
GOBP_NUCLEOSIDE_MONOPHOSPHATE_CATABOLIC_PROCESS	GOBP_NUCLEOSIDE_MONOPHOSPHATE_CATABOLIC_PROCESS	14	0.648352	1.69793	0.0212264	0.127516	0.103266	1646	tags=64%, list=13%, signal=56%	UPP1/PNP/DPYS/UPB1/DNPH1/ADA/HPRT1/NT5C2/TYMP
GOBP_ORGANELLE_INHERITANCE	GOBP_ORGANELLE_INHERITANCE	14	0.644551	1.68798	0.0212264	0.127516	0.103266	2235	tags=50%, list=18%, signal=41%	CDK1/VCPIP1/YWHAZ/VRK1/MAP2K1/MAP2K2/MAPK1
GOBP_CELLULAR_METABOLIC_COMPOUND_SALVAGE	GOBP_CELLULAR_METABOLIC_COMPOUND_SALVAGE	22	0.54197	1.6316	0.0210773	0.127516	0.103266	1420	tags=45%, list=11%, signal=40%	UPP1/PNP/APRT/DCK/ADA/MTAP/PDXK/ENOPH1/HPRT1/ADSL
GOBP_SPERM_FLAGELLUM_ASSEMBLY	GOBP_SPERM_FLAGELLUM_ASSEMBLY	17	-0.606113	-1.61459	0.0210896	0.127516	0.103266	1785	tags=41%, list=14%, signal=35%	DZIP1/UBE2B/GK2/CFAP44/TTC12/SPAG6/CFAP69
GOBP_NEGATIVE_REGULATION_OF_VASCULAR_PERMEABILITY	GOBP_NEGATIVE_REGULATION_OF_VASCULAR_PERMEABILITY	17	-0.605413	-1.61273	0.0210896	0.127516	0.103266	1274	tags=41%, list=10%, signal=37%	FERMT2/SLIT2/ABCC8/PDE2A/AKAP12/CLDN5/RAMP2
GOBP_REGULATION_OF_NON_CANONICAL_WNT_SIGNALING_PATHWAY	GOBP_REGULATION_OF_NON_CANONICAL_WNT_SIGNALING_PATHWAY	18	-0.593303	-1.59907	0.0211268	0.127516	0.103266	3251	tags=72%, list=26%, signal=53%	CSNK1E/DAAM2/PLEKHA4/MKS1/GPC3/DAB2/ANKRD6/SPEF1/WNT5A/MLLT3/DACT1/WNT5B/SFRP4
GOBP_IMMUNOGLOBULIN_PRODUCTION_INVOLVED_IN_IMMUNOGLOBULIN_MEDIATED_IMMUNE_RESPONSE	GOBP_IMMUNOGLOBULIN_PRODUCTION_INVOLVED_IN_IMMUNOGLOBULIN_MEDIATED_IMMUNE_RESPONSE	58	0.39899	1.48281	0.0211082	0.127516	0.103266	1349	tags=29%, list=11%, signal=26%	EXO1/TFRC/HLA-DRB4/HLA-DOB/CD40LG/MSH2/ATAD5/HSPD1/NSD2/MSH6/PTPRC/IL27RA/TBX21/XCL1/UNG/CD28/NBN
GOBP_POSITIVE_REGULATION_OF_VIRAL_PROCESS	GOBP_POSITIVE_REGULATION_OF_VIRAL_PROCESS	58	0.395394	1.46945	0.0211082	0.127516	0.103266	2409	tags=26%, list=19%, signal=21%	TOP2A/TMPRSS4/CCL5/KPNA2/CD28/IFIT1/LGALS9/SRPK1/ATG5/VPS37B/PABPC1/P4HB/DDB1/PPIE/VAPB
GOBP_PRIMARY_ALCOHOL_METABOLIC_PROCESS	GOBP_PRIMARY_ALCOHOL_METABOLIC_PROCESS	85	-0.396228	-1.46582	0.0210843	0.127516	0.103266	3341	tags=39%, list=27%, signal=29%	ALDH1A2/ALDH2/ALDH1A3/HSD17B6/DHRS7/CYP3A4/TTR/CYP2C8/GDE1/EDNRB/ALDH3B2/PECR/PNPLA2/H6PD/DAB2/SULT1A2/ALDH3A2/RETSAT/GDPD3/CYP1A1/AKR1C3/DKK3/SULT1A1/RBP4/ALDH1A1/ADH1C/CBR4/LIPE/GPD1/WNT4/PNPLA4/IGF1/ADH1B
GOBP_REGULATION_OF_ALPHA_BETA_T_CELL_ACTIVATION	GOBP_REGULATION_OF_ALPHA_BETA_T_CELL_ACTIVATION	93	0.347928	1.39683	0.0209581	0.127516	0.103266	1704	tags=30%, list=14%, signal=26%	IL2RA/PRDM1/RIPK2/IL2RG/LILRB1/PNP/RUNX3/IFNG/CD300A/CD86/PTPRC/CD3E/TBX21/XCL1/ADA/IRF1/IHH/CD28/PRKCQ/LGALS9/CD83/HSPH1/CBFB/EBI3/PTPN22/SYK/CRTAM/ITCH
GOBP_NEGATIVE_REGULATION_OF_CELL_PROJECTION_ORGANIZATION	GOBP_NEGATIVE_REGULATION_OF_CELL_PROJECTION_ORGANIZATION	155	-0.349215	-1.38603	0.0213068	0.12788	0.103561	3394	tags=40%, list=27%, signal=29%	LRP4/GFAP/PTPRO/RAP1GAP/CBFA2T2/BAG5/TBC1D30/ULK1/INPP5F/TBX6/PRKCD/PTPRS/NR2F1/DNM3/SEMA3F/TACSTD2/HES1/ULK2/RAPGEF2/CDK10/NLGN1/SEMA6A/THY1/ARHGAP24/KANK1/UBE3A/PPP3CA/MYLIP/CERS2/DAB2/NFATC4/CCP110/ZNF365/GORASP1/RUFY3/DENND5A/SPRY2/CDKL3/WNT5A/SPART/EFNA1/ITGA3/TSC1/DPYSL3/ID1/STMN2/SLIT2/LPAR1/NRP1/SEMA3B/SPOCK1/PTPRG/KIF24/SEMA5A/SEMA3G/SEMA3C/EPHA7/PMP22/EVL/MAK/SEMA3E/INPP5J
GOBP_T_CELL_TOLERANCE_INDUCTION	GOBP_T_CELL_TOLERANCE_INDUCTION	15	0.620642	1.65061	0.021327	0.127883	0.103563	1948	tags=47%, list=16%, signal=39%	IDO1/ICOS/IL2RA/LILRB2/CD3E/ITCH/HLA-G
GOBP_BODY_MORPHOGENESIS	GOBP_BODY_MORPHOGENESIS	42	-0.457758	-1.48765	0.0213816	0.128091	0.103732	1400	tags=24%, list=11%, signal=21%	GREM2/ARID5B/ASPH/CLASP2/COL1A1/MMP2/CRISPLD2/MSX1/TGFB3/CLDN5
GOBP_POST_GOLGI_VESICLE_MEDIATED_TRANSPORT	GOBP_POST_GOLGI_VESICLE_MEDIATED_TRANSPORT	82	-0.394052	-1.45002	0.0214395	0.128319	0.103917	3882	tags=49%, list=31%, signal=34%	ANK3/GBF1/VPS54/WIPI1/CLN3/KLHL20/SPTBN1/AP1AR/DOP1A/VPS13C/EPS15/EXOC6B/VPS52/ARL3/SEC16A/MACF1/EHD3/KIF16B/MYO1B/VPS13A/VAMP3/GCC2/PREPL/AP1G2/SCAMP1/KIF13A/ACSL3/VPS35L/ANKFY1/GOLGA4/KRT18/RAB26/VAMP2/MON2/SNAP23/GOLPH3L/RAB31/BBS1/SORL1/RABEP1
GOBP_APPENDAGE_DEVELOPMENT	GOBP_APPENDAGE_DEVELOPMENT	144	-0.354607	-1.39393	0.0215517	0.128872	0.104364	2618	tags=31%, list=21%, signal=24%	FGFR2/TFAP2A/ATRX/ZNF219/TP63/NIPBL/RECK/ECE1/IRF6/PBX1/CTNNB1/PRKAB1/CREBBP/RUNX2/RARA/SALL1/WNT5A/FBXW4/COL2A1/FERMT2/ASPH/TGFB2/PRRX1/ZNF358/ZNF141/IFT140/SHH/COL3A1/WDR19/MSX2/AFF3/SEMA3C/CACNA1C/OSR2/DYNC2H1/ZBTB16/PCSK5/MSX1/GLI3/MEOX2/TBX3/COMP/BMP4/TFAP2B
GOMF_HISTONE_DEACETYLASE_BINDING	GOMF_HISTONE_DEACETYLASE_BINDING	99	0.345635	1.41387	0.0216049	0.129071	0.104525	979	tags=15%, list=8%, signal=14%	CDC20/TOP2A/MAGEA3/MAGEA6/MAGEA12/PRDM1/KPNA2/GMNN/CEBPB/TCF21/IKZF3/HDAC2/MAGEA1/MAGEA10/H1-5
GOBP_RIBOSOMAL_LARGE_SUBUNIT_BIOGENESIS	GOBP_RIBOSOMAL_LARGE_SUBUNIT_BIOGENESIS	61	0.396375	1.47056	0.0216802	0.129162	0.104599	1736	tags=26%, list=14%, signal=23%	GTPBP4/NIP7/PAK1IP1/BOP1/DDX28/HEATR3/BRIX1/PES1/NOP16/NOP2/MRTO4/WDR12/EBNA1BP2/RRS1/EIF6/WDR74
GOBP_NOTCH_SIGNALING_PATHWAY	GOBP_NOTCH_SIGNALING_PATHWAY	142	-0.356123	-1.39518	0.021645	0.129162	0.104599	3865	tags=42%, list=31%, signal=29%	PSEN2/SPEN/AAK1/ETV2/ASCL1/ITGB1BP1/NOS3/GALNT11/MAML1/TBX2/MECP2/ANXA4/DLK1/CBFA2T2/BMP2K/SOX9/JAG2/SUSD5/NOTCH4/ZMIZ1/SEL1L/HES1/PGAM2/APH1B/DTX3/TP63/KRT19/TSPAN15/CDH6/DLK2/METTL3/HOXD3/ARRB1/HEY2/EGFL7/BCL6/CDKN1B/JAG1/CD46/NRIP2/HEY1/TGFB2/TGFBR2/EPN2/SNAI2/GAS2/CNTN1/SORBS2/CFD/TMEM100/CCN3/TCIM/TIMP4/PLN/POSTN/NOTCH2NLA/DLX2/IL6ST/ZNF423/FOXA1
GOBP_RRNA_METABOLIC_PROCESS	GOBP_RRNA_METABOLIC_PROCESS	209	0.292728	1.32069	0.0216606	0.129162	0.104599	3273	tags=35%, list=26%, signal=26%	ISG20/GTPBP4/RPP25/MACROH2A2/BYSL/BOP1/EXOSC4/RPP40/BRIX1/RRP1/PES1/DDX21/NOP2/MRTO4/WDR12/MPHOSPH6/RRP7A/GTF3C5/NPM3/PWP2/EMG1/POP7/EXOSC9/SUV39H1/EBNA1BP2/RRS1/RRP1B/EIF4A3/MARS1/EIF6/WDR74/DDX11/GAR1/UTP11/RRP9/POP4/EXOSC2/RPP38/EXOSC5/DDX27/NOLC1/DDX49/LSM6/TFB2M/NOP10/PRKDC/USP36/WDR43/TCOF1/ERI3/CHD7/ABT1/SNU13/FBL/SMARCA4/BUD23/RRP12/RPS21/PDCD11/RPP30/UTP18/NHP2/DDX18/NOL11/DEDD/IMP4/DDX5…
GOBP_NEGATIVE_REGULATION_OF_RESPONSE_TO_BIOTIC_STIMULUS	GOBP_NEGATIVE_REGULATION_OF_RESPONSE_TO_BIOTIC_STIMULUS	97	0.341379	1.38533	0.0217391	0.129394	0.104787	2601	tags=35%, list=21%, signal=28%	MMP12/USP18/ISG15/SLAMF8/LILRB1/OAS1/OAS3/KLRD1/CD96/SAMHD1/UFD1/ARRB2/TNFAIP3/LGALS9/NMI/SERPINB4/PARP1/BANF1/ATG5/DHX58/FGL2/ITCH/CR1/GPATCH3/HLA-G/TRIB1/MICB/PTPN2/ZDHHC18/VSIG4/HLA-F/IFI16/SEC14L1/KIR2DL4
GOBP_REGULATION_OF_DNA_BIOSYNTHETIC_PROCESS	GOBP_REGULATION_OF_DNA_BIOSYNTHETIC_PROCESS	109	0.340966	1.4179	0.0220126	0.130901	0.106007	1308	tags=19%, list=11%, signal=17%	NEK2/GINS1/AURKB/GINS2/CHEK1/DSCC1/CCT5/RFC4/GINS4/MYC/PCNA/GINS3/RFC2/CCT6A/CCT2/USP1/TFDP1/ERCC4/ARRB2/RFC3/PRKCQ
GOBP_RESPIRATORY_SYSTEM_DEVELOPMENT	GOBP_RESPIRATORY_SYSTEM_DEVELOPMENT	186	-0.337184	-1.36961	0.0220386	0.130935	0.106035	1819	tags=21%, list=15%, signal=18%	GLI1/MAN2A1/ABCA3/KLF2/RARA/SPRY2/KDR/WNT5A/DLG5/EPAS1/CCN2/ITGA3/HOXA5/LTBP3/WNT2B/FGF1/SPRY1/HEG1/EDN2/TGFBR2/RBP4/MME/FGF2/SHH/COL3A1/SREBF1/WNT11/PDGFRB/FGF18/CRISPLD2/ZFPM2/SPDEF/GLI3/TGFB3/BMP4/HMGCS2/FOXA1/PGR/AGR2
GOCC_CONTRACTILE_FIBER	GOCC_CONTRACTILE_FIBER	191	-0.338973	-1.37796	0.0222222	0.131905	0.10682	3476	tags=39%, list=28%, signal=29%	KCNJ8/PPP1R12A/PPP1R12B/LDB3/SPTBN1/STUB1/ANK2/KCNN2/PDLIM5/MYL12B/ACTC1/NOS1AP/ACTA2/PYROXD1/NEBL/PGM5/FHL2/CALD1/RPL15/OBSL1/TWF1/PDLIM3/ITGB1BP2/SLC8A1/TPM2/PPP3CB/ILK/KRT19/MYBPC1/TNNT2/SDC4/HSPB1/MYOM2/GGPS1/PPP3CA/CTNNB1/MYL5/TNNT1/CAB39/CAPN3/STK11/CASQ2/DCTN4/TPM1/PDLIM1/FLNC/CASQ1/FERMT2/PALLD/AHNAK/PDLIM2/HRC/SRI/NBR1/FKBP1B/MYL9/SYNE1/PARVA/SYNPO/SORBS2/FLNB/FHL5/KLHL41/MYOZ3/MMP2/RTN2…
GOBP_EXPORT_ACROSS_PLASMA_MEMBRANE	GOBP_EXPORT_ACROSS_PLASMA_MEMBRANE	48	-0.450391	-1.50756	0.0223285	0.132414	0.107233	1972	tags=33%, list=16%, signal=28%	SLC22A2/ATP2B1/SLC9A1/ATP1B2/ATP7B/SLC22A5/KCND3/ATP1B1/ABCB1/ATP1A2/SLC22A18/ABCG2/GJA1/FXYD1/KCNE4/PDZK1
GOMF_PEPTIDE_HORMONE_RECEPTOR_BINDING	GOMF_PEPTIDE_HORMONE_RECEPTOR_BINDING	15	-0.638162	-1.66617	0.0224138	0.132798	0.107544	751	tags=27%, list=6%, signal=25%	GHRH/LEP/PTHLH/UCN
GOBP_CARDIAC_NEURAL_CREST_CELL_MIGRATION_INVOLVED_IN_OUTFLOW_TRACT_MORPHOGENESIS	GOBP_CARDIAC_NEURAL_CREST_CELL_MIGRATION_INVOLVED_IN_OUTFLOW_TRACT_MORPHOGENESIS	11	-0.676961	-1.60306	0.0225694	0.133598	0.108191	447	tags=64%, list=4%, signal=61%	PITX2/HAND2/TWIST1/ENG/SEMA3C/EDNRA/BMP4
GOBP_POSITIVE_REGULATION_OF_CARTILAGE_DEVELOPMENT	GOBP_POSITIVE_REGULATION_OF_CARTILAGE_DEVELOPMENT	27	-0.533968	-1.56367	0.0226481	0.133941	0.108469	2486	tags=44%, list=20%, signal=36%	ZNF219/SMAD1/SMAD3/LOXL2/RUNX2/ACVRL1/WNT5A/FGF18/ZBTB16/BMPR1B/GLI3/BMP4
GOBP_HEART_FIELD_SPECIFICATION	GOBP_HEART_FIELD_SPECIFICATION	13	-0.645782	-1.60186	0.0227671	0.134521	0.108939	1596	tags=38%, list=13%, signal=34%	WNT5A/MEF2C/WNT11/BMP4/LRP2
GOBP_STEM_CELL_DEVELOPMENT	GOBP_STEM_CELL_DEVELOPMENT	81	-0.3927	-1.44148	0.0229008	0.135188	0.109479	1148	tags=22%, list=9%, signal=20%	PDCD6/NRP1/SEMA3B/CITED2/FGF2/SNAI2/SHH/OVOL2/SEMA5A/FAM172A/KITLG/SEMA3G/SEMA3C/EDNRA/HTR2B/SEMA3E/BMP4/ERBB4
GOMF_PHOSPHATIDYLSERINE_BINDING	GOMF_PHOSPHATIDYLSERINE_BINDING	44	-0.448332	-1.47268	0.0229508	0.13536	0.109618	1557	tags=27%, list=13%, signal=24%	AXL/TREM2/OSBPL8/SYTL2/CAVIN2/MME/APPL2/SCIN/GAS6/SYT1/SYT17/ANXA9
GOBP_POSITIVE_REGULATION_OF_MONOCYTE_CHEMOTAXIS	GOBP_POSITIVE_REGULATION_OF_MONOCYTE_CHEMOTAXIS	18	0.585521	1.66176	0.0230415	0.1354	0.109651	761	tags=33%, list=6%, signal=31%	S100A7/CXCL10/PLA2G7/CCL5/CCR1/LGMN
GOBP_TRABECULA_FORMATION	GOBP_TRABECULA_FORMATION	24	-0.552936	-1.58073	0.0230088	0.1354	0.109651	1956	tags=46%, list=16%, signal=39%	THBS3/HEY2/TEK/HEY1/COL1A1/RBP4/OVOL2/MSX2/MMP2/TGFBR3/CHAD
GOBP_DNA_TEMPLATED_DNA_REPLICATION_MAINTENANCE_OF_FIDELITY	GOBP_DNA_TEMPLATED_DNA_REPLICATION_MAINTENANCE_OF_FIDELITY	40	0.448225	1.52951	0.0230179	0.1354	0.109651	2166	tags=40%, list=18%, signal=33%	RAD51/TIPIN/DONSON/PCNA/BLM/DNA2/RFWD3/SAMHD1/POLD1/TIMELESS/NBN/PARP1/DDX11/BARD1/BRCA1/BRCA2
GOBP_NON_MOTILE_CILIUM_ASSEMBLY	GOBP_NON_MOTILE_CILIUM_ASSEMBLY	45	-0.445561	-1.46498	0.0230263	0.1354	0.109651	2777	tags=33%, list=22%, signal=26%	MKS1/DCTN1/KCNQ1/TMEM80/BBS10/CEP290/PIBF1/IFT88/PCM1/IFT140/BBS1/BBS4/TOGARAM1/DYNC2H1/MAK
GOBP_NEGATIVE_REGULATION_OF_INTERLEUKIN_10_PRODUCTION	GOBP_NEGATIVE_REGULATION_OF_INTERLEUKIN_10_PRODUCTION	17	0.610981	1.71269	0.0230947	0.13559	0.109804	2683	tags=47%, list=22%, signal=37%	IDO1/PDCD1LG2/LILRB1/TNFRSF21/FCGR2B/TYROBP/IL12B/LILRB4
GOBP_MIDBODY_ABSCISSION	GOBP_MIDBODY_ABSCISSION	13	0.676042	1.73673	0.0232019	0.135849	0.110014	95	tags=15%, list=1%, signal=15%	CEP55/KIF20A
GOBP_NEGATIVE_REGULATION_OF_LEUKOCYTE_DEGRANULATION	GOBP_NEGATIVE_REGULATION_OF_LEUKOCYTE_DEGRANULATION	13	0.674697	1.73327	0.0232019	0.135849	0.110014	3072	tags=77%, list=25%, signal=58%	HMOX1/CD300A/LGALS9/BCR/FCGR2B/NCKAP1L/HLA-F/CCR2/CD84/SPI1
GOMF_INTRAMOLECULAR_OXIDOREDUCTASE_ACTIVITY	GOMF_INTRAMOLECULAR_OXIDOREDUCTASE_ACTIVITY	43	0.447465	1.56079	0.0231959	0.135849	0.110014	2232	tags=40%, list=18%, signal=33%	GPI/PDIA4/PTGES2/IDI1/TPI1/GLRX2/PDIA6/TBXAS1/EBP/CRELD2/PDIA5/DDT/ENOPH1/MIF/RPIA/P4HB/HSD3B2
GOCC_90S_PRERIBOSOME	GOCC_90S_PRERIBOSOME	21	0.545538	1.61584	0.02331	0.136358	0.110427	3972	tags=67%, list=32%, signal=45%	BOP1/PES1/WDR12/RRP7A/PWP2/UTP18/IMP4/UTP6/NOC2L/WDR3/HEATR1/NOC4L/UTP20/BMS1
GOBP_RIBONUCLEOSIDE_METABOLIC_PROCESS	GOBP_RIBONUCLEOSIDE_METABOLIC_PROCESS	27	0.519461	1.63051	0.0233645	0.136553	0.110585	2613	tags=52%, list=21%, signal=41%	APOBEC3B/UPP1/APOBEC3A/PNP/APRT/ADA/AHCY/MTAP/HPRT1/NT5C2/APOBEC3G/APOBEC3C/XDH/APOBEC3F
GOBP_PROTEIN_LOCALIZATION_TO_NUCLEAR_ENVELOPE	GOBP_PROTEIN_LOCALIZATION_TO_NUCLEAR_ENVELOPE	11	0.689734	1.69785	0.0234742	0.137071	0.111004	998	tags=45%, list=8%, signal=42%	LMNB1/PLK1/LMNB2/INTS13/NUP155
GOMF_TRANSCRIPTION_COACTIVATOR_BINDING	GOMF_TRANSCRIPTION_COACTIVATOR_BINDING	35	-0.484883	-1.51907	0.023569	0.1375	0.111352	2932	tags=37%, list=24%, signal=28%	CDK9/CCNT2/MED6/MED25/SMAD3/CREBBP/RARA/EPAS1/AHR/ESR1/AR/GATA3/PGR
GOBP_PYRIMIDINE_NUCLEOSIDE_METABOLIC_PROCESS	GOBP_PYRIMIDINE_NUCLEOSIDE_METABOLIC_PROCESS	19	0.56998	1.62256	0.0236407	0.137794	0.111589	2112	tags=47%, list=17%, signal=39%	APOBEC3B/TK1/UPP1/APOBEC3A/DTYMK/UPB1/TYMP/APOBEC3G/APOBEC3C
GOBP_POSITIVE_REGULATION_OF_MONOOXYGENASE_ACTIVITY	GOBP_POSITIVE_REGULATION_OF_MONOOXYGENASE_ACTIVITY	29	0.503673	1.61039	0.0236967	0.13781	0.111603	1789	tags=34%, list=14%, signal=30%	CDH3/GCH1/DHFR/IFNG/CYP27B1/POR/TNF/FCER2/APOE/HIF1A
GOBP_PHOSPHOLIPID_DEPHOSPHORYLATION	GOBP_PHOSPHOLIPID_DEPHOSPHORYLATION	37	-0.482267	-1.52138	0.0237288	0.13781	0.111603	3482	tags=41%, list=28%, signal=29%	INPP5K/FIG4/TPTE/INPP5F/PLPP3/PLPPR2/PLPPR4/INPP5A/SACM1L/MTMR9/MTMR11/PLPP1/INPP4B/EPHX2/INPP5J
GOBP_LIPID_OXIDATION	GOBP_LIPID_OXIDATION	98	-0.378676	-1.42245	0.0237037	0.13781	0.111603	3314	tags=40%, list=27%, signal=29%	SCP2/FMO4/ALOX5/SOX9/ACAT1/DECR2/MLYCD/CNR1/ETFDH/PRKAG2/PRKAA1/ACAA1/ABCD3/SIRT4/ACADS/IRS2/ACADVL/PEX7/AUH/ABCD2/ACAD10/SLC27A2/ACADL/CRAT/PDK4/ACOX3/APPL2/BDH2/LEP/HSD17B4/ECI2/ACACB/ACOX2/ECHDC2/APOD/ALOX15B/IRS1/CROT/ADIPOQ
GOBP_ANTERIOR_POSTERIOR_PATTERN_SPECIFICATION	GOBP_ANTERIOR_POSTERIOR_PATTERN_SPECIFICATION	172	-0.334189	-1.34704	0.0237099	0.13781	0.111603	3037	tags=32%, list=25%, signal=24%	EPB41L5/SOX17/TBX6/ATM/RING1/PCGF2/HOXC5/NEUROG1/KMT2A/HOXB8/TCF15/GPC3/NR2F2/HES1/ETS2/HOXA2/HOXA7/PBX1/CTNNB1/HOXD3/TP53/BPTF/HEY2/SMAD3/HOXC4/CELSR2/HOXB5/TASOR/WNT5A/MEOX1/MLLT3/HOXB3/HOXA5/HOXC6/WNT2B/HOXB6/HOXD4/HEY1/HHEX/HOXB2/BHLHE41/SHH/BHLHE40/BTG2/MSX2/SEMA3C/ZBTB16/PCSK5/MSX1/GLI3/MEOX2/WLS/TBX3/EMX2/BMP4
GOCC_INTRINSIC_COMPONENT_OF_POSTSYNAPTIC_DENSITY_MEMBRANE	GOCC_INTRINSIC_COMPONENT_OF_POSTSYNAPTIC_DENSITY_MEMBRANE	36	-0.488503	-1.5339	0.0237691	0.137907	0.111682	2796	tags=44%, list=23%, signal=34%	PTPRS/LRFN3/PLPPR4/GRIA1/ADAM22/OPRD1/SORCS3/ADCY1/NECTIN3/SLC30A1/LRRTM2/CACNG4/EPHA7/ADRA2A/CLSTN2/ERBB4
GOMF_DOUBLE_STRANDED_RNA_BINDING	GOMF_DOUBLE_STRANDED_RNA_BINDING	65	0.384507	1.4577	0.0238095	0.137907	0.111682	3000	tags=42%, list=24%, signal=32%	TFRC/TLR8/ILF2/OAS1/OAS3/IFIH1/OASL/HSPD1/ZBP1/DDX21/OAS2/DDX58/YRDC/TUBB4B/TUBA1B/ELAVL1/DHX58/DUS2/MSN/EIF2AK2/RC3H2/MTDH/SLC3A2/ZFR/HSP90AB1/STAU1/AGO3
GOBP_STEM_CELL_PROLIFERATION	GOBP_STEM_CELL_PROLIFERATION	96	-0.380749	-1.42328	0.0238095	0.137907	0.111682	2224	tags=36%, list=18%, signal=30%	IRF6/ERCC2/RNF43/NF1/VEGFC/PBX1/CTNNB1/TP53/IRS2/RUNX2/KDR/CITED1/WNT5A/CD34/NANOG/CTC1/LTBP3/FERMT2/WNT2B/PRRX1/ID4/TGFBR2/FGF2/SNAI2/ABCB1/SHH/FBLN1/OVOL2/KITLG/WNT11/OSR2/GLI3/N4BP2L2/GJA1/TBX3
GOBP_MITOCHONDRIAL_TRANSLATION	GOBP_MITOCHONDRIAL_TRANSLATION	88	0.345732	1.38455	0.0238806	0.138195	0.111915	3977	tags=50%, list=32%, signal=34%	MRPS17/MRPL15/SHMT2/MRPL13/GARS1/MRPL12/MRPS33/MRPL48/MRPS12/MRPS7/MRPL42/MRPS15/MRPL3/QRSL1/GADD45GIP1/DARS2/MTG1/MRPS18A/MRPL11/GATC/MRPL2/MRPL20/MRPL9/TACO1/MRPL17/C1QBP/MRPL19/DAP3/MRPL33/MRPL18/MRPL4/MRPL35/MRPL39/MRPS11/MRPS2/YARS2/MRPS34/MRPL44/MRPL23/LRPPRC/MRPL58/MRPS16/GFM1/MTIF2
GOBP_REGULATION_OF_CELLULAR_RESPONSE_TO_INSULIN_STIMULUS	GOBP_REGULATION_OF_CELLULAR_RESPONSE_TO_INSULIN_STIMULUS	59	-0.42041	-1.45292	0.024	0.138514	0.112173	2844	tags=34%, list=23%, signal=26%	PRKCD/SIRT1/MYO1C/PRKAA1/NCOA2/KANK1/PTPRE/ATP2B1/NCOA1/PRKCZ/OSBPL8/SORBS1/PPARG/APPL2/LPL/LEP/SORL1/ENPP1/IRS1/TNS2
GOBP_POSITIVE_REGULATION_OF_SMALL_GTPASE_MEDIATED_SIGNAL_TRANSDUCTION	GOBP_POSITIVE_REGULATION_OF_SMALL_GTPASE_MEDIATED_SIGNAL_TRANSDUCTION	57	-0.420598	-1.44765	0.024	0.138514	0.112173	2462	tags=33%, list=20%, signal=27%	F2RL1/MCF2L/AUTS2/STK19/ARRB1/ERBIN/ITGAV/F2R/NGF/LPAR1/GPR20/ARHGEF3/LPAR4/COL3A1/LPAR6/KITLG/PDGFRB/F2RL2/IGF1
GOBP_MESONEPHRIC_TUBULE_MORPHOGENESIS	GOBP_MESONEPHRIC_TUBULE_MORPHOGENESIS	57	-0.41789	-1.43833	0.024	0.138514	0.112173	2766	tags=37%, list=22%, signal=29%	GPC3/TACSTD2/HES1/ILK/PBX1/CTNNB1/GREB1L/CITED1/SALL1/BCL2/WNT2B/PKD2/FGF1/DCHS1/FGF2/SHH/WNT11/WNT4/GLI3/BMP4/GATA3
GOBP_POSITIVE_REGULATION_OF_LOCOMOTION	GOBP_POSITIVE_REGULATION_OF_LOCOMOTION	486	-0.286989	-1.27459	0.0240811	0.138858	0.112452	2265	tags=24%, list=18%, signal=20%	SASH1/HSPB1/DOCK4/ZNF304/PPP3CA/PECAM1/MAPK3/PGF/VEGFC/F7/DDR2/DAB2/SWAP70/FGF7/SMAD3/IRS2/PIK3R1/FZD4/TEK/FOXO4/NEDD9/IQSEC1/RUFY3/HGF/SPRY2/HYAL1/ELP6/ANXA3/KDR/HDAC7/MIA3/IL1R1/ROR2/STK39/INSR/WNT5A/STAT5A/BCL2/ITGAV/S1PR1/CCN4/F2R/TREM2/P2RX4/APC/ITGA3/CD151/FERMT2/ADGRA2/FSHB/CCR6/SELP/PLVAP/FGF1/PDCD6/TGFB2/LAMB1/DOCK1/CLASP2/RARRES2/CCDC25/CAVIN1/SLIT2/LPAR1/RIN2/ZNF268/EDN2/NRP1/TGFBR2/CD…
GOMF_GROWTH_FACTOR_ACTIVITY	GOMF_GROWTH_FACTOR_ACTIVITY	143	-0.353269	-1.38881	0.0243205	0.139864	0.113266	2104	tags=23%, list=17%, signal=19%	PGF/VEGFC/BDNF/FGF7/AMH/IL5/GDF10/HGF/JAG1/CCN2/FGF1/NGF/FGF14/TGFB2/FGF2/EFEMP1/PDGFC/INHBB/CLEC11A/KITLG/CCN3/PTN/CXCL12/NTF3/FGF18/RABEP1/TGFB3/THBS4/TFF1/IGF1/PDGFD/BMP4/OGN
GOBP_REGULATION_OF_PRODUCTION_OF_MOLECULAR_MEDIATOR_OF_IMMUNE_RESPONSE	GOBP_REGULATION_OF_PRODUCTION_OF_MOLECULAR_MEDIATOR_OF_IMMUNE_RESPONSE	165	0.305666	1.3371	0.0243056	0.139864	0.113266	2092	tags=28%, list=17%, signal=24%	SLC7A5/INAVA/TFRC/CLEC7A/KLK7/RIPK2/MZB1/RSAD2/LILRB1/GPI/APOA2/CD40LG/PLCG2/HMOX1/MSH2/CD86/ATAD5/FFAR2/CD96/NSD2/PTPRC/IL27RA/DDX21/TBX21/XCL1/CD28/DDX58/LAPTM5/PTPN22/SLAMF1/MIF/SYK/ATG5/NR4A3/TNF/P2RX7/IL6/EPHB2/CR1/CARD9/TRAF2/FCGR2B/HLA-G/IL13/TNFRSF4/TNFRSF1B/CD40
GOBP_ESTABLISHMENT_OF_ORGANELLE_LOCALIZATION	GOBP_ESTABLISHMENT_OF_ORGANELLE_LOCALIZATION	350	0.271833	1.29123	0.0242915	0.139864	0.113266	619	tags=8%, list=5%, signal=8%	CDCA8/CENPE/NDC80/CEP55/NUSAP1/MAD2L1/PAX6/KIF18A/CDT1/BIRC5/AURKB/KIFC1/CCNB1/LMNB1/KIF14/KIF2C/PLK1/SPAG5/ESPL1/CDH3/GPSM2/UCHL1/CENPA/CENPF/MAP4K2/LMNB2/ADORA2B/LYN/IFNG
GOBP_CHONDROCYTE_PROLIFERATION	GOBP_CHONDROCYTE_PROLIFERATION	22	-0.562825	-1.59049	0.0243478	0.139892	0.113289	2039	tags=41%, list=16%, signal=34%	DDR2/LTF/CCN2/FGFR3/GOLGB1/PBXIP1/CCN3/BMPR1B/COMP
GOBP_OSTEOBLAST_PROLIFERATION	GOBP_OSTEOBLAST_PROLIFERATION	28	-0.522244	-1.54042	0.0243902	0.139892	0.113289	1925	tags=36%, list=16%, signal=30%	SMAD3/LTF/BCL2/ITGAV/IGF1R/OSR2/PLXNB1/TNN/MN1/LRRC17
GOBP_REGULATION_OF_MONONUCLEAR_CELL_MIGRATION	GOBP_REGULATION_OF_MONONUCLEAR_CELL_MIGRATION	104	0.337417	1.39292	0.0243902	0.139892	0.113289	761	tags=15%, list=6%, signal=15%	S100A7/CXCL10/CXCL13/PLA2G7/CCL20/CCL5/SLAMF8/CCR1/CCL2/PADI2/CCL4/CCR7/LYN/CCL7/CORO1A/LGMN
GOBP_POSITIVE_REGULATION_OF_STEM_CELL_PROLIFERATION	GOBP_POSITIVE_REGULATION_OF_STEM_CELL_PROLIFERATION	44	-0.447935	-1.47138	0.0245902	0.140914	0.114116	2092	tags=43%, list=17%, signal=36%	VEGFC/PBX1/CTNNB1/IRS2/RUNX2/KDR/CITED1/WNT5A/NANOG/LTBP3/FERMT2/PRRX1/ID4/FGF2/KITLG/OSR2/N4BP2L2/GJA1/TBX3
GOBP_NEGATIVE_REGULATION_OF_ANOIKIS	GOBP_NEGATIVE_REGULATION_OF_ANOIKIS	18	-0.588863	-1.58711	0.0246479	0.140925	0.114125	1521	tags=39%, list=12%, signal=34%	ZNF304/BCL2/SNAI2/PDK4/CAV1/NTRK2/CEACAM6
GOCC_SM_LIKE_PROTEIN_FAMILY_COMPLEX	GOCC_SM_LIKE_PROTEIN_FAMILY_COMPLEX	68	0.372402	1.41499	0.0246575	0.140925	0.114125	2720	tags=34%, list=22%, signal=27%	SNRPA1/SNRPD3/SNRPC/TXNL4A/SNRPD1/SNRPF/LSM2/SNRPG/SNRPA/LSM4/SF3B3/SNRPB/GEMIN6/USP39/SNRPB2/LSM6/STRAP/PRPF40A/PRPF18/LSM7/SNU13/SNRPD2/PPIH
GOBP_APPENDAGE_MORPHOGENESIS	GOBP_APPENDAGE_MORPHOGENESIS	117	-0.362727	-1.38686	0.0246377	0.140925	0.114125	2777	tags=34%, list=22%, signal=27%	MKS1/GPC3/FGFR2/TFAP2A/ATRX/ZNF219/TP63/NIPBL/RECK/ECE1/PBX1/CTNNB1/CREBBP/RUNX2/SALL1/WNT5A/FBXW4/COL2A1/ASPH/TGFB2/PRRX1/ZNF358/ZNF141/IFT140/SHH/COL3A1/WDR19/MSX2/AFF3/SEMA3C/CACNA1C/OSR2/DYNC2H1/ZBTB16/PCSK5/MSX1/GLI3/TBX3/BMP4/TFAP2B
GOBP_CELLULAR_RESPONSE_TO_UV	GOBP_CELLULAR_RESPONSE_TO_UV	73	0.367554	1.42406	0.0247934	0.141451	0.114552	1839	tags=27%, list=15%, signal=23%	MMP1/PBK/AURKB/CHEK1/CDC25A/MMP9/MYC/PCNA/HYAL3/H2AW/BAK1/POLD1/ERCC4/MAPK13/PARP1/KDM1A/ATF4/RBX1/PTGS2/OPN3
GOBP_REGULATION_OF_CANONICAL_WNT_SIGNALING_PATHWAY	GOBP_REGULATION_OF_CANONICAL_WNT_SIGNALING_PATHWAY	188	-0.33654	-1.36772	0.0247934	0.141451	0.114552	3032	tags=37%, list=25%, signal=29%	SOX17/FOXO3/DAAM2/TCF7L2/PLEKHA4/RNF146/LMBR1L/ARNTL/MKS1/GPC3/USP8/TLE3/GPC5/TNKS/CDK14/FGFR2/ILK/RECK/CSNK1G3/PRKN/KANK1/FZD1/GNAQ/BICC1/TLE5/CTNNB1/BTRC/DAB2/JADE1/SMAD3/ANKRD6/FZD4/STK11/PFDN5/GLI1/UBE2B/FRAT1/EGR1/WNT5A/MLLT3/SIAH2/RBMS3/USP34/APC/TLE2/ADGRA2/DKK3/HHEX/CAPRIN2/FOXO1/TRPM4/COL1A1/DACT1/FGF2/SNAI2/SHH/IGFBP2/SEMA5A/IGFBP6/CTNND2/WNT11/TPBG/CAV1/GLI3/FRZB/TNN/DKK2/IGFBP4/WLS/SF…
GOBP_ACTIN_FILAMENT_BASED_MOVEMENT	GOBP_ACTIN_FILAMENT_BASED_MOVEMENT	116	-0.364212	-1.38763	0.0248902	0.141878	0.114897	3057	tags=34%, list=25%, signal=26%	ACTC1/NOS1AP/ACTA2/EPB41L5/KCNE2/KCNJ3/MYO1C/CACNB2/MYO1D/TNNT2/KCNQ1/MYO1B/GJA5/EMP2/SLC9A1/CTNNA3/LIMCH1/RANGRF/TPM1/MYH10/AKAP9/SRI/KCND3/GSN/TRPM4/PARVA/MYO5C/ATP1A2/SGCD/NEDD4L/CAV1/CACNA1C/GPD1L/MYO6/PLN/SCN3B/GJA1/CACNA1D/KCNE4
GOBP_REGULATION_OF_MITOCHONDRIAL_OUTER_MEMBRANE_PERMEABILIZATION_INVOLVED_IN_APOPTOTIC_SIGNALING_PATHWAY	GOBP_REGULATION_OF_MITOCHONDRIAL_OUTER_MEMBRANE_PERMEABILIZATION_INVOLVED_IN_APOPTOTIC_SIGNALING_PATHWAY	20	0.555026	1.62075	0.025	0.142254	0.115201	969	tags=25%, list=8%, signal=23%	GZMB/FZD9/BAK1/SLC25A5/ACAA2
GOBP_NEGATIVE_REGULATION_OF_TRANSMEMBRANE_TRANSPORT	GOBP_NEGATIVE_REGULATION_OF_TRANSMEMBRANE_TRANSPORT	97	-0.377718	-1.41972	0.025	0.142254	0.115201	2504	tags=32%, list=20%, signal=26%	THBS1/PPP3CB/SLN/GNB5/KCNAB1/PPP3CA/ARL6IP5/CAB39/IRS2/CASQ2/GEM/STK39/SLC30A1/BCL2/CRBN/OAZ3/PKD2/NEDD4/SRI/FKBP1B/APPL2/LEP/GSTM2/ATP1A2/NEDD4L/CAV1/ENPP1/PLN/ADRA2A/KCNE4/GRP
GOBP_RNA_5_END_PROCESSING	GOBP_RNA_5_END_PROCESSING	18	0.574526	1.63055	0.0253456	0.143878	0.116517	2792	tags=50%, list=23%, signal=39%	RPP25/RPP40/HSD17B10/POP7/POP4/RPP38/ABT1/POP1/RPP30
GOBP_NEUROTROPHIN_SIGNALING_PATHWAY	GOBP_NEUROTROPHIN_SIGNALING_PATHWAY	32	-0.497407	-1.5272	0.0253807	0.143878	0.116517	1968	tags=34%, list=16%, signal=29%	BDNF/ZDHHC17/SPRY2/CYFIP2/NDN/NGF/SPRY1/GFRA1/NTF3/NTRK2/MAGI2
GOBP_MITOTIC_G2_M_TRANSITION_CHECKPOINT	GOBP_MITOTIC_G2_M_TRANSITION_CHECKPOINT	42	0.436289	1.51816	0.0253807	0.143878	0.116517	453	tags=19%, list=4%, signal=18%	CDK1/CHEK1/DTL/CDC6/PLK1/ORC1/DONSON/BLM
GOBP_ENTRY_INTO_HOST	GOBP_ENTRY_INTO_HOST	139	0.324943	1.39957	0.0253165	0.143878	0.116517	2064	tags=27%, list=17%, signal=22%	LAMP3/CDK1/ITGB7/LY6E/CXCL8/TMPRSS4/TFRC/ACE2/SLC52A2/SIGLEC1/SERPINB3/SLC7A1/CD86/FCN3/KRT6A/CBL/PLSCR1/CCR5/ICAM1/PTX3/CTSL/FCN1/MRC1/SLC1A5/LGALS9/SELPLG/SLAMF1/CLDN1/ITCH/CXCR4/CR1/PVR/AVP/EGFR/CXADR/TNFRSF4/CR2
GOBP_FEMALE_GAMETE_GENERATION	GOBP_FEMALE_GAMETE_GENERATION	114	0.330776	1.38047	0.0253968	0.143878	0.116517	437	tags=11%, list=4%, signal=10%	CCNB2/NDC80/TOP2A/NCAPH/ASPM/TTK/TRIP13/AURKA/FOSL1/PLK1/CDC25B/FBXO5
GOBP_POSITIVE_REGULATION_OF_SECRETION	GOBP_POSITIVE_REGULATION_OF_SECRETION	271	-0.308316	-1.30179	0.0254692	0.144162	0.116746	2492	tags=25%, list=20%, signal=20%	CACNB2/NLGN1/PPP3CB/F2RL1/SNCA/INHBA/SDC4/SPHK2/NNAT/GAB2/CHMP2A/PPP3CA/SLC6A4/VEGFC/DAB2/SLC12A2/UNC13B/IRS2/CAPN10/APBB3/GLUL/RGCC/APBB1/ACSL3/GLUD1/TREM2/MYH10/P2RX4/NPR1/OXTR/RPH3AL/P2RY2/TGFB2/CLASP2/SRI/C2CD2L/CD177/AVPR1B/ANG/TRPM4/RBP4/PPARG/GOLPH3L/AQP1/GHRH/STXBP1/RAB27B/LEP/CADPS2/INHBB/SCIN/XBP1/CXCL12/GABBR1/BAIAP3/SYT1/SLC4A8/ANO1/TGFB3/UCN/WLS/CARTPT/IGF1/C1QTNF3/ABAT/MYRIP/GRP
GOCC_DNA_POLYMERASE_COMPLEX	GOCC_DNA_POLYMERASE_COMPLEX	16	0.609994	1.66711	0.0255814	0.144507	0.117026	1763	tags=50%, list=14%, signal=43%	POLE2/POLA2/PRIM1/PRIM2/MCM3/POLD1/POLD2/POLE3
GOBP_VAGINA_DEVELOPMENT	GOBP_VAGINA_DEVELOPMENT	10	-0.679777	-1.56604	0.0255973	0.144507	0.117026	1596	tags=50%, list=13%, signal=44%	WNT5A/AXL/RBP4/ESR1/LRP2
GOBP_RESPONSE_TO_SELENIUM_ION	GOBP_RESPONSE_TO_SELENIUM_ION	10	-0.677685	-1.56122	0.0255973	0.144507	0.117026	837	tags=60%, list=7%, signal=56%	GIP/SELENOW/APOB/SELENOP/ALAD/MAOB
GOBP_PURINE_CONTAINING_COMPOUND_TRANSMEMBRANE_TRANSPORT	GOBP_PURINE_CONTAINING_COMPOUND_TRANSMEMBRANE_TRANSPORT	21	0.540901	1.60211	0.025641	0.144628	0.117124	1613	tags=33%, list=13%, signal=29%	AQP9/ABCC4/SLC25A5/LRRC8D/SLC29A2/SLC19A1/SLC43A3
GOBP_RENAL_SYSTEM_VASCULATURE_DEVELOPMENT	GOBP_RENAL_SYSTEM_VASCULATURE_DEVELOPMENT	30	-0.510835	-1.54173	0.0256849	0.144714	0.117194	2169	tags=47%, list=18%, signal=39%	ACTA2/GPR4/HES1/PECAM1/TEK/EGR1/CD34/PKD2/NRP1/AQP1/PDGFRB/EDNRA/PDGFD/BMP4
GOBP_REGULATION_OF_PROTEIN_DEACETYLATION	GOBP_REGULATION_OF_PROTEIN_DEACETYLATION	50	-0.440435	-1.48218	0.0257235	0.144714	0.117194	3047	tags=42%, list=25%, signal=32%	ZZZ3/SGF29/PINK1/NEK3/SIRT1/PRKAA1/NIPBL/SPRED2/SPHK2/NNMT/TP53/PRKAA2/BCL6/APLNR/NDN/TPPP/BEX4/SREBF1/FRY/UCN/MAPT
GOBP_REGULATION_OF_ANATOMICAL_STRUCTURE_SIZE	GOBP_REGULATION_OF_ANATOMICAL_STRUCTURE_SIZE	424	-0.289346	-1.27503	0.0257069	0.144714	0.117194	2809	tags=27%, list=23%, signal=22%	AVPR2/PTPRS/GUCY1A1/EDNRB/SEMA3F/TWF1/DSTN/SLC8A1/HTR7/ULK2/KCNMB2/GCLC/ITGA1/LRRC8E/SPTBN5/PIK3C2A/ADD3/PYCARD/PRR16/CDC42EP2/MACF1/F2RL1/ARHGAP28/SEMA6A/DEPTOR/RAP1GAP2/KANK1/RASA1/BAIAP2L2/ECE1/LARS1/ADRB2/DOCK4/ADD1/GJA5/SLC6A4/MAP1B/SWAP70/CPS1/SLC12A2/BDNF/ATP2B1/SOD3/ANAPC2/PLS1/KLF2/RUFY3/PEX11B/ARHGAP5/BORCS6/CDKL3/WNT5A/HBB/HTR1A/SPART/PRKG1/F2R/GOLGA4/DBH/NPR1/OXTR/ABCB8/TSC1/CYFIP2/CL…
GOBP_CELL_GROWTH	GOBP_CELL_GROWTH	408	-0.291196	-1.2791	0.0257732	0.144868	0.117318	2470	tags=24%, list=20%, signal=20%	PPP3CB/MACF1/UNC13A/TEAD1/SEMA6A/AUTS2/PRKN/CGRRF1/INHBA/SPHK2/RB1/BIN3/MAP2K4/NRN1/EPB41L3/CTNNB1/DAB2/TP53/MAP1B/JADE1/BDNF/CHPT1/SMAD3/FLRT3/STK11/ANAPC2/ACVRL1/IP6K2/TNC/SLC9A1/RUFY3/ST7L/HYAL1/PRMT2/BCL6/CDKN1B/CDKL3/IMPACT/WNT5A/TAF9B/N6AMT1/IGFBP7/BCL2/PRKCZ/SPART/GOLGA4/SLIT3/NPR1/LTBP4/KIAA1109/CYFIP2/NDN/NGF/TGFB2/CAPRIN2/SLIT2/EDN2/NRP1/TGFBR2/FLCN/SEMA3B/MEG3/FBLN5/SPOCK1/SOCS2/SPG11/…
GOBP_PURINE_CONTAINING_COMPOUND_SALVAGE	GOBP_PURINE_CONTAINING_COMPOUND_SALVAGE	12	0.677507	1.70707	0.0259434	0.145003	0.117427	1420	tags=58%, list=11%, signal=52%	PNP/APRT/DCK/ADA/MTAP/HPRT1/ADSL
GOBP_NEGATIVE_REGULATION_OF_TRANSFORMING_GROWTH_FACTOR_BETA_PRODUCTION	GOBP_NEGATIVE_REGULATION_OF_TRANSFORMING_GROWTH_FACTOR_BETA_PRODUCTION	12	0.667974	1.68305	0.0259434	0.145003	0.117427	2072	tags=50%, list=17%, signal=42%	CDH3/LAPTM4B/LILRB1/CD24/IL13/TYROBP
GOBP_POSITIVE_REGULATION_OF_TELOMERASE_RNA_LOCALIZATION_TO_CAJAL_BODY	GOBP_POSITIVE_REGULATION_OF_TELOMERASE_RNA_LOCALIZATION_TO_CAJAL_BODY	12	0.667076	1.68079	0.0259434	0.145003	0.117427	3034	tags=83%, list=25%, signal=63%	CCT5/CCT6A/RUVBL1/CCT2/CCT3/CCT7/NOP10/CCT4/NHP2/RUVBL2
GOBP_MORPHOGENESIS_OF_AN_EPITHELIAL_FOLD	GOBP_MORPHOGENESIS_OF_AN_EPITHELIAL_FOLD	19	-0.588939	-1.60584	0.0259067	0.145003	0.117427	2618	tags=53%, list=21%, signal=42%	FGFR2/TP63/LUZP1/CTNNB1/WNT5A/WNT2B/SHH/OVOL2/AR/BMP4
GOBP_NEURON_CELL_CELL_ADHESION	GOBP_NEURON_CELL_CELL_ADHESION	14	-0.625668	-1.59497	0.0259516	0.145003	0.117427	3295	tags=71%, list=27%, signal=52%	NRXN1/NINJ2/NRXN2/NLGN1/ASTN1/NLGN4Y/NCAM2/NRXN3/ASTN2/NLGN4X
GOBP_MAMMARY_GLAND_ALVEOLUS_DEVELOPMENT	GOBP_MAMMARY_GLAND_ALVEOLUS_DEVELOPMENT	19	-0.583549	-1.59114	0.0259067	0.145003	0.117427	1338	tags=42%, list=11%, signal=38%	CCND1/HOXA5/SOCS2/PRLR/ESR1/AR/TPH1/ERBB4
GOBP_RENAL_TUBULE_DEVELOPMENT	GOBP_RENAL_TUBULE_DEVELOPMENT	81	-0.388528	-1.42616	0.0259542	0.145003	0.117427	2115	tags=28%, list=17%, signal=24%	AHI1/PBX1/CTNNB1/GREB1L/JAG1/CITED1/SALL1/BCL2/WNT2B/PKD2/KLHL3/FGF1/MEF2C/DCHS1/FGF2/AQP1/SHH/WNT11/WNT4/GLI3/BMP4/GATA3/TFAP2B
GOMF_HORMONE_BINDING	GOMF_HORMONE_BINDING	83	-0.386783	-1.42557	0.0259939	0.145099	0.117505	2339	tags=31%, list=19%, signal=26%	INHBA/ECE1/PDE3A/NR3C1/PIK3R1/NPR2/PTH1R/INSR/ABHD2/NPR1/OXTR/C2CD2L/AVPR1B/LEPR/CRHBP/CDH13/ALDH1A1/CALCRL/PRLR/ATP1A2/IGF1R/GHR/VIPR1/AR/RAMP2/LRP2
GOBP_REGULATION_OF_DEFENSE_RESPONSE_TO_VIRUS_BY_HOST	GOBP_REGULATION_OF_DEFENSE_RESPONSE_TO_VIRUS_BY_HOST	29	0.503188	1.60884	0.0260664	0.145378	0.117731	2613	tags=45%, list=21%, signal=35%	MMP12/STAT1/LILRB1/AIM2/IL15/DDX58/TNFAIP3/PTPN22/APOBEC3G/MICB/IL12B/TOMM70/APOBEC3F
GOMF_PHOSPHATIDYLINOSITOL_3_KINASE_BINDING	GOMF_PHOSPHATIDYLINOSITOL_3_KINASE_BINDING	21	-0.572722	-1.59069	0.026178	0.145875	0.118134	2223	tags=57%, list=18%, signal=47%	PIK3IP1/IRS2/PIK3R1/INSR/AXL/BECN1/GSN/IGF1R/PDGFRB/FBXL2/PTPN13/IRS1
GOBP_CELL_MIGRATION_INVOLVED_IN_HEART_DEVELOPMENT	GOBP_CELL_MIGRATION_INVOLVED_IN_HEART_DEVELOPMENT	18	-0.584396	-1.57506	0.0264085	0.146906	0.118968	937	tags=33%, list=8%, signal=31%	DCHS1/SNAI2/PDGFRB/SEMA3C/EDNRA/BMP4
GOCC_INTRINSIC_COMPONENT_OF_POSTSYNAPTIC_MEMBRANE	GOCC_INTRINSIC_COMPONENT_OF_POSTSYNAPTIC_MEMBRANE	102	-0.374301	-1.41119	0.026393	0.146906	0.118968	3445	tags=39%, list=28%, signal=29%	CHRNA6/PTPRO/ABHD6/NTRK3/ABHD17A/HTR2A/GRM3/GABRA2/PTPRS/SLC8A1/LRFN3/PLPPR4/GRIA1/NLGN1/ADAM22/OPRD1/SORCS3/CACNG5/ADCY1/SLC6A4/FLRT3/GRM5/KCNA1/NECTIN3/CHRM2/SLC30A1/NLGN4Y/KCND3/LRRTM2/NRP1/CHRNB1/CNTN1/KCND2/CACNG4/EPHA7/GABBR1/ADRA2A/CLSTN2/NLGN4X/ERBB4
GOBP_AROMATIC_AMINO_ACID_TRANSPORT	GOBP_AROMATIC_AMINO_ACID_TRANSPORT	10	0.679699	1.62663	0.0264423	0.146967	0.119019	1006	tags=60%, list=8%, signal=55%	SLC7A5/ACE2/OCA2/SLC7A1/SLC6A14/SLC16A10
GOCC_TIGHT_JUNCTION	GOCC_TIGHT_JUNCTION	97	-0.373324	-1.40321	0.0264706	0.146998	0.119043	1520	tags=23%, list=12%, signal=20%	PRKCZ/OCEL1/OCLN/APC/CCND1/MPDZ/LIN7A/CLDN15/TJP3/CDH5/JAM2/SYNPO/JAM3/PLXDC1/CLDN8/MAGI1/PMP22/PATJ/GJA1/MXRA8/MAGI2/CLDN5
GOMF_NUCLEOSOMAL_DNA_BINDING	GOMF_NUCLEOSOMAL_DNA_BINDING	34	0.468471	1.55279	0.02657	0.147424	0.119388	2585	tags=32%, list=21%, signal=26%	H2AZ1/H1-1/H1-2/HDAC2/H1-4/RCC1/H1-5/ACTL6A/H1-3/HMGA2/SMARCA4
GOCC_APICAL_PART_OF_CELL	GOCC_APICAL_PART_OF_CELL	355	-0.298645	-1.29348	0.0265957	0.147426	0.11939	1742	tags=20%, list=14%, signal=17%	SPEF1/SLC9A1/PTH1R/SCNN1A/JAG1/KCNA1/STK39/NAALADL1/UPK1A/PRKCZ/CD34/OCEL1/ATP1B2/FABP2/CD36/OCLN/OXTR/MREG/MPDZ/MTCL1/ADGRF5/SLC22A5/C2CD2L/SLC22A4/ATP1B1/DCHS1/RAB17/SCNN1G/DYNC2LI1/SLC5A12/ABCB1/AQP1/ZMYND10/PCM1/RAB27B/SLC26A4/SORBS2/IGFBP2/KL/CTSK/KCNMA1/SLC22A18/ABCB4/PLPP1/FAP/PDGFRB/DYNC2H1/ATP8B1/SLC7A8/PATJ/GP2/HPN/CHL1/ABCG2/F2RL2/GJA1/ANO1/SLC26A3/PLAT/CYP4F12/MUC1/CEACAM6/SLC1A1/FXYD…
GOBP_DIVALENT_INORGANIC_CATION_HOMEOSTASIS	GOBP_DIVALENT_INORGANIC_CATION_HOMEOSTASIS	290	0.274708	1.2825	0.026616	0.147426	0.11939	2133	tags=26%, list=17%, signal=22%	S100A9/S100A8/CXCL10/CXCL11/CXCL9/CCL8/CCL5/CALCB/LCK/ADM/CCR1/FZD9/LHCGR/KCTD17/XK/CCR7/SLC39A4/CALB2/TRPV6/LYN/CCL7/ADCY8/MT1H/CYBA/MCUR1/MT1HL1/PLCG2/CORO1A/P2RY6/SNX10/CYP27B1/HTR1B/MT2A/ERO1A/DRD1/BAK1/STOML2/MT1X/ELANE/CTRC/PTPRC/HCRTR2/CCR5/BNIP3/XCL1/ATP2B2/TMEM165/TRPA1/MT1F/CCL13/TMEM38B/CD19/SLC39A8/ATP2C1/ATF4/HCRTR1/ATG5/P2RX7/GPR3/RYR2/APOE/MT4/CIB2/TRPM2/CEMIP/ATP6V1B1/CX3CL1/IL13/…
GOBP_CELL_CELL_RECOGNITION	GOBP_CELL_CELL_RECOGNITION	48	0.418063	1.48079	0.0266667	0.14758	0.119515	2472	tags=42%, list=20%, signal=33%	PRF1/CCT5/CCR7/ADAM2/CORO1A/CCT2/DOCK2/FUT3/CD6/PAEP/ZP2/SPAM1/NCK2/CCT3/MSN/CCT7/CCT4/EPHB1/FOLR3/VDAC2
GOCC_SARCOPLASMIC_RETICULUM_MEMBRANE	GOCC_SARCOPLASMIC_RETICULUM_MEMBRANE	32	-0.489785	-1.5038	0.0270728	0.149443	0.121024	2689	tags=41%, list=22%, signal=32%	NOS1AP/ITPR2/SLN/DMPK/CASQ2/CASQ1/ASPH/SRI/REEP5/FKBP1B/KLHL41/RTN2/PLN
GOCC_GABA_ERGIC_SYNAPSE	GOCC_GABA_ERGIC_SYNAPSE	63	-0.415754	-1.4549	0.027027	0.149443	0.121024	3374	tags=35%, list=27%, signal=26%	GAP43/PTPRO/ABHD6/GABRA2/CNR1/PLCB1/GUCY1A1/NLGN1/FLOT1/ATP2B1/PCLO/NLGN4Y/IQSEC3/SV2A/KCND3/LRRTM2/KCND2/GABBR1/ADRA2A/GLRB/NLGN4X/ERBB4
GOBP_REGULATION_OF_SMOOTHENED_SIGNALING_PATHWAY	GOBP_REGULATION_OF_SMOOTHENED_SIGNALING_PATHWAY	60	-0.409179	-1.4247	0.0270701	0.149443	0.121024	3202	tags=43%, list=26%, signal=32%	MGRN1/TXNDC15/CTNNA1/SHOX2/MKS1/GPC3/TCTN1/FGFR2/WDR11/RB1/BTRC/CREBBP/RUNX2/GLI1/GAS1/DLG5/NDST1/PRRX1/TTC23/IFT140/SHH/DYNC2H1/ENPP1/GLI3/EVC/FOXA1
GOBP_NEGATIVE_REGULATION_OF_SMOOTH_MUSCLE_CELL_PROLIFERATION	GOBP_NEGATIVE_REGULATION_OF_SMOOTH_MUSCLE_CELL_PROLIFERATION	48	-0.44211	-1.47984	0.0271132	0.149539	0.121101	1761	tags=29%, list=14%, signal=25%	SF1/CDKN1B/PRKG1/TPM1/NPR1/MEF2C/ANG/EFEMP2/PPARG/APOD/CNN1/TGFB3/ADIPOQ/OGN
GOBP_POSITIVE_REGULATION_OF_GLUCOSE_METABOLIC_PROCESS	GOBP_POSITIVE_REGULATION_OF_GLUCOSE_METABOLIC_PROCESS	33	-0.491987	-1.52014	0.0272109	0.14995	0.121434	2736	tags=39%, list=22%, signal=31%	SIRT1/EPM2AIP1/RGN/NNMT/PHKG2/IRS2/STK11/INSR/SLC25A12/FOXO1/SORBS1/IRS1/IGF1
GOBP_REGULATION_OF_STRIATED_MUSCLE_CONTRACTION	GOBP_REGULATION_OF_STRIATED_MUSCLE_CONTRACTION	80	-0.387693	-1.42444	0.0273556	0.150619	0.121976	2391	tags=31%, list=19%, signal=25%	EHD3/KCNQ1/DMPK/MYBPH/GJA5/PDE5A/CASQ2/SLC9A1/CTNNA3/RANGRF/CCN2/P2RX4/AKAP9/CASQ1/HRC/SRI/ATP1B1/TRPM4/FKBP1B/GSTM2/ATP1A2/CAV1/CACNA1C/PLN/UCN
GOBP_VITAMIN_TRANSMEMBRANE_TRANSPORT	GOBP_VITAMIN_TRANSMEMBRANE_TRANSPORT	15	-0.624326	-1.63005	0.0275862	0.151759	0.122899	1572	tags=40%, list=13%, signal=35%	C2orf83/GC/SLC19A2/SLC19A3/SLC44A4/LRP2
GOBP_NUCLEOTIDE_SALVAGE	GOBP_NUCLEOTIDE_SALVAGE	13	0.628541	1.6147	0.0278422	0.152004	0.123097	1420	tags=46%, list=11%, signal=41%	UPP1/APRT/DCK/ADA/HPRT1/ADSL
GOBP_AMP_BIOSYNTHETIC_PROCESS	GOBP_AMP_BIOSYNTHETIC_PROCESS	13	0.626794	1.61021	0.0278422	0.152004	0.123097	2450	tags=62%, list=20%, signal=49%	PPAT/APRT/PAICS/ADA/HPRT1/ADSL/PRPS2/GART
GOCC_SMN_SM_PROTEIN_COMPLEX	GOCC_SMN_SM_PROTEIN_COMPLEX	13	0.626298	1.60894	0.0278422	0.152004	0.123097	2684	tags=62%, list=22%, signal=48%	SNRPD3/SNRPD1/SNRPF/SNRPG/SNRPB/GEMIN6/STRAP/SNRPD2
GOBP_POSITIVE_REGULATION_OF_TRANSCRIPTION_BY_RNA_POLYMERASE_I	GOBP_POSITIVE_REGULATION_OF_TRANSCRIPTION_BY_RNA_POLYMERASE_I	26	0.513177	1.5881	0.0278422	0.152004	0.123097	3457	tags=42%, list=28%, signal=31%	DDX21/DEK/ATF4/MARS1/DDX11/WDR43/SMARCA4/BNC1/BAZ1B/NOL11/HEATR1
GOBP_REGULATION_OF_CARDIAC_EPITHELIAL_TO_MESENCHYMAL_TRANSITION	GOBP_REGULATION_OF_CARDIAC_EPITHELIAL_TO_MESENCHYMAL_TRANSITION	11	-0.668262	-1.58246	0.0277778	0.152004	0.123097	3084	tags=73%, list=25%, signal=55%	TWIST1/ENG/ACVR1/EMP2/JAG1/TGFB2/TGFBR2/TGFB3
GOBP_LUNG_EPITHELIUM_DEVELOPMENT	GOBP_LUNG_EPITHELIUM_DEVELOPMENT	41	-0.452093	-1.46524	0.0277778	0.152004	0.123097	2071	tags=34%, list=17%, signal=29%	SAV1/SOX9/SRSF6/FGFR2/PKD1/CTNNB1/FGF7/KLF2/HOXA5/SHH/SPDEF/BMP4/FOXA1/AGR2
GOCC_FICOLIN_1_RICH_GRANULE	GOCC_FICOLIN_1_RICH_GRANULE	166	0.303389	1.32851	0.0276817	0.152004	0.123097	3117	tags=39%, list=25%, signal=29%	CALML5/MMP9/PRDX4/PKP1/PSMD3/BIN2/HK3/ILF2/PNP/GPI/CTSS/PSMD7/GSTP1/SLC2A3/CD300A/LILRB2/ITGB2/PSMA5/FCER1G/PSMB7/PGAM1/PSMD14/FCN1/KCMF1/CSTB/PKM/MIF/PSMC3/CTSD/FGL2/PSMD2/CR1/TRPM2/VCP/NCKAP1L/PSMA2/HSPA6/LAMP2/ARSB/CSNK2B/MAPK1/UBR4/PPIE/PSMD12/SIRPA/IDH1/GMFG/CTSH/PDAP1/MAPK14/HSP90AB1/PFKL/OSTF1/ACTR2/DERA/SLC11A1/CTSB/PGM1/COMMD9/GYG1/NFASC/AMPD3/CTSZ/ARPC5
GOBP_REGULATION_OF_DNA_REPAIR	GOBP_REGULATION_OF_DNA_REPAIR	167	0.301988	1.32268	0.0277778	0.152004	0.123097	1983	tags=22%, list=16%, signal=18%	FOXM1/RAD51AP1/CHEK1/RAD51/PARPBP/PCNA/CEBPG/ENY2/TIGAR/OTUB2/RUVBL1/EYA4/NSD2/USP1/UBE2V2/EYA3/AUNIP/TAF2/EYA1/TIMELESS/UCHL5/DEK/MRGBP/ACTL6A/SF3B3/PARP1/KDM1A/H2AX/PPP4C/WAS/DDX11/EGFR/BARD1/YEATS4/POLQ/BRCA1
GOBP_IN_UTERO_EMBRYONIC_DEVELOPMENT	GOBP_IN_UTERO_EMBRYONIC_DEVELOPMENT	322	0.270227	1.26974	0.0277778	0.152004	0.123097	1888	tags=20%, list=15%, signal=18%	CCNB2/E2F8/RRM2/NEK2/GINS1/CHEK1/CCNB1/FOSL1/ASF1B/HSD17B2/SOX10/PLK4/ADM/TTLL4/PRDM1/GINS4/STIL/GJB3/CHST11/SLC5A7/VASH2/GJB5/CEBPB/BYSL/NCAPG2/YBX1/EIF2S2/GPI/ASCL2/FOXC1/PSPH/APBA2/MSH2/MAFF/FOXD3/SCO2/UPB1/PHLDA2/ATP11A/ADA/IHH/TEAD4/NSDHL/NASP/NBN/VEGFA/RRP7A/PRMT1/ACTL6A/STK4/EMG1/MYH6/ST14/MDFI/MAP2K1/ZPR1/PTPRR/WDR74/PLOD3/PRDM14/HIF1A/STMN3/PSMC4/EGFR/MED1
GOBP_MITOTIC_CYTOKINETIC_PROCESS	GOBP_MITOTIC_CYTOKINETIC_PROCESS	16	0.596384	1.62991	0.027907	0.152228	0.123279	740	tags=19%, list=6%, signal=18%	CEP55/KIF20A/KIF20B
GOBP_REGULATION_OF_STEROL_TRANSPORT	GOBP_REGULATION_OF_STEROL_TRANSPORT	45	-0.442493	-1.45489	0.0279605	0.152326	0.123358	807	tags=20%, list=7%, signal=19%	PPARG/ABCA5/SHH/LEP/ABCB4/CAV1/LRP1/ADIPOQ/ABCA8
GOBP_NEGATIVE_REGULATION_OF_CELL_ACTIVATION	GOBP_NEGATIVE_REGULATION_OF_CELL_ACTIVATION	178	0.300207	1.33885	0.027972	0.152326	0.123358	2724	tags=35%, list=22%, signal=28%	LAG3/IDO1/SOX11/HMGB3/PLA2G2D/CTLA4/PDCD1LG2/IL2RA/LILRB1/CEBPB/LYN/RUNX3/TNFRSF21/HMOX1/GAL/CD300A/CD86/LILRB2/CST7/PTPRC/ALOX12/TBX21/XCL1/IRF1/IHH/SAMSN1/LAPTM5/TNFAIP3/LGALS9/BPI/CBFB/PTPN22/FGL2/CRTAM/ITCH/CR1/BCR/APOE/FCGR2B/LAX1/TMEM131L/NCKAP1L/HLA-G/CX3CL1/MDK/TYROBP/BANK1/PTPN2/RC3H2/VSIG4/PELI1/HLA-F/SOCS1/IL2/SFTPD/CCR2/INHA/LST1/SCRIB/LILRB4/SFRP1/SPN
GOMF_TRANSLATION_INITIATION_FACTOR_BINDING	GOMF_TRANSLATION_INITIATION_FACTOR_BINDING	27	0.506719	1.59051	0.0280374	0.152368	0.123392	2042	tags=30%, list=17%, signal=25%	EIF4EBP1/GCH1/EIF2S2/EIF3B/NCK1/ZPR1/POLR2D/EIF4G1
GOBP_REGULATION_OF_RESPONSE_TO_EXTRACELLULAR_STIMULUS	GOBP_REGULATION_OF_RESPONSE_TO_EXTRACELLULAR_STIMULUS	26	-0.533351	-1.54557	0.028021	0.152368	0.123392	2043	tags=35%, list=17%, signal=29%	KANK2/NUCB2/BCL2/SNAI2/LEP/BBS4/MN1/UCN/CARTPT
GOBP_NEGATIVE_REGULATION_OF_CELL_GROWTH	GOBP_NEGATIVE_REGULATION_OF_CELL_GROWTH	162	-0.337661	-1.35112	0.0280505	0.152368	0.123392	2395	tags=31%, list=19%, signal=25%	SERTAD3/PTPRS/SMARCA2/SIRT1/SEMA3F/ULK2/SEMA6A/CGRRF1/INHBA/SPHK2/RB1/DAB2/TP53/JADE1/SMAD3/STK11/ACVRL1/IP6K2/ST7L/HYAL1/BCL6/CDKN1B/CDKL3/WNT5A/BCL2/SPART/SLIT3/NPR1/TGFB2/CAPRIN2/SLIT2/NRP1/FLCN/SEMA3B/MEG3/SEMA5A/SH3BP4/CCN3/FHL1/WNT11/SEMA3G/FBP1/SEMA3C/EPHA7/MSX1/ENPP1/TSPYL2/FRZB/GJA1/SEMA3E
GOBP_RIBONUCLEOSIDE_MONOPHOSPHATE_CATABOLIC_PROCESS	GOBP_RIBONUCLEOSIDE_MONOPHOSPHATE_CATABOLIC_PROCESS	11	0.676937	1.66635	0.028169	0.152884	0.12381	1497	tags=64%, list=12%, signal=56%	UPP1/PNP/DPYS/UPB1/ADA/HPRT1/NT5C2
GOMF_PHOSPHOLIPASE_ACTIVATOR_ACTIVITY	GOMF_PHOSPHOLIPASE_ACTIVATOR_ACTIVITY	12	0.655157	1.65075	0.0283019	0.153347	0.124185	276	tags=25%, list=2%, signal=24%	CCL8/CCL5/LCK
GOBP_ISOTYPE_SWITCHING_TO_IGG_ISOTYPES	GOBP_ISOTYPE_SWITCHING_TO_IGG_ISOTYPES	14	0.626177	1.63986	0.0283019	0.153347	0.124185	2494	tags=64%, list=20%, signal=51%	MSH2/ATAD5/HSPD1/PTPRC/IL27RA/TBX21/CD28/CD40/IL2
GOBP_SOMATIC_DIVERSIFICATION_OF_IMMUNOGLOBULINS_INVOLVED_IN_IMMUNE_RESPONSE	GOBP_SOMATIC_DIVERSIFICATION_OF_IMMUNOGLOBULINS_INVOLVED_IN_IMMUNE_RESPONSE	43	0.439745	1.53387	0.0283505	0.153354	0.12419	1349	tags=33%, list=11%, signal=29%	EXO1/TFRC/CD40LG/MSH2/ATAD5/HSPD1/NSD2/MSH6/PTPRC/IL27RA/TBX21/UNG/CD28/NBN
[truncated: 206 more rows]
