# Supplementary material for: The impact of de novo lipogenesis on predicting survival and clinical therapy: an exploration based on a multigene prognostic model in hepatocellular carcinoma
Source: J Transl Med. 2025 Jun 18;23:679. doi: 10.1186/s12967-025-06704-y (PMC12178006; doi:10.1186/s12967-025-06704-y)
Supplement: Supplementary file 6 — Supplementary Material 6: Table S6. The list of DEGs in high and low risk groups. [file 12967_2025_6704_MOESM6_ESM.csv]

	baseMean	log2FoldChange	lfcSE	stat	pvalue	padj	change
G6PD	1999.41647280937	2.23202789241777	0.122960757110857	18.1523597029047	1.23001497296726e-73	2.39078010295646e-69	UP
PKM	8478.98054373902	2.13401040005359	0.126775890833687	16.8329355528105	1.39986220094539e-63	1.36045607998878e-59	UP
PPFIA4	35.8285410155234	2.98705418998599	0.18404566918659	16.2299618523359	3.09651805772999e-59	2.00623404960326e-55	UP
CA9	603.127396496267	4.74978892199185	0.293907339085219	16.1608380953517	9.52577555177889e-59	4.62881248499816e-55	UP
UCHL1	588.361161164553	3.93591711714642	0.249813942431844	15.7553941098394	6.30649839176143e-56	2.45158818481334e-52	UP
FCGBP	629.452326724379	2.55925748611074	0.170542062587264	15.006605685921	6.64628808957799e-51	2.15306502661879e-47	UP
PNCK	121.735157045464	4.72666501903412	0.329273916976219	14.3548115272534	9.93953676421825e-47	2.75992537265872e-43	UP
CYP2C9	19602.7426513869	-2.31722511884716	0.162274899640557	-14.2796274961801	2.93164260714879e-46	7.12279216939388e-43	DOWN
LCAT	2157.56977743868	-1.91621252747579	0.13499395918259	-14.194802042097	9.8664659407449e-46	2.13082776100287e-42	DOWN
EPN3	34.9039241277107	3.1783907644773	0.227055134472005	13.9983214731891	1.59595697380168e-44	3.10206156997832e-41	UP
ESR1	405.7970207854	-2.47608259218369	0.177570424600225	-13.9442285941381	3.41116223796761e-44	6.02752367448877e-41	DOWN
LRP8	54.9265236168496	2.05855636211128	0.149379794732959	13.7806881164303	3.33082100992911e-43	5.39509733083267e-40	UP
ENO2	253.857425196419	2.07088796159336	0.15084162494443	13.7288892396663	6.81706149856122e-43	1.01925557190411e-39	UP
ITIH5	1158.55646852788	3.2802917916506	0.241525678907174	13.581544647728	5.15281665925432e-42	7.15394981470902e-39	UP
DNASE1L3	799.061820128793	-2.00475785802114	0.147865882441027	-13.5579474110311	7.10978897764508e-42	9.21286455723249e-39	DOWN
TMEM132A	684.98530394256	2.17819540051712	0.16110848270529	13.5200540898993	1.19088206809381e-41	1.44669842234622e-38	UP
ITPR3	525.604575452836	2.33918679764534	0.17402675104386	13.4415357616818	3.45197253333323e-41	3.94682294884694e-38	UP
CEP55	192.156894833198	1.67031991710472	0.124738458326212	13.3905768879759	6.86454810338272e-41	7.41256786030277e-38	UP
SMIM22	29.8388634238642	3.79204381950369	0.283299374799679	13.3852883444767	7.37107537738458e-41	7.54061011106442e-38	UP
RHOV	71.9952662962594	3.480119598521	0.264189444821577	13.172818470743	1.25811728206764e-39	1.22270128057744e-36	UP
GOT2	12274.2813746543	-1.08252101607043	0.0822185274820318	-13.1663877865851	1.36996989287988e-39	1.26800499085268e-36	DOWN
PKP3	140.592811711041	3.61584793611023	0.275936029208532	13.1039355262217	3.12617530797703e-39	2.76197588459771e-36	UP
SPATS2	796.221220708794	0.7827893751213	0.0597749852826485	13.0956013024486	3.48900193310741e-39	2.9485100249482e-36	NOT
EFNA5	144.309488460806	3.08238093467268	0.235957142398626	13.0633084607598	5.33574971337928e-39	4.32129029912304e-36	UP
ALAD	9094.41919629621	-1.1009740707494	0.0843522102241964	-13.0521069670037	6.18139082975332e-39	4.41647047160417e-36	DOWN
CTNNA3	61.7419317549692	-2.46933132172723	0.189222078832578	-13.0499111782408	6.36215327493526e-39	4.41647047160417e-36	DOWN
MTHFD1	7837.34165600563	-1.36920166773123	0.104877038099137	-13.0553045027546	5.92725645346085e-39	4.41647047160417e-36	DOWN
RCL1	2274.74881353101	-1.30729104540236	0.100146554109173	-13.0537796036122	6.04713005313155e-39	4.41647047160417e-36	DOWN
RCOR2	43.1446952942925	2.61928276084347	0.201227310744909	13.0165371248432	9.85392444843624e-39	6.60450791393983e-36	UP
C3orf52	39.4179410639342	2.79532439468746	0.214887507276619	13.0083150487157	1.0973503191496e-38	7.10973271777027e-36	UP
SLC1A5	1123.48310866341	1.82407117618962	0.140511602862337	12.9816409394796	1.55512660976042e-38	9.75064384319784e-36	UP
MEX3A	312.944258410631	1.53569761362561	0.118956082674391	12.9097863606449	3.96399314711438e-38	2.40775421251444e-35	UP
ITGA3	1005.26772473193	2.02875100079522	0.158194761739173	12.8243879790418	1.19728242718307e-37	7.05199349610827e-35	UP
LIMK1	830.107786959165	1.14851806041449	0.0896760135324816	12.8074165562509	1.49013546620352e-37	8.51875384017584e-35	UP
TKTL1	36.0418138346476	3.50092305032702	0.275197424831738	12.721496403782	4.49174877107048e-37	2.4944605960942e-34	UP
DRD1	45.9890226692739	-2.80569827441521	0.220747566095209	-12.7099850931317	5.20443612648292e-37	2.80996180529024e-34	DOWN
CTH	3827.54200966292	-2.2099967519229	0.174301118942717	-12.6791885521355	7.71261632897085e-37	4.05162496178936e-34	DOWN
IMPDH1	668.774763991409	1.51120653278989	0.119713612592138	12.6235145700476	1.56669890196182e-36	8.01366488353473e-34	UP
PKIA	39.8877199198669	2.55273826948185	0.202560059784488	12.6023771527211	2.04875299290014e-36	1.02106697238462e-33	UP
MMP12	89.45867108499	3.235121891026	0.257320262405987	12.5723557903178	2.99659620056565e-36	1.45612100875986e-33	UP
LAMP5	55.0032940797284	3.01335774216546	0.240482415389903	12.5304702103885	5.08602356264067e-36	2.41114731675724e-33	UP
HILPDA	247.372378124338	1.3708267030096	0.109594152286166	12.5082102868972	6.73240141263976e-36	3.11565919660664e-33	UP
ALDH2	31402.4849624562	-1.20753529134941	0.096629865368367	-12.4965018500865	7.80090560472419e-36	3.52619074974475e-33	DOWN
ALDH6A1	8693.42997721109	-1.39252120372454	0.111702766153131	-12.4663090421195	1.13984505373424e-35	5.03526552487101e-33	DOWN
GCDH	3160.35865057264	-1.19258242770114	0.0958917600696133	-12.4367560553208	1.650727469108e-35	7.13004218156716e-33	DOWN
SGPP2	280.089451828343	2.80715181354072	0.225828447124783	12.4304614820719	1.78600315652193e-35	7.54663985941667e-33	UP
MMP10	40.387193361259	3.19205315391085	0.25965685283236	12.2933522419749	9.83416606563403e-35	4.06695076207933e-32	UP
YEATS2	695.963567699109	0.664672357429543	0.0544448387962241	12.2081793632869	2.81109286001895e-34	1.13831691500392e-31	NOT
CXCL5	175.122842412945	3.93918303252076	0.3231985430965	12.188121254447	3.59616541405366e-34	1.42650341128492e-31	UP
ZG16B	86.3864636415902	2.86078211018916	0.235140506355853	12.1662666910301	4.70095959711288e-34	1.82745103378166e-31	UP
STEAP1B	14.9419704797739	2.38436073277658	0.196222096663645	12.1513365381257	5.6435385874679e-34	2.15085214754144e-31	UP
TTC36	193.981321056282	-2.73694506172028	0.225848945014869	-12.1184761856652	8.43121517665797e-34	3.15149094978271e-31	DOWN
SMARCD1	1657.69293713244	0.539201791311307	0.0445869408777356	12.0932672369222	1.14635460274245e-33	4.20409328556697e-31	NOT
LAMC2	316.488179131742	2.93733141978189	0.244231972942385	12.0268095302772	2.56897446768705e-33	9.24688087563577e-31	UP
ECM2	1226.48525789835	-1.46024336756669	0.122085072758166	-11.9608674064456	5.69637531407385e-33	2.0130990359937e-30	DOWN
CPEB3	515.784255176543	-1.25648423846926	0.105234440091366	-11.9398576870685	7.33485840907853e-33	2.5165690904085e-30	DOWN
DMBT1	50.0562663318373	3.57270961158599	0.299238258387688	11.939347698506	7.37996800706306e-33	2.5165690904085e-30	UP
TNFAIP6	29.2986320062189	2.54040433686359	0.212892100925872	11.9328257169492	7.98173044081177e-33	2.67484300996652e-30	UP
GIPR	47.4652882778559	2.14800785047484	0.180761376493929	11.8831129311907	1.44869958650833e-32	4.77260573948515e-30	UP
MTARC2	4676.65830412234	-0.939559017204697	0.0790847765541245	-11.8804030072928	1.49644145922744e-32	4.8477221071673e-30	NOT
PRSS22	60.7325829211184	3.71146769211767	0.312736923910718	11.8676990414386	1.74192826217962e-32	5.55046879212873e-30	UP
C12orf75	627.218818134305	1.99015849878478	0.167815861759879	11.8591799244366	1.92854718170326e-32	6.04599541463972e-30	UP
PDE2A	386.578918411683	-1.26452212123064	0.106889056405335	-11.8302299950655	2.72394391630598e-32	8.40401553987926e-30	DOWN
CCNJL	67.9195228771296	2.04151267540923	0.172723616651961	11.8195340914086	3.09395629298804e-32	9.39644194793884e-30	UP
GAS2L3	282.207258542492	1.16959802875354	0.0990886575098602	11.8035510637245	3.74180932143305e-32	1.11891611970299e-29	UP
PFKFB4	200.380094454138	1.42236310277853	0.120619477531937	11.7921510844045	4.28455799078775e-32	1.26180232828699e-29	UP
TRIP13	265.177347215903	1.4385613180194	0.12223981352765	11.7683533417204	5.68228151253895e-32	1.6484553098391e-29	UP
ITGB4	953.436302735511	1.71113576952482	0.145423897547373	11.7665376762949	5.80587719696214e-32	1.65954169231402e-29	UP
UAP1L1	424.809133821835	1.83628763805486	0.15623577703529	11.753310751865	6.79051904937004e-32	1.91285969221167e-29	UP
SAPCD2	94.4161286805657	1.76964348678652	0.15072673713722	11.7407403649656	7.87936371309699e-32	2.18787417844952e-29	UP
SLC39A10	488.642523010755	1.06211749632446	0.0907711307323555	11.7010495270372	1.25886804691343e-31	3.44628425744456e-29	UP
VWDE	15.4709273841356	3.79764634597846	0.324687286215781	11.6963198351247	1.33101619308384e-31	3.59318913124593e-29	UP
EYA1	9.4823096255491	3.00588432522454	0.257211522641633	11.6864294972219	1.49542187126192e-31	3.98171437146821e-29	UP
KIF2C	438.597121274759	1.49094816614606	0.127611256942525	11.6835160303888	1.54758854959939e-31	4.0649295457518e-29	UP
S100A11	3286.43028394983	1.53251780799528	0.131218078684995	11.6791666464975	1.62884577641075e-31	4.2213167141461e-29	UP
DNAJC25	878.5662512649	-0.890271612369008	0.0762999519906945	-11.6680494435643	1.85630576972156e-31	4.74750200606289e-29	NOT
MYBL2	1098.07688113604	1.83222648314239	0.157054765425853	11.6661629347847	1.8979187051432e-31	4.79088907426863e-29	UP
NCEH1	523.333857013122	1.5776880325966	0.135577293037999	11.6368161455652	2.67827942493756e-31	6.67406630545017e-29	UP
LRP12	212.186577346664	1.50612076189013	0.129462002586239	11.633689668031	2.77823772904029e-31	6.83551984042483e-29	UP
TEX15	15.3240533050952	4.87063913993003	0.419057417325238	11.6228443610863	3.15455770544563e-31	7.66439226509334e-29	UP
PIMREG	82.1178217515678	1.95891528435851	0.168716760902153	11.610673852935	3.63737710463389e-31	8.72835787441591e-29	UP
CRHBP	192.637604978542	-2.46441739168537	0.212274996127778	-11.6095509911206	3.68545771334933e-31	8.73588311882572e-29	DOWN
NPTX1	16.4296199193217	3.01960741824915	0.260181053061859	11.6057928996514	3.85101420473708e-31	9.01833290331019e-29	UP
GPT2	9452.19247577665	-1.52441311402088	0.131424532194958	-11.5991519129741	4.16182042541302e-31	9.63015519151819e-29	DOWN
WNT7B	57.2292673425564	3.58017150979493	0.309265981989618	11.5763508380793	5.4309017213113e-31	1.24188749126033e-28	UP
CAT	16543.8947134102	-1.02391049848704	0.0885944058469222	-11.5572816217787	6.78219059850993e-31	1.51523492716365e-28	DOWN
LPAR2	225.986474605878	1.69686434740407	0.146810127187259	11.5582240810928	6.70817592080892e-31	1.51523492716365e-28	UP
CBLN4	109.079415971544	-3.34577756249865	0.289820404586628	-11.5443133387062	7.88688019651058e-31	1.74004880731405e-28	DOWN
MUC1	169.256134376396	2.316250177584	0.200655127217524	11.5434387832663	7.96750238467617e-31	1.74004880731405e-28	UP
SLC34A2	277.729429837661	3.71601749770147	0.322000106512682	11.5404231940995	8.25182409404863e-31	1.78211894351137e-28	UP
DUSP13	16.8569252272755	3.4637700983393	0.30074983733993	11.5171137879096	1.08173955211804e-30	2.28540996462155e-28	UP
SYT13	283.04361849752	3.7086287290418	0.322008062812468	11.5171921368989	1.08075663150245e-30	2.28540996462155e-28	UP
GALNT15	184.758458656826	-1.54946385904481	0.134802590784468	-11.4943180989912	1.40889196068349e-30	2.94458419782849e-28	DOWN
EGLN3	453.183052047373	2.00882855467906	0.174805054606306	11.4918218995631	1.45020738141729e-30	2.99868945453275e-28	UP
SMYD5	1110.55461908343	0.609655707602348	0.0531659220249919	11.4670391179479	1.9315563682848e-30	3.9519643295107e-28	NOT
BTNL9	405.179285651245	-1.45774070418699	0.127295533494323	-11.4516249248604	2.30778413841552e-30	4.67254169774818e-28	DOWN
PLEKHS1	30.9978271602135	2.94887854889157	0.257829868529593	11.4373038535413	2.72213838936562e-30	5.45466019320614e-28	UP
LMNB2	1371.92213376813	0.897673712450017	0.0786549527129563	11.4128059516607	3.60896195226979e-30	7.08731789438818e-28	NOT
SORD	8215.35966495656	-1.27776970699243	0.111959502259426	-11.4127848124195	3.60983933500247e-30	7.08731789438818e-28	DOWN
FABP6	21.8769090763571	3.83240918151914	0.336275975122123	11.3966190422237	4.34673730762043e-30	8.44875330482182e-28	UP
GCNT3	366.409781600079	2.42793416105793	0.213207434501936	11.3876618173738	4.81743713348387e-30	9.19024784542552e-28	UP
HAVCR1	51.4724920219402	3.29216570363383	0.289101812661736	11.3875650703229	4.8227878799887e-30	9.19024784542552e-28	UP
CPA2	16.6826280000845	4.58491180885328	0.402750766200384	11.3839927658191	5.02454406351909e-30	9.48175368569131e-28	UP
MPZL1	3180.06735137011	0.713080602211932	0.0626852877133797	11.3755655947916	5.53429165195387e-30	1.03432718114449e-27	NOT
SLC27A5	18717.0649442119	-1.80643233010101	0.158898932893881	-11.3684358806073	6.00540747430201e-30	1.11168671502865e-27	DOWN
PIFO	20.4224329509258	2.37166826675228	0.208875846148527	11.3544400201536	7.04900799166669e-30	1.29256196541533e-27	UP
FKBP10	1504.71477862798	1.82445327146331	0.160718329209694	11.3518680814737	7.25949063620017e-30	1.31871700463386e-27	UP
RCC2	1563.14519978355	0.78483937076364	0.0692600906417931	11.3317693276314	9.13407241753341e-30	1.64387931092219e-27	NOT
IVD	7486.47582486363	-0.83763546668947	0.0742241379200687	-11.285216509911	1.55258826903248e-29	2.7685924940536e-27	NOT
MFSD10	1239.62487798443	1.11384981215844	0.098891335238958	11.2633711484122	1.98997621550981e-29	3.51628797280584e-27	UP
SHOX2	20.5776229170529	2.27977946053228	0.202498136127219	11.2582738001105	2.10848316521955e-29	3.69212498039391e-27	UP
ALAS1	12939.1525019257	-1.23937048262834	0.110103301837674	-11.2564333852182	2.1529694157317e-29	3.7363630833551e-27	DOWN
PPP1R14C	11.4620890193491	2.91660462094452	0.259315172364297	11.2473350261478	2.38695383389062e-29	4.10577182914443e-27	UP
WDR62	333.881174204164	1.24162868831249	0.110417700407869	11.2448337877538	2.4555878157633e-29	4.18677722587643e-27	UP
DEPDC1B	249.093149806679	1.63338386589036	0.145392916874463	11.2342740004362	2.76759488341006e-29	4.67771667381229e-27	UP
EPHA6	12.1292481626943	4.41719590330893	0.393361908120186	11.2293432895371	2.92645492584298e-29	4.86166704218889e-27	UP
PFKP	737.396622451505	1.8746878053391	0.166938159280584	11.2298339302291	2.91025017893722e-29	4.86166704218889e-27	UP
ABCC1	737.472156937896	1.40156244319599	0.124831998846714	11.2275895294844	2.98511301587722e-29	4.91708827878013e-27	UP
SOX4	1718.79370767925	1.58447925400466	0.14114102440357	11.2262133614256	3.03195739597016e-29	4.9522820088632e-27	UP
SH2D5	13.2207366854979	2.29658203301487	0.204729038856413	11.2176662668044	3.33967466668236e-29	5.40943804135876e-27	UP
HPDL	24.9373409173788	1.90133974012296	0.169605891544355	11.2103401763359	3.62796359586565e-29	5.82782879444964e-27	UP
NFE2L3	226.019889106239	1.38099805214108	0.123277814362163	11.2023242729143	3.9717416965601e-29	6.32776584885563e-27	UP
MLYCD	1332.21047320432	-0.903950076761141	0.0807355850723502	-11.1964269033423	4.24511992276278e-29	6.7083248730683e-27	NOT
PANK1	2074.18883264192	-0.981684892151915	0.087768601125971	-11.1849212538199	4.83334313890641e-29	7.5762653702358e-27	NOT
CLDN18	16.415581447437	2.89830796432288	0.259159491236711	11.1834914881648	4.91187162131342e-29	7.63776389627751e-27	UP
SLC16A3	797.794680142637	1.69375270725856	0.151513403578806	11.178896831907	5.17289969256281e-29	7.9798135971701e-27	UP
CENPA	152.581115509706	1.47228930410818	0.131760668824348	11.1739665352709	5.46831683795463e-29	8.36910821884441e-27	UP
IL4I1	204.134693515601	1.8022775650072	0.161515992634368	11.1585084276274	6.50741801518924e-29	9.88161593447134e-27	UP
ARHGEF2	1350.28593036836	1.021391422255	0.0915995419398054	11.150617138743	7.11114410778075e-29	1.07146750405376e-26	UP
SPOCD1	25.151122402021	1.86189571095163	0.167116430872064	11.1413084951354	7.89507514835263e-29	1.18043519737331e-26	UP
SLC35F2	93.5750325296892	1.76696272823664	0.158696980176432	11.1341925112388	8.55164974917132e-29	1.26884287156216e-26	UP
PLXNA1	982.779154808372	1.00243754352636	0.0900681637320239	11.1297655241298	8.98715965204682e-29	1.32335925876389e-26	UP
SLC35E4	95.1233684515986	1.08145517727273	0.0971743357477873	11.1290205273912	9.06258241958759e-29	1.32443168789116e-26	UP
FDCSP	140.82282235445	4.15166986697043	0.373091239629767	11.1277602526671	9.1916037663437e-29	1.33326270452554e-26	UP
NUP62	1833.76589711415	0.537625202622479	0.0483342790669724	11.1230624103763	9.68880950931344e-29	1.39497326246315e-26	NOT
SHISAL2A	37.4897237858851	2.22310678417785	0.199893239977773	11.1214705631118	9.86326655275618e-29	1.40964935283766e-26	UP
SPIB	57.3015469880002	2.52146114200778	0.227214202528709	11.0972866746267	1.29310105331763e-28	1.83459891776167e-26	UP
NR0B1	40.3520509118135	4.88681969968031	0.440687421579332	11.0890836914904	1.4173208531631e-28	1.99626561035733e-26	UP
CYP1A2	4351.10234926002	-3.49151965752371	0.315643280166129	-11.0615998404466	1.92630573568792e-28	2.69364061759468e-26	DOWN
HMGA1	4018.9601431172	1.14228670191498	0.103327535243513	11.0550077404145	2.0731894853347e-28	2.87832743046076e-26	UP
ACAT1	10015.9472471487	-0.957934623458668	0.0869731437936107	-11.0141427764399	3.26630913859141e-28	4.50264189551782e-26	NOT
MPP2	34.6209896566102	1.89269315681929	0.172023349520202	11.0025363539211	3.71532326545707e-28	5.08554495145698e-26	UP
PRR11	411.20165707646	1.2984787016395	0.118024813207281	11.001743331371	3.74814694581409e-28	5.09459665634885e-26	UP
CDC20	915.937719993773	1.5418367693372	0.140284810998791	10.9907605702979	4.23343481082631e-28	5.71425502902993e-26	UP
SEC14L2	6758.4991833126	-1.67923212207698	0.152843349145886	-10.9866221295255	4.43204161380934e-28	5.94107536880084e-26	DOWN
SPEG	74.9975399885409	2.39555685169439	0.218135124905559	10.9819858343838	4.66553342773139e-28	6.21123104348049e-26	UP
SPHK1	1010.53136002005	2.20165046514673	0.200527458686237	10.9792966986712	4.80651170455355e-28	6.35538557832703e-26	UP
IGSF3	725.991923355655	1.61219752100796	0.147231420619202	10.9500914562098	6.63805602241045e-28	8.71783073699945e-26	UP
MTCL1	277.418922924865	1.72964143473241	0.158262927487902	10.9289109091238	8.38486959690561e-28	1.09380342520171e-25	UP
STARD5	81.1236934850373	-1.24601100613666	0.114028783091232	-10.9271621809711	8.54799246832834e-28	1.10764886404599e-25	DOWN
HOMER3	231.126190433369	1.24660481258826	0.114107820231568	10.9247973544532	8.77360217797735e-28	1.12935434128044e-25	UP
SLC25A15	4729.19113391888	-1.35801766389038	0.124334050739759	-10.9223310574254	9.01518481708464e-28	1.1528167584847e-25	DOWN
GRHPR	15217.4299190452	-1.02426684150893	0.0938440403649578	-10.914564606613	9.81986915836275e-28	1.24750847602024e-25	DOWN
LPCAT4	334.406493787313	1.09594248746324	0.100514260508369	10.9033532348576	1.1108641576173e-27	1.40206926179269e-25	UP
ANXA10	769.409198790017	-1.88121624428022	0.172889541851138	-10.8810297264827	1.4195025307062e-27	1.78005617350557e-25	DOWN
LDHD	4065.39389530394	-1.2602256885361	0.116302763686406	-10.8357329489961	2.33091251532716e-27	2.90422734361629e-25	DOWN
KIF3C	192.170100432655	1.43940318542198	0.132935350935848	10.8278435742544	2.54068137129507e-27	3.14542826839887e-25	UP
GTSE1	248.242238287234	1.38237159125867	0.127734790850636	10.8222010781316	2.70208893813366e-27	3.32408244876608e-25	UP
MAGEA10	9.00683073604173	5.49015713288635	0.507371275887848	10.8207882349649	2.7440711758957e-27	3.35449757521288e-25	UP
NLRP2	69.8495086846665	2.53791198591111	0.234702182825968	10.8133292811894	2.97666882721929e-27	3.61609449966634e-25	UP
UBASH3B	166.043638806724	1.41283571249764	0.130949204796437	10.7891889431014	3.8719144235465e-27	4.67443482301076e-25	UP
TACC3	1401.0744560168	1.0711545775065	0.0993158752785062	10.7853308899782	4.03787530984706e-27	4.84470261712946e-25	UP
APLP1	212.87395531548	2.28886977353591	0.212343756670341	10.7790773292635	4.32199120621803e-27	5.15377564878895e-25	UP
ASS1	41195.2621787752	-1.40091943606708	0.130009692925492	-10.7754999226861	4.49334503874286e-27	5.32543582427104e-25	DOWN
BCAT1	302.742485653906	1.36266906109976	0.126589146113406	10.7645015622351	5.06348044424354e-27	5.96477996331889e-25	UP
N4BP2L1	1021.87294808598	-0.922270168125198	0.0857109400669883	-10.760238627699	5.30326620346603e-27	6.20961356607043e-25	NOT
PLBD1	352.766775272436	1.74569973353742	0.162371701186646	10.7512560426446	5.84600547181535e-27	6.80412026081886e-25	UP
RIDA	13628.8088792528	-1.26065706310072	0.117328489839895	-10.7446798711975	6.27793292007263e-27	7.26334417663403e-25	DOWN
RNF24	357.382541567914	0.88677050669623	0.0826403724675877	10.7304756769342	7.32182967434607e-27	8.42097061421684e-25	NOT
KPNA2	2780.87787092954	0.826423129439148	0.077097651886778	10.7191737908282	8.27391034055793e-27	9.45999972290732e-25	NOT
AASS	2470.7491693484	-1.67174434542268	0.155984290929041	-10.7173891387766	8.43508134792843e-27	9.5321323348654e-25	DOWN
SFXN1	4203.20218527185	-0.721044513697603	0.0672777903200897	-10.7174226482033	8.43202664259496e-27	9.5321323348654e-25	NOT
TREM1	71.9789267454379	2.19380958774996	0.204876455510536	10.7079634030331	9.33937541209575e-27	1.049303120722e-24	UP
ELF4	295.485046364237	1.30208259535529	0.121660000569854	10.7026351245796	9.89242771134128e-27	1.10505239899621e-24	UP
CIP2A	156.058228593872	1.22748036404519	0.115084291608658	10.6659244879328	1.4693049113804e-26	1.63193597500004e-24	UP
NCBP2	1913.95732811674	0.439090626219979	0.0411794185200813	10.6628661112797	1.5184455182114e-26	1.67693326917472e-24	NOT
BLACAT1	5.52386418011023	3.16902955893703	0.297474338231637	10.6531191153348	1.68618676230226e-26	1.85166170050107e-24	UP
SLC6A14	17.6665856064444	4.05760239913319	0.381048199272625	10.6485279470646	1.77144062180402e-26	1.93435344752836e-24	UP
MCEE	658.351822698763	-0.723515682761863	0.068034454869723	-10.63454809989	2.05824086316542e-26	2.22256827996798e-24	NOT
SGO2	203.109831015363	1.06103668794269	0.0997726207823808	10.6345476306267	2.05825122392466e-26	2.22256827996798e-24	UP
GPC2	17.8855121664909	1.43854696354661	0.135338238029996	10.6292721442685	2.17805652455101e-26	2.33894390429271e-24	UP
KCTD17	622.719412756712	1.58174473783445	0.148837961262231	10.6272937657863	2.22474594511475e-26	2.37595532610964e-24	UP
DZIP1L	66.7238225033068	1.530021563634	0.143984990004032	10.6262573869065	2.24959896551563e-26	2.38936913075012e-24	UP
C18orf54	69.8513324181078	1.12717078922779	0.106081943665439	10.6254726325779	2.26860080456912e-26	2.39645618687011e-24	UP
CHGA	32.75724098194	3.00630560204657	0.283228804764067	10.6144062732279	2.55412998032716e-26	2.68349321230373e-24	UP
TERB2	18.5236046049641	-2.82227840000363	0.266501282354366	-10.5901118939115	3.31195722536479e-26	3.46099530050621e-24	DOWN
GABARAPL1	4276.70661716665	-1.1099296047602	0.104834874787004	-10.5874081217274	3.40900307700937e-26	3.5433579041621e-24	DOWN
DDR1	1903.64811504565	1.71391011211473	0.161948294351773	10.5830698555669	3.57063807404321e-26	3.69162192793499e-24	UP
RAB6B	179.880254786519	1.10794825775107	0.104743062129793	10.5777722669417	3.77834905933991e-26	3.88570215166083e-24	UP
GNMT	3885.75631021395	-2.05252499951576	0.194100024713144	-10.5745736124925	3.90951739910587e-26	3.99943629928531e-24	DOWN
EHHADH	9123.9315798748	-1.2894993134072	0.122036339541683	-10.5665191061123	4.26014579013557e-26	4.33531171323901e-24	DOWN
TNNT1	61.4095462800493	2.82414524350413	0.26759979590957	10.5536150874289	4.88794346878126e-26	4.94827902097403e-24	UP
COLEC10	163.149983473332	-2.19784120932611	0.208524688919105	-10.5399567826654	5.65248681042928e-26	5.6926106805344e-24	DOWN
ACO1	7334.70478741638	-0.827588030874257	0.0785555250512106	-10.5350709620329	5.95383563163458e-26	5.90432159041231e-24	NOT
EPS8L1	202.066819830781	2.33224974058853	0.2213702710526	10.5355146808957	5.92582286264431e-26	5.90432159041231e-24	UP
GIT1	1472.61187110525	0.602607406008594	0.0571954629854126	10.5359302041542	5.89970860396954e-26	5.90432159041231e-24	NOT
NAA40	546.654896403256	0.646626862316146	0.0613814646986649	10.5345622736534	5.98611156947851e-26	5.90619546070832e-24	NOT
SPRING1	1038.29130211404	0.936342242738375	0.0889882085567711	10.5220934090501	6.83380892434388e-26	6.70852242739757e-24	NOT
CNOT11	2114.6300787512	0.568214343726105	0.054020537806236	10.5184873531657	7.10043314666627e-26	6.93523211415841e-24	NOT
FAM83B	15.3989412749307	4.19208468613507	0.398709442362414	10.5141344566518	7.43604374361877e-26	7.22671911223591e-24	UP
PNMA1	595.375152184453	0.934107468388078	0.0888621412996	10.511872150804	7.61663022219187e-26	7.35480152417447e-24	NOT
SPINDOC	401.684822545053	0.883422193772033	0.0840430803885898	10.5115399112854	7.64351447179731e-26	7.35480152417447e-24	NOT
SLC2A1	520.029518549086	1.600836623689	0.152309131460557	10.5104441758541	7.73284787168213e-26	7.40410660501899e-24	UP
STX1A	96.0303711051908	0.965681043821882	0.0919035825723595	10.5075451553976	7.97422193338411e-26	7.59779175094054e-24	NOT
ANLN	543.994329716389	1.32867732442603	0.126493378709917	10.5039278575446	8.28589607353106e-26	7.83946288135793e-24	UP
KLKB1	4280.87226999428	-1.28234180768685	0.122090426403811	-10.5032134415318	8.34886462129491e-26	7.83946288135793e-24	DOWN
RHNO1	532.747059309993	0.649009695763768	0.0617908670439092	10.5033272199041	8.33880454771275e-26	7.83946288135793e-24	NOT
RCAN1	2331.22551224718	-1.05725140973853	0.100676510089506	-10.5014705893021	8.50447634868593e-26	7.94718782641387e-24	DOWN
PLEKHB1	316.45315864978	2.57975058303008	0.24575185263394	10.4973800009262	8.88109015585597e-26	8.25941384494605e-24	UP
DMGDH	4202.44879169212	-1.39117337430238	0.13258113461038	-10.4929964462188	9.30303748831379e-26	8.61062569811215e-24	DOWN
MTMR2	519.744023419885	0.735585744311186	0.0702408578441849	10.4723342921428	1.15752840604817e-25	1.0662976127184e-23	NOT
AGR2	532.711353296192	3.75766334667679	0.358848234445902	10.4714555792061	1.16832521563836e-25	1.06777546315282e-23	UP
ANO9	235.768583705205	1.90224118656382	0.181662192243244	10.4713103099446	1.17011973890802e-25	1.06777546315282e-23	UP
FBP1	5605.1871551451	-1.57178440833591	0.150235490878886	-10.4621378020658	1.28913729219115e-25	1.17088605365978e-23	DOWN
ACER1	5.26479760600679	-3.09840156452202	0.296814186382808	-10.4388594166653	1.64778574461944e-25	1.4896749543334e-23	DOWN
FBXO41	94.4421642999372	1.49804313478846	0.14360354223393	10.4317979311969	1.77497463476409e-25	1.59723064703285e-23	UP
C8A	10644.8532687475	-1.44820075245335	0.139035943103432	-10.4160170393925	2.09545756672988e-25	1.87693127762805e-23	DOWN
ATP8A2	19.2064049348996	1.95974738664338	0.188155524243215	10.4155718761154	2.10528458557785e-25	1.8770833252237e-23	UP
POLR1G	141.998391792206	0.794911023148008	0.0763329211958353	10.4137377516135	2.14625707477212e-25	1.90487665581487e-23	NOT
S100A9	764.996471065825	1.87377101573714	0.180016301738027	10.4088962924257	2.25824554842286e-25	1.99515994203159e-23	UP
PGRMC1	18650.9573009452	-0.912324915543993	0.0876550483156165	-10.408127461855	2.27655457528921e-25	2.00223489954282e-23	NOT
CLPX	2905.06835754892	-0.550093717232792	0.0528774925491764	-10.4031732730368	2.39811352630575e-25	2.09964561309932e-23	NOT
TRIM46	27.9327852918826	1.5109681189712	0.145276847802679	10.4006119476343	2.4634601122629e-25	2.14718718394861e-23	UP
DEPDC7	1147.02800624696	-1.17002762369354	0.112590868492251	-10.3918518380917	2.70058049672242e-25	2.334414969805e-23	DOWN
PEBP1	62622.5084202005	-0.826470075309295	0.0795310476827779	-10.3917916259044	2.70228619748997e-25	2.334414969805e-23	NOT
TRIM59	94.9219328937204	1.12359227644044	0.108299795036675	10.3748328984366	3.22776582746094e-25	2.7760214331132e-23	UP
PCK2	19912.4413176399	-1.22436050772572	0.118054600245332	-10.371137636156	3.3550645509879e-25	2.86027933944267e-23	DOWN
ROBO4	691.929631414829	-0.880570715007954	0.0849059179546546	-10.371134736194	3.35516638057791e-25	2.86027933944267e-23	NOT
KRT80	225.162378257075	2.55745809057289	0.246970480360795	10.3553189305732	3.95865019703798e-25	3.360012396499e-23	UP
DBN1	1321.31656325494	1.39189093964413	0.134472284412149	10.3507644398906	4.15157594488901e-25	3.50844268003511e-23	UP
CHST11	520.287053912741	1.3515110343194	0.130792217253355	10.3332680086111	4.98332787557748e-25	4.19311445530734e-23	UP
PLCD3	336.724871322219	1.32577857652377	0.128311734498034	10.3324811383022	5.02438639653908e-25	4.20943958575561e-23	UP
HTR3A	11.6275697332925	3.08377105416024	0.298496837215118	10.3310007668116	5.10254210788647e-25	4.25657128545019e-23	UP
DDN	5.91474985494468	2.29961908490055	0.222674784081842	10.3272541360379	5.3057679351522e-25	4.40718851946809e-23	UP
COL9A2	205.290215059695	1.84032856551737	0.178230579060485	10.3255489334006	5.40089831733606e-25	4.4671174720877e-23	UP
SCP2	18458.4809315751	-1.05345686673432	0.102151576220014	-10.3126834231651	6.1752561714953e-25	5.08595144937941e-23	DOWN
ABCC6	6349.07248969728	-0.917404021241976	0.088993928306652	-10.3086136177832	6.4423947043226e-25	5.28357915054508e-23	NOT
RANBP3L	121.343509126039	-2.03818378370052	0.197837256355193	-10.3023253620198	6.87782830694709e-25	5.61698944546767e-23	DOWN
CCDC74B	9.31669795576043	2.11189539711163	0.205011101294193	10.3013709198169	6.94642019058533e-25	5.6492706796823e-23	UP
MMD	824.361299433259	0.993008982224432	0.0964239912032929	10.2983600847931	7.16726902024986e-25	5.80459199777486e-23	NOT
CYB5A	20569.1844660943	-0.96829336080981	0.0940720851814749	-10.2930997962028	7.5699382346668e-25	6.1052651231211e-23	NOT
ETFDH	2441.16484622981	-0.927742534538639	0.0902075864251932	-10.2845289548678	8.2745677667671e-25	6.64598238358066e-23	NOT
PIGS	948.409807821625	0.692979057551918	0.0674176736303175	10.2788930592866	8.77293638667623e-25	7.01726603077473e-23	NOT
CTSV	185.542892182951	2.26267077883115	0.220167127667416	10.2770599898507	8.94135316848468e-25	7.12266727605888e-23	UP
HAMP	2787.69681209698	-2.88177665215364	0.280424470893483	-10.2764806615192	8.99524330019277e-25	7.13634873574885e-23	DOWN
MACIR	172.67250903444	1.54652222338505	0.15053501699968	10.2735048243847	9.2771742025577e-25	7.33009898272821e-23	UP
ARHGEF38	46.7791188397593	2.05815658608951	0.200566902168975	10.2616960417305	1.04848788463621e-24	8.25079312294494e-23	UP
MMP14	4105.95591338421	1.19629566781754	0.116660160198087	10.2545347596493	1.12918451570424e-24	8.849983641832e-23	UP
BUB1	379.75190227724	1.20051243246025	0.117229461948407	10.2407058132588	1.30282426403667e-24	1.0169877598426e-22	UP
TMEM44	262.715494121096	0.830727549897026	0.0812410319442196	10.2254677226085	1.52490033241514e-24	1.18557951044612e-22	NOT
GNPDA1	1304.39870919272	0.716367382239509	0.0701155767179814	10.2169505803379	1.66496247848839e-24	1.28931775674816e-22	NOT
NCAPD2	1382.52241519285	0.840788612533972	0.0823035521569884	10.2157026094114	1.68652834939504e-24	1.30083537806315e-22	NOT
GJA3	8.58390344069572	2.45278238883528	0.240220534260199	10.2105442250765	1.7786439082704e-24	1.36646251561469e-22	UP
GPD2	545.359134433463	0.716786859920535	0.0703073094919621	10.1950546123868	2.0862724363826e-24	1.59649123409325e-22	NOT
NCAPH	306.650016672976	1.16785191016509	0.114636341439454	10.1874492460307	2.25605947281248e-24	1.71964815580612e-22	UP
FUT3	45.4845526452647	2.14067150663002	0.21046970169369	10.1709247906166	2.67358068277394e-24	2.0299370207452e-22	UP
HAGH	8227.16002560523	-0.959861234240873	0.0944250675638138	-10.1653221862106	2.83184218064384e-24	2.14173215817799e-22	NOT
INPP5J	57.8087370636729	1.61704231944038	0.159086933478654	10.1645200148216	2.85524859589691e-24	2.15106461079257e-22	UP
SEL1L3	1710.85265999088	1.62915348823558	0.16030704919725	10.1627064835495	2.90887404124705e-24	2.18300327180382e-22	UP
TRIM45	191.842846410031	1.09098486361559	0.107365990681373	10.1613635443767	2.94922605804413e-24	2.20477334193091e-22	UP
STX6	773.642086465588	0.526654587607816	0.0518755712810239	10.1522657891281	3.23758003047702e-24	2.41106678361616e-22	NOT
MSC	718.887188487978	2.27327462625423	0.224435870700583	10.1288382251827	4.11509520510638e-24	3.05286662220048e-22	UP
QDPR	5429.98301202662	-0.911913462883817	0.090080680039802	-10.1232968321386	4.35494309064132e-24	3.21851820733062e-22	NOT
MT1X	1979.88204845649	-2.21279503645431	0.219013849879043	-10.1034479676805	5.33333374584388e-24	3.92666697037756e-22	DOWN
ISM2	4.26425711335152	3.80287024981772	0.376538252382357	10.099558878167	5.54912336016565e-24	4.0548237124639e-22	UP
JPT1	2419.94214777489	0.989437243810229	0.0979677041969326	10.0996267282255	5.54528552490761e-24	4.0548237124639e-22	NOT
GSTZ1	1954.5444641061	-1.21354356438815	0.120203332022539	-10.0957564484203	5.76845980504063e-24	4.19930910975935e-22	DOWN
REEP2	61.0059824004872	1.86506616061974	0.184856908496242	10.0892424080416	6.16434202575902e-24	4.47075805801037e-22	UP
CREG2	12.5235992830085	1.64847630927729	0.163417494205957	10.08751429758	6.27380683458e-24	4.53323358526883e-22	UP
SLCO2B1	9099.85436532447	-1.18416665668778	0.117415021208568	-10.0853080338358	6.41636166199072e-24	4.61906746755976e-22	DOWN
FAM107A	334.401812987656	-1.15771041933958	0.114821313321255	-10.0827136169437	6.58810544650681e-24	4.72520315733405e-22	DOWN
RGN	6972.65470851398	-1.16016610027561	0.115076879707646	-10.0816610879876	6.65907141307136e-24	4.75854305352456e-22	DOWN
MMP9	600.414903441704	1.93268313086052	0.191925328963623	10.0699743035315	7.49976766421525e-24	5.33966974686271e-22	UP
GPR84	15.9596427904034	1.94509340469509	0.193174171951765	10.0691173413223	7.56539655178726e-24	5.36673769259449e-22	UP
SCRN1	520.980769908426	1.56999649926403	0.155990066350343	10.0647210171571	7.91113051262206e-24	5.59158704632128e-22	UP
TTYH1	86.3454062314176	2.23669489220751	0.222299636611195	10.061621900532	8.1642086313929e-24	5.74955518726028e-22	UP
ETFRF1	1261.36462303014	-0.696300447397036	0.0692371410299148	-10.0567475352021	8.57857120543321e-24	6.01955554223846e-22	NOT
RANBP10	1453.97205232288	-0.710703764180085	0.0706749654825683	-10.0559478073658	8.64851594467384e-24	6.0468059142671e-22	NOT
TRAF5	330.313305049632	0.943273766440974	0.0938724850437113	10.048458459385	9.33156898275631e-24	6.5009930579869e-22	NOT
PMAIP1	45.5213651698578	1.67185165762375	0.166609336454178	10.0345616470512	1.07435535288448e-23	7.4579446407199e-22	UP
KIF2A	575.067624144634	0.529278303922629	0.0527869402920596	10.0266903327648	1.16351415776775e-23	8.0481226635344e-22	NOT
STX3	811.133911675069	0.895864978499794	0.0894026393886801	10.0205652162572	1.23792950312982e-23	8.53249494763628e-22	NOT
HIBADH	4826.95583989169	-0.870143794063666	0.0868541805832974	-10.0184445724999	1.26477679481175e-23	8.68673730062052e-22	NOT
GNA14	92.045136830743	-1.20051858093716	0.119892760540886	-10.0132699882889	1.33273120552653e-23	9.12123114148565e-22	DOWN
RIT1	656.820465956207	0.536508791167868	0.0536926506397169	9.99222025315711	1.6484736540237e-23	1.12425903204417e-21	NOT
EPHX2	5526.30016946978	-1.10156845118584	0.110274501497276	-9.98933059074454	1.69724012874161e-23	1.15347050287939e-21	DOWN
PAFAH1B3	685.333630100309	1.37176216534303	0.137542420134679	9.973375224893	1.99337173546564e-23	1.35000579868452e-21	UP
TMEM192	1899.77513025075	-0.668732189798275	0.0670599387789285	-9.97215628249877	2.01799340880973e-23	1.36193534329982e-21	NOT
CLEC5A	24.2929521021957	1.90665540016172	0.191256694281996	9.96909105492787	2.08124738286212e-23	1.39976489206543e-21	UP
TYRO3	488.724202660344	1.60828524675133	0.161402871361157	9.96441533653151	2.1815361351806e-23	1.46215578825881e-21	UP
FBXL19	351.964627991462	0.648521691096227	0.0650950319034284	9.96269104005264	2.21971572296052e-23	1.47755529134191e-21	NOT
PAGE1	51.2747313868349	4.6185162085965	0.463577627123016	9.96276769709363	2.21800440509437e-23	1.47755529134191e-21	UP
HSD17B4	15181.4002185863	-0.854071676283448	0.0858140014879381	-9.9525912027712	2.45700830317139e-23	1.62992731702192e-21	NOT
ZFP1	316.611566173453	-0.827950930249381	0.0832464921754443	-9.94577559501787	2.6311632706552e-23	1.73952110516072e-21	NOT
PRSS2	26.38433089937	4.02814885778246	0.405722541350822	9.92833389136096	3.13449026546211e-23	2.06525719626397e-21	UP
ALDH5A1	5943.13942419654	-0.916139595142456	0.0923245066533056	-9.9230380789655	3.30538965147907e-23	2.17050198161482e-21	NOT
HMGA2	85.5480205691275	3.45660188425841	0.348642255548269	9.91446627381015	3.60176297249636e-23	2.35715376755595e-21	UP
NXPH4	280.594509202074	2.20436247104909	0.222529601923309	9.90592915278204	3.92306303304737e-23	2.55881128098462e-21	UP
TPPP2	62.7361925093895	-1.64843918622655	0.166474173509381	-9.90207160351911	4.07740123548672e-23	2.65058353893496e-21	DOWN
CYP3A43	196.875299067707	-1.99233577974897	0.201284048712532	-9.89813049018287	4.24129057761149e-23	2.74793216523448e-21	DOWN
SLC38A1	1814.59742254158	1.4514432180255	0.146696173349291	9.89421322238275	4.41064835093534e-23	2.84816518262891e-21	UP
KIF23	300.294968918172	1.25688497594946	0.127051440730857	9.89272509401932	4.47672582690321e-23	2.88126224826218e-21	UP
CD58	351.728555539142	0.685392314090687	0.0693344981028933	9.88529999991571	4.8213549750347e-23	3.09282761220295e-21	NOT
NSD2	1605.6518268728	0.695579702453668	0.0703745460928875	9.88396715959731	4.88594078225421e-23	3.09759399781288e-21	NOT
PDE7A	447.652185035082	0.764221874941693	0.0773150647982774	9.88451444664274	4.85931774202456e-23	3.09759399781288e-21	NOT
PTGES3L	8.39580989536378	1.46836020495781	0.148561831653087	9.88383212982079	4.89253154976876e-23	3.09759399781288e-21	UP
RGCC	552.659886778176	-0.869398575109169	0.0879609242537444	-9.88391814302883	4.88833225101822e-23	3.09759399781288e-21	NOT
PAH	33995.0515862883	-1.19971226722962	0.121389703107032	-9.88314689403111	4.92611364114656e-23	3.10872957282356e-21	DOWN
RUNDC3A	18.2778563559569	1.6862781651124	0.170645464291223	9.88176376158821	4.99459507372103e-23	3.14174577501345e-21	UP
PEX11G	393.855981632535	-1.01855228387525	0.103110495932009	-9.87825996440638	5.17232147378754e-23	3.24304556406479e-21	DOWN
DCXR	32425.1299441063	-1.44698437724211	0.14652580611872	-9.87528692433687	5.32802590379335e-23	3.3299305302904e-21	DOWN
CYP2C8	13835.4926902969	-1.81856502853913	0.184180326961879	-9.87382886401071	5.40607472477178e-23	3.36788059055734e-21	DOWN
TMEM88	143.196561080284	-1.02102430315878	0.103424103547183	-9.87220839379072	5.49414581088186e-23	3.41181188901312e-21	DOWN
NAT8L	52.9202145514973	2.20132727097665	0.223160409119384	9.86432709844604	5.94315948523948e-23	3.67889143040127e-21	UP
ECHS1	25642.7494457343	-0.837426882995874	0.0849080330593886	-9.86275211922692	6.03715161086215e-23	3.72521002731199e-21	NOT
CCNB1	1037.59228710538	1.11940071312952	0.113504066192301	9.86220803079435	6.06996271087611e-23	3.73339206027084e-21	UP
DUSP16	3570.45901472574	-0.739770778618888	0.0750130338652482	-9.86189653317844	6.08882689255469e-23	3.73339206027084e-21	NOT
PITX2	17.14900799339	3.81146668891716	0.386551697975151	9.86017318998342	6.19424554062938e-23	3.78608649601299e-21	UP
ECT2	609.122069383488	1.08438846517352	0.109987350838329	9.85921069021359	6.25390695412344e-23	3.81057020273659e-21	UP
CALCR	8.35384518942699	2.51299933868387	0.255017758720418	9.85421309987645	6.57295350559753e-23	3.99245304025935e-21	UP
MMAA	745.820092353502	-0.724800574560915	0.0736041338881892	-9.84728080167274	7.04234714139725e-23	4.26423991860867e-21	NOT
BCKDHB	1341.15196780367	-0.916957746922517	0.09316065240343	-9.84275789473493	7.3663328737322e-23	4.44656559213456e-21	NOT
P3H4	683.082699215741	1.13147546202195	0.114984511936398	9.84024233322666	7.55286898672664e-23	4.5450499843655e-21	UP
TMEM237	325.453419680136	0.71476049595042	0.0726520232138591	9.83813614999332	7.71263949210612e-23	4.62686956197737e-21	NOT
FA2H	64.6386903449544	2.81810832697414	0.286710254613508	9.82911591625148	8.43560388638234e-23	5.04501023814196e-21	UP
EPHB6	328.09911540486	1.77077250905875	0.180165175002996	9.82860593912952	8.47842468104296e-23	5.05506566028933e-21	UP
DLGAP5	284.316352513761	1.22410299708677	0.124569949899596	9.82663152769515	8.64624714741339e-23	5.13936103376985e-21	UP
ORAI2	415.907234983151	1.06476921926332	0.108374624382351	9.82489420684637	8.79663445618463e-23	5.21281048551404e-21	UP
KSR2	16.5413778582663	2.15803902038861	0.219705337103035	9.8224242016322	9.01491262320435e-23	5.31366584549675e-21	UP
NEURL3	277.823056901044	1.77701645318722	0.18092121821458	9.82204558826044	9.04884187302272e-23	5.31366584549675e-21	UP
TNFRSF11A	153.140611247966	1.35764106395017	0.138220122720666	9.82231123245263	9.02502309610951e-23	5.31366584549675e-21	UP
PCNX2	180.171941049848	1.40130456445244	0.142702831751074	9.81973901468778	9.25829233817276e-23	5.42028398123686e-21	UP
ADH4	30199.1498200629	-2.10199820098735	0.214194011791106	-9.81352458647322	9.84678414453448e-23	5.74750580832783e-21	DOWN
FHDC1	68.2833503663956	1.51455316412874	0.154340986833467	9.81303278670191	9.89490731820095e-23	5.75830280071473e-21	UP
PTHLH	59.9565926682831	2.13718757938168	0.217850908638992	9.81032208097549	1.01643611156812e-22	5.89745334344765e-21	UP
BEND3	178.405836785121	0.907005967373449	0.0925014487501271	9.80531634508268	1.06811790979221e-22	6.17887137280687e-21	NOT
ACAA1	7448.44198105697	-0.922951915205761	0.0942022357618417	-9.79755849467449	1.1533976249273e-22	6.65240048537448e-21	NOT
SPRYD4	2189.72857768333	-0.834599956299275	0.0851951640329659	-9.79633017639745	1.16750465820118e-22	6.71384261581548e-21	NOT
CYP4V2	3892.79208727588	-0.957137240149434	0.0977689242328541	-9.78979003461101	1.2455426324681e-22	7.14147850952287e-21	NOT
LHFPL2	595.780550310879	1.08655187327542	0.111117233983425	9.77842801088348	1.39358108293424e-22	7.96677514970374e-21	UP
GLYATL1	4071.32034302643	-1.54393532911784	0.157946937759633	-9.77502540421165	1.44121169046007e-22	8.20276689923132e-21	DOWN
PHF21A	795.30956171399	0.557875784264303	0.0570724000992458	9.77487863300277	1.44330209370639e-22	8.20276689923132e-21	NOT
ECHDC2	8366.05582102533	-0.920150086402125	0.0941472086685162	-9.77352488103912	1.46272509288014e-22	8.28891767647559e-21	NOT
PLCB3	852.194501114616	0.496491454337545	0.0508434433786441	9.76510285977381	1.58950630883773e-22	8.98117271072062e-21	NOT
PROM2	38.6307783018448	2.07523321555121	0.212545761265951	9.76370078232022	1.61164378644413e-22	9.07986094988828e-21	UP
MT2A	26748.8856480179	-1.88471965779371	0.193230693923703	-9.75372814495967	1.77815493037059e-22	9.98901658428128e-21	DOWN
C11orf54	2796.97920541363	-0.810033345597597	0.0830884925171399	-9.74904371300875	1.86214071990599e-22	1.04006980381646e-20	NOT
TPD52L2	3538.79828742051	0.517328410294745	0.0530637897103405	9.74917948979307	1.85965204793353e-22	1.04006980381646e-20	NOT
FHOD3	103.379274161749	2.22652566963409	0.228418769943361	9.7475600196349	1.88955130295187e-22	1.05013571334735e-20	UP
PDK4	7577.26418971858	-1.59134262004898	0.163256757947221	-9.74748390240265	1.89096825472846e-22	1.05013571334735e-20	DOWN
PRSS21	12.7423408488215	2.66740824300264	0.273672668617537	9.7467103912024	1.90542724684881e-22	1.05515069507124e-20	UP
ANKRD13D	697.214021689196	0.718303616375738	0.0737114899436439	9.74479849647479	1.94163687017979e-22	1.0721476092524e-20	NOT
ADH1B	76878.2876272763	-1.74870262548318	0.179534028042656	-9.74022944033598	2.03095279681498e-22	1.11673103891677e-20	DOWN
CRAT	6638.42342909489	-0.645370033520198	0.0662591875160276	-9.74008371841396	2.03386730347553e-22	1.11673103891677e-20	NOT
CENPM	341.382890639625	1.30382669840808	0.133874990955889	9.73913566005531	2.05293025117861e-22	1.12402268428616e-20	UP
LY6K	11.248538689482	2.87782801881144	0.295611931795798	9.73515514522391	2.13491666065147e-22	1.16562851497423e-20	UP
AURKB	412.78801344327	1.3034352419342	0.134080819802851	9.72126545654137	2.44720976834166e-22	1.3323926125282e-20	UP
PBLD	4335.79125712918	-1.15301371838089	0.118616810194122	-9.72049169501291	2.46587852439903e-22	1.33880672845654e-20	DOWN
SORBS2	3991.03327159711	-0.934130740978179	0.0961326165920147	-9.71710512096653	2.54925972814374e-22	1.37962143184979e-20	NOT
TTC39A	581.156847143757	1.66091336070217	0.170930971196531	9.71686610726912	2.55524883194898e-22	1.37962143184979e-20	UP
DNM1	336.791164922404	1.62083120514948	0.166837825735839	9.71501035811748	2.60222567101191e-22	1.40109308497115e-20	UP
CYB5D2	1055.74034134305	-0.816846799464433	0.0841304780855126	-9.70928512535216	2.75260853643119e-22	1.47796829067992e-20	NOT
CPSF6	1806.26331209983	0.379492598098113	0.0390977100529961	9.70626150697111	2.83546743017215e-22	1.518263923974e-20	NOT
AFP	26382.0115773027	3.12623751776732	0.322133554386272	9.70478695932009	2.87676650431399e-22	1.53614589407558e-20	UP
FAAP24	121.027266310283	0.706771882252253	0.0728793792548661	9.69783070984462	3.07976779477945e-22	1.64003963361995e-20	NOT
MMUT	5181.37645021037	-0.825108965978895	0.0850996336145245	-9.69579927589804	3.14168066684301e-22	1.66843844594064e-20	NOT
UBE2Z	3367.74131306063	0.445364862068976	0.0459430515555141	9.6938459024828	3.20237563475977e-22	1.69603747173912e-20	NOT
GPSM2	184.664926366969	0.928251361357943	0.0957881623810513	9.69066884971967	3.30358053947608e-22	1.74488301483143e-20	NOT
KCNJ8	1685.17680240968	-1.26417605494397	0.130462212753499	-9.68997864027158	3.3259822029063e-22	1.74831122184873e-20	DOWN
UTS2B	26.9152332665921	2.07429169944811	0.2140670722914	9.68991483484422	3.32806066823085e-22	1.74831122184873e-20	UP
C6	12305.5621888714	-1.49988418698272	0.154805909943622	-9.68880443601252	3.3644385028945e-22	1.76265744422535e-20	DOWN
MST1R	137.017785963829	1.96435575175363	0.202816793006128	9.68537034156869	3.47945189072728e-22	1.818013612905e-20	UP
ABCA12	7.73825612279829	2.04573735582417	0.211296528778531	9.68183134692378	3.60204969811096e-22	1.87702520059471e-20	UP
ACOX1	10438.6221805182	-0.81736778057195	0.0845020582783473	-9.67275587394054	3.93632613927434e-22	2.04573184944052e-20	NOT
CDC25A	199.561656647521	1.20687003350254	0.12480579184167	9.66998418657996	4.04440568301197e-22	2.0927475697934e-20	UP
RBP4	242781.129681702	-1.17495889468457	0.121507017922705	-9.66988503850871	4.04832580255348e-22	2.0927475697934e-20	DOWN
APOA5	11491.9064213783	-1.58684273794198	0.164245647491919	-9.66139902136561	4.39816018179905e-22	2.26756072821295e-20	DOWN
MT1M	437.757644868837	-2.34698826991871	0.243186511476794	-9.6509804580287	4.8687970669432e-22	2.50356636481944e-20	DOWN
LGALS14	23.6595048552532	6.70981246021092	0.69540914460873	9.64872623868957	4.97700655982088e-22	2.55245584441263e-20	UP
CCDC74A	46.7831277703621	1.47193388375569	0.152571478197028	9.64750359077508	5.03668940647941e-22	2.56277832444346e-20	UP
ENAH	3554.97505035122	0.862497804041279	0.089396318409892	9.64802375962096	5.01121159466199e-22	2.56277832444346e-20	NOT
TAPT1	1492.66285397743	-0.603361025266832	0.0625403443634436	-9.64754881681642	5.03446916147475e-22	2.56277832444346e-20	NOT
GLS2	67.8559169602793	-2.09280152951397	0.216995248486078	-9.64445785847814	5.1884623428227e-22	2.63311077173485e-20	DOWN
SLC23A2	3800.04717286373	-1.05330130964076	0.109248698610385	-9.6413167665929	5.3497276889272e-22	2.7078816950437e-20	DOWN
PLK1	433.712822720868	1.22861567797442	0.127445950369275	9.64028809400773	5.40361086063152e-22	2.72805154021026e-20	UP
PPT1	2674.01310620322	0.650426914393971	0.067513812653002	9.63398286713481	5.74581987178204e-22	2.89330313077273e-20	NOT
TLCD3A	227.05366892644	1.03767104497925	0.107755066898265	9.62990488381345	5.97847924263359e-22	3.00267961341264e-20	UP
FOXO1	1101.9577338797	-0.926834178189016	0.0962609790009487	-9.62834772519695	6.0697578114636e-22	3.04066707684067e-20	NOT
UBE2C	746.735705702446	1.35321199032854	0.140602248148549	9.62439796054218	6.30751958470118e-22	3.15165188092126e-20	UP
HACD1	48.7600328098577	1.87587122295645	0.195028436035436	9.61844980706104	6.68307188364286e-22	3.33074021031708e-20	UP
FRAS1	454.832339586603	2.37289696555117	0.246751288886909	9.61655347882989	6.80739015517324e-22	3.38402154593612e-20	UP
SCTR	139.911856338348	2.01743888197831	0.209912647103133	9.61084960729936	7.19527988702191e-22	3.56772079500114e-20	UP
CDCA8	398.536662694275	1.08814461335645	0.113235721659294	9.60955251056268	7.28649616688876e-22	3.603756386662e-20	UP
MELTF	504.310497121178	1.71399166395077	0.178373634063355	9.60899671608412	7.32593085649428e-22	3.61406391009338e-20	UP
BAIAP2L2	654.968670655729	1.61659284489043	0.168290446479122	9.60596919618357	7.5444765150605e-22	3.7124554436261e-20	UP
CERS5	884.226147481454	0.476374214693392	0.049599411530355	9.60443279456753	7.65783890270509e-22	3.75872259474442e-20	NOT
B3GALT5	25.9243577348539	2.76661086830685	0.288195910751835	9.5997575437119	8.01326976633529e-22	3.92327265612743e-20	UP
NDRG3	1168.66150031228	0.616519287213598	0.0642335309768731	9.59809118131109	8.14385939841552e-22	3.97719083233675e-20	NOT
MT1G	6201.80389808849	-2.61163092978081	0.272335249984379	-9.58976456382571	8.82862390110745e-22	4.3008010718252e-20	DOWN
CLEC2L	56.551054552572	3.67742532243907	0.383618689857639	9.58614744188756	9.14355653995753e-22	4.44308271167886e-20	UP
CDC14B	1529.01315764867	-0.98820116453961	0.103177528781977	-9.57767816505627	9.92509997567882e-22	4.81082713783714e-20	NOT
MPV17	1231.22206683279	0.601050461506913	0.0627869785156832	9.57285213775306	1.03996376255859e-21	5.02830240120678e-20	NOT
CLIC3	61.8417164577151	1.79065506345478	0.18709900423736	9.57062850630191	1.06257731792876e-21	5.11220676450031e-20	UP
DHRS1	3211.85827948432	-1.04014819063198	0.108679007998202	-9.57082890054711	1.06051958847546e-21	5.11220676450031e-20	DOWN
CDK16	2339.20789723626	0.582835112390555	0.0609068282431708	9.56929016338828	1.07642161996225e-21	5.15330222344983e-20	NOT
CEACAM7	53.0277857007692	5.58558802972812	0.583693227878583	9.56938981462708	1.07538467077933e-21	5.15330222344983e-20	UP
NRG3	24.4712477792636	2.49112621460822	0.260435064357229	9.56524890669574	1.1193180983631e-21	5.34550021569623e-20	UP
ACADSB	10068.6675941388	-1.01704243464757	0.106332853530569	-9.56470555316367	1.125213112369e-21	5.36048217282263e-20	DOWN
PKIB	392.677636972765	1.83871064589754	0.192316669382288	9.56084905070057	1.16794551432936e-21	5.55045402494372e-20	UP
HOXB9	14.4792547003754	3.04654548483687	0.319016452873231	9.54980678080413	1.29938403025048e-21	6.16003107218989e-20	UP
SRSF12	52.0512765494141	1.36032425166509	0.142487751495444	9.54695570242465	1.33563373637829e-21	6.31647516641968e-20	UP
CENPE	249.427230602848	1.11638854902602	0.116966973584506	9.54447665707495	1.36796528630901e-21	6.45367506553111e-20	UP
CD300LG	64.5973537228207	-2.24718603120549	0.235465953419372	-9.54357094336771	1.37996966543691e-21	6.49454488791701e-20	DOWN
PRAME	455.350132651118	3.70751796920413	0.388730026801748	9.53751373339358	1.46297529694609e-21	6.86856300645921e-20	UP
PSORS1C1	30.6538416793815	1.74381318440344	0.183038666773603	9.52702079370108	1.61861610675547e-21	7.58097379927857e-20	UP
CSF3R	286.897540520099	1.41848206324906	0.149040900861023	9.51740129759252	1.77563742827439e-21	8.29640978205993e-20	UP
C16orf74	32.7034922927146	1.52866480582326	0.160678776813492	9.51379414343974	1.83832500540065e-21	8.56871058272721e-20	UP
CHEK1	305.322323776871	0.99131680292113	0.10424308932249	9.50966447141987	1.91278484832663e-21	8.89444954471883e-20	NOT
TRAIP	185.84356350208	1.0149465029123	0.106750163945113	9.50768097587329	1.9496012149219e-21	9.04400926358879e-20	UP
CDADC1	384.687889697166	-0.691472293871959	0.0727392752544638	-9.50617519150392	1.97801792026057e-21	9.1539843609773e-20	NOT
SLC1A2	3372.9667073846	-1.97539265865154	0.207821973281958	-9.50521558166262	1.99634075615688e-21	9.21683498276041e-20	DOWN
TAT	34513.4288837946	-2.03970218557934	0.214632478005074	-9.50323177804954	2.03475361958672e-21	9.3719208777031e-20	DOWN
ATP6V0D2	30.9341796802252	2.08132244950787	0.219053139425133	9.50144999049063	2.0698775746731e-21	9.5111608555369e-20	UP
ARMC9	178.77098286827	0.932021200315306	0.0981047289218522	9.50026783171412	2.09351149571714e-21	9.59707144864484e-20	NOT
COBLL1	3540.74263788745	-0.949685461860417	0.0999881061919824	-9.49798429062124	2.1399228611662e-21	9.78674838882055e-20	NOT
CENPO	225.541024705716	0.907231162273014	0.0955865171192702	9.49120429967122	2.28380315978621e-21	1.04202539945457e-19	NOT
F11	2622.67548001841	-1.17930553694837	0.124260438539609	-9.49059532388872	2.29718542822649e-21	1.04567665499855e-19	DOWN
TCF3	1611.23526403757	0.592182390444585	0.0624150191397834	9.48781877513079	2.35918997337101e-21	1.07139195122459e-19	NOT
TRPV6	77.3973161593281	2.90546425774495	0.306260182286787	9.48691480573935	2.37973203445927e-21	1.07820166792039e-19	UP
GFOD2	1346.7622460972	-0.627591130690224	0.0661781856711311	-9.48335352995327	2.46239538736464e-21	1.11305998009782e-19	NOT
TICRR	114.866043326907	1.24460575944798	0.131246757913603	9.48294479218507	2.47206275189608e-21	1.11483720901633e-19	UP
FAM117B	297.850682047322	0.894092341718369	0.094292019752102	9.48216343301352	2.49064787197678e-21	1.12061858073177e-19	NOT
UCK2	1031.12234329435	0.751186677708161	0.0793180436343102	9.4705648713608	2.78334419363482e-21	1.24941942475012e-19	NOT
BAK1	647.115355888807	0.760034616294331	0.0802765398367924	9.46770523293022	2.86058760997824e-21	1.2811345938974e-19	NOT
SLC31A1	4934.06438098593	-0.653961429646455	0.0690875106090385	-9.46569682250063	2.91610186852326e-21	1.30299475904567e-19	NOT
FCN3	476.753851627492	-1.95871274443791	0.206940301160745	-9.4651101474741	2.93251827244438e-21	1.30732471700691e-19	DOWN
MTHFD1L	571.272029477036	0.850376675143022	0.0899241612080969	9.45659835708818	3.18123969495058e-21	1.41496009040628e-19	NOT
SEMA6A	734.804958651166	1.56314423621099	0.165326003436869	9.45492060362959	3.2326720765291e-21	1.4345535879337e-19	UP
SARDH	4922.10797595768	-1.02970927680163	0.108940645043153	-9.45202111107147	3.32350362461897e-21	1.4715020490141e-19	DOWN
RHBDL2	23.1478244993719	1.28043588163934	0.135470820192035	9.45174672910575	3.33222875097474e-21	1.47201205074309e-19	UP
ADORA2B	48.7823499244229	1.49179643836975	0.157850343861567	9.45070122671408	3.36568303363795e-21	1.48341907312519e-19	UP
NEIL3	89.1927714668022	1.36991619904611	0.145031424561184	9.44565085250325	3.53202347007573e-21	1.55321131646746e-19	UP
VASP	2886.53084883491	0.628306015090794	0.0666264337554212	9.43028134144536	4.08990467678614e-21	1.79448029802917e-19	NOT
KIF20A	486.208653888343	1.18327667929136	0.125502139601501	9.42833869644413	4.16635308832258e-21	1.82390551751635e-19	UP
S100A6	4262.56938771381	1.53079320894378	0.162371712340342	9.42770872388868	4.19144642877974e-21	1.83076728620656e-19	UP
IDNK	704.835440576299	-0.887436003866523	0.0941717360973941	-9.42359184021755	4.35915243788669e-21	1.89974990886107e-19	NOT
MAPK15	23.791900068145	2.074314432314	0.220318194963691	9.41508454467798	4.72701824852738e-21	2.05545981424221e-19	UP
CDH10	6.90112842215196	4.36675163613739	0.463891254780589	9.4133088113566	4.80759184778848e-21	2.08582952556841e-19	UP
OSBPL3	408.295099948374	0.903554574188147	0.096040692642941	9.40803891895461	5.05479625815283e-21	2.1881976585683e-19	NOT
PHLDA2	383.744289752048	1.54937833722407	0.164709056373868	9.40675862842162	5.11672675661368e-21	2.21008484374e-19	UP
POR	29279.7358745463	-0.869175237892971	0.0924228343698958	-9.4043343705988	5.23605642267387e-21	2.2566126094792e-19	NOT
CTSO	2705.98582012422	-0.847850066403395	0.090172971964527	-9.4024855556156	5.32890718224351e-21	2.29154798454131e-19	NOT
WDHD1	203.882997406051	0.927935640798538	0.0987347667809032	9.3982663964525	5.5469435805731e-21	2.38004287804855e-19	NOT
ETFBKMT	244.409214553092	-0.671911619455835	0.0715246313256096	-9.39412908536384	5.76931253156132e-21	2.47000281224576e-19	NOT
HDAC11	1154.00679694744	0.801506402949824	0.0853590011799697	9.38982874530056	6.00978916544075e-21	2.56730268150927e-19	NOT
SELENBP1	12249.4462461917	-1.06825802092479	0.113842828944174	-9.38362153182825	6.37447749916175e-21	2.71712103401769e-19	DOWN
CDCA3	352.519474704084	1.14099972950918	0.121598179141743	9.3833619677739	6.39019516615774e-21	2.71786046924744e-19	UP
ANKRD13B	113.957079050914	1.05649638052722	0.112656624642494	9.37802267625118	6.72214959164206e-21	2.85280396534381e-19	UP
DRP2	6.85907050720044	2.09415617475951	0.223369047359559	9.37531945233455	6.8966604640297e-21	2.92048778734957e-19	UP
KCNH2	86.2819152166386	2.46262957824441	0.262771564331674	9.37175064778337	7.1339290347291e-21	3.01439518800064e-19	UP
GPRIN1	171.380513256373	1.18752942316993	0.126740169219818	9.36979515239781	7.26734350694197e-21	3.0641074998792e-19	UP
MAMSTR	67.4601358635802	1.16044385752688	0.123891507471588	9.36661342822881	7.48971060835663e-21	3.15102824880147e-19	UP
FOXF2	23.1636189147806	1.7567649965565	0.187604786613565	9.3641800311585	7.66430705539355e-21	3.21751914115949e-19	UP
TMEM65	836.102742402052	0.845136296718276	0.0902547312175718	9.36390021129148	7.68464041712548e-21	3.21910249542388e-19	NOT
C1RL	5597.36249442879	-0.7416297489859	0.0792525158779116	-9.35780701433352	8.14087737477086e-21	3.39651708187013e-19	NOT
TEAD2	688.76983007441	1.05811574987626	0.113073397440899	9.35777799043594	8.14311344421197e-21	3.39651708187013e-19	UP
C1S	90977.3972245891	-0.936253134098682	0.100101729236392	-9.3530165886316	8.51828756110349e-21	3.54539518897577e-19	NOT
AK3	5428.64221176252	-0.699831202536007	0.0748776182753315	-9.34633363954856	9.07386244688236e-21	3.76856120470198e-19	NOT
PROM1	178.464882002702	2.91251293922285	0.311653099195494	9.34536812481975	9.15703693569413e-21	3.79499630957541e-19	UP
MPDZ	2337.41128058398	-1.103055527814	0.118107199698062	-9.33944357866358	9.6841696357761e-21	4.00491925979958e-19	DOWN
TMEM185B	1110.63364613967	0.493484396444514	0.0528596409135021	9.33575007162906	1.00278677784741e-20	4.13825193227603e-19	NOT
SLC6A13	399.789333744725	-1.54638509171153	0.16571674990498	-9.33149541369959	1.04387547499568e-20	4.29868805243453e-19	DOWN
HAAO	6676.94652520247	-1.09465078303483	0.117323930707181	-9.33015776437696	1.05713436595228e-20	4.34408470845973e-19	DOWN
KIF4A	526.332553681706	1.19954910212442	0.128604108505074	9.32745552275334	1.08442931433389e-20	4.44684653643625e-19	UP
TSPAN15	832.132401435101	1.2824053075112	0.137605726912664	9.31941813966155	1.16980045828713e-20	4.78682347531092e-19	UP
CDCA4	227.218705838218	0.755042431319805	0.0811026780365579	9.30971022904399	1.28181574599391e-20	5.23417072581589e-19	NOT
TMEM201	504.504283543898	0.654545626187311	0.0703406729452367	9.30536485906103	1.33533070467156e-20	5.44126266387865e-19	NOT
LYPD6B	59.1486552966628	2.93730436053253	0.31580562295613	9.30098816176105	1.39146385728959e-20	5.65813451760206e-19	UP
CASP2	780.623284257798	0.571945814184153	0.06151292244009	9.29797823768161	1.43141525824449e-20	5.80843807400798e-19	NOT
HDC	45.291682216566	-1.53820685752009	0.165457193796317	-9.29670582600158	1.44864342941724e-20	5.86610048699644e-19	DOWN
TPX2	1397.17962870368	1.06611880848954	0.11476295072537	9.28974727253905	1.5465510607675e-20	6.24954531562119e-19	UP
CLEC4M	29.556137907082	-3.3591799478753	0.361693742427788	-9.28735986784722	1.58162729869805e-20	6.36482190575446e-19	DOWN
TLDC2	50.3489486014383	1.32922726906799	0.143120554866153	9.2874658731661	1.58005329007954e-20	6.36482190575446e-19	UP
DSCC1	187.223965618967	0.825691505033742	0.0889316647684763	9.28456143470763	1.6237448848345e-20	6.52081184432399e-19	NOT
TGFB1	1782.22158127057	1.21253689372785	0.130624806495134	9.28259284175873	1.65403559498842e-20	6.62876079583298e-19	UP
PLG	61674.7376782979	-1.28429961065941	0.138362940641923	-9.2821069334101	1.66159782688732e-20	6.64536562987838e-19	DOWN
BIRC5	1184.44488506158	1.26597103027837	0.136392659004361	9.28181208226091	1.66620327527244e-20	6.65010124465511e-19	UP
ANXA3	137.859201141157	1.9675096378373	0.212066996074293	9.27777388400424	1.7305630003191e-20	6.89281824532834e-19	UP
VPS37C	690.96951632705	0.414730466979807	0.0447335337588749	9.27113134444754	1.84181807193292e-20	7.32094434849899e-19	NOT
SERPING1	113241.657353907	-0.908408173048019	0.0979911722121733	-9.27030621779998	1.85612267195513e-20	7.36274619893711e-19	NOT
S100A2	43.2189972013852	1.88139278686014	0.202974543651278	9.26910711568085	1.87710662057924e-20	7.43081901918506e-19	UP
GRHL2	52.0664517321677	2.76476124306568	0.298321435618843	9.26772572453743	1.90157145742852e-20	7.51236675163377e-19	UP
PLAUR	328.351057890463	1.24501309623182	0.134452879424268	9.25984703014926	2.04725300393731e-20	8.07149221856583e-19	UP
TRIM6	95.113025636745	1.32577265871029	0.14319723618423	9.25836764757541	2.07581304852064e-20	8.16752595629466e-19	UP
CDC7	203.065402685207	0.949528692288891	0.102569325601949	9.25743331855197	2.09405321810445e-20	8.22264896975679e-19	NOT
HADH	5591.63180554797	-0.798369593134958	0.086248391183242	-9.25663171430937	2.10982854315513e-20	8.26789060348917e-19	NOT
HJURP	382.31873148357	1.15561413349568	0.124846550680909	9.25627602198862	2.11686604079195e-20	8.27877771325414e-19	UP
FTCDNL1	204.387667338865	-0.841907896192961	0.0910487944874196	-9.24677697198165	2.31363870046065e-20	9.030159723063e-19	NOT
TMEM51	341.977038826838	1.24303322669059	0.134460906421483	9.24456973980346	2.36189030477619e-20	9.2000123955781e-19	UP
HPX	112408.43653032	-1.3215974673305	0.143003502237815	-9.24171399056145	2.42579786507541e-20	9.43004662069414e-19	DOWN
IL27	283.289959016398	-1.27860391837772	0.138374436733146	-9.24017433106883	2.4609595022331e-20	9.54763869159776e-19	DOWN
KHDC1	8.77712915907667	2.00729306517903	0.217261967881971	9.23904484870316	2.48707376808888e-20	9.62973163951066e-19	UP
SLC36A1	413.43480184827	0.658721873998942	0.0713070374481947	9.23782416956405	2.51560464866203e-20	9.72083649225525e-19	NOT
IKBKE	299.589479424213	1.12266076603462	0.121543832102629	9.23667410030873	2.54278111869759e-20	9.80635646907244e-19	UP
FOXJ1	144.831139821473	2.66553877917469	0.288678001723372	9.23360548175389	2.61672212592455e-20	1.00715302894248e-18	UP
DBF4	267.26107845655	0.626047629645077	0.0678126036462062	9.23202466773449	2.65563877257069e-20	1.01809962174471e-18	NOT
KDM8	842.656262919596	-1.36578483745861	0.147937498118922	-9.23217476856819	2.65191912101024e-20	1.01809962174471e-18	DOWN
EFHC2	9.33054976896485	2.44053673667591	0.264384046253969	9.23102876764172	2.68044917165345e-20	1.02558839664229e-18	UP
TRIM72	9.64728032378157	1.91531275393626	0.207522722115599	9.22941225139362	2.72120943694608e-20	1.03913846416348e-18	UP
TRPA1	10.6528869106026	2.50071873290903	0.270980745972385	9.22840006191389	2.74704302383142e-20	1.04694657361199e-18	UP
FZD2	72.371326510556	1.44826422024971	0.15698868780831	9.22527756915903	2.82827419584415e-20	1.07579580322158e-18	UP
PRSS1	12.2609673989536	4.49047021643121	0.486773695676982	9.22496481693833	2.83654007674502e-20	1.076832606869e-18	UP
SLC30A8	4.00248267463847	3.26046711809355	0.353699736454883	9.21817796861563	3.02191288576409e-20	1.14496921560617e-18	UP
KIAA1549L	24.0383686145038	2.15412138239697	0.233752816995509	9.21538148752388	3.1017337923565e-20	1.172926064631e-18	UP
CLIC1	8834.93055323795	0.814862034546905	0.088466246557235	9.2109936417356	3.23119789534848e-20	1.21773713776969e-18	NOT
COLGALT1	3602.34368615874	0.492202201488903	0.0534366866371057	9.21094162951197	3.2327641255809e-20	1.21773713776969e-18	NOT
SIRT5	1485.81148423899	-0.637849511755406	0.0693720731441231	-9.19461510729612	3.76339461463835e-20	1.41487623065233e-18	NOT
MLLT3	179.693521276074	1.36793093290863	0.148795905581708	9.1933371927191	3.80838941700093e-20	1.42902828374995e-18	UP
KLF9	4802.87589240026	-0.991069902112117	0.107881189476275	-9.18667941022349	4.05155067078028e-20	1.51442289207608e-18	NOT
ZNF488	5.07259062803688	1.98147842952836	0.215688340207167	9.18676655226316	4.04827096041622e-20	1.51442289207608e-18	UP
EPM2A	238.436187224679	-0.651374690687768	0.0709512589918987	-9.18059383219884	4.28720594208274e-20	1.59943228207797e-18	NOT
SCN4A	90.5965930646597	-1.13706989829859	0.123879490902561	-9.17883896691966	4.35764280121845e-20	1.62259584535025e-18	DOWN
SMOX	550.335935724245	1.13422736077625	0.123606327846764	9.17612698746589	4.46875249077224e-20	1.660786657039e-18	UP
HGD	18651.8976722015	-1.16041520341428	0.126463204336226	-9.17591175634845	4.47768950940808e-20	1.66093227088482e-18	DOWN
NUP210	2740.74543587104	0.699791611295825	0.076266669217686	9.17558900203741	4.49112432432211e-20	1.66274254270188e-18	NOT
TRNP1	1039.58957125342	1.73816904117262	0.189490787378689	9.17284193715957	4.60709703845417e-20	1.70243621932383e-18	UP
BAAT	26632.7174798667	-1.16534271078495	0.127087242625732	-9.16962778252143	4.74655123890773e-20	1.75063978046773e-18	DOWN
ZNF860	7.16267736446964	1.9747082361561	0.215363870460272	9.16917137464044	4.76668903635193e-20	1.75473740150705e-18	UP
RDH5	185.392601942336	-1.26090216147694	0.137521728500928	-9.16874864228045	4.78541631642983e-20	1.75830126545268e-18	DOWN
ATP13A2	812.851292071528	0.662832417434545	0.0723189158944266	9.16540865189639	4.93595973979404e-20	1.81019338608258e-18	NOT
ACAA2	11722.3616578396	-0.942626105358709	0.102862570000235	-9.1639369437936	5.00377097905701e-20	1.83160633747516e-18	NOT
ETV5	681.324939385954	0.902305379355832	0.0985422163938519	9.15653627831459	5.35897852209772e-20	1.95794108146642e-18	NOT
CORO1C	3222.63502617524	0.474216822030982	0.0517973158452835	9.15523930713801	5.42374624385093e-20	1.977886599282e-18	NOT
VIPR1	133.182663431908	-1.53488272620127	0.167836106721652	-9.14512828128692	5.95591339346836e-20	2.16788555484728e-18	DOWN
CAPN6	132.169624080718	2.97132351797158	0.32495948834881	9.1436736716614	6.03660388536129e-20	2.19062902909148e-18	UP
FMN1	85.8926034800493	1.44281994666569	0.157795678395311	9.14359608158039	6.04093820853544e-20	2.19062902909148e-18	UP
ANKRD52	1475.59572627444	0.597128997099918	0.0653116025522361	9.14277056090203	6.08724419561297e-20	2.20331034320539e-18	NOT
COL18A1	30599.9619058717	-0.771246769052556	0.0844199710494637	-9.13583313835377	6.49050647197325e-20	2.34490658542275e-18	NOT
RMDN3	2350.12715679187	-0.428332775988616	0.0468874735719946	-9.13533494891598	6.52046124186436e-20	2.35135816619884e-18	NOT
ADH6	10693.0019382524	-1.23779841969782	0.13551975508161	-9.13371204775587	6.61899263117796e-20	2.38246962541122e-18	DOWN
NUF2	309.024432564272	1.19264721286543	0.130624394441005	9.13035591835093	6.82744596324084e-20	2.45295872805013e-18	UP
STEAP4	493.056473437698	-1.5098423332181	0.165487199758857	-9.12362004685675	7.26559471809515e-20	2.60556023128442e-18	DOWN
ADGRF4	5.7174918342738	3.36440436909889	0.36884093644975	9.12155901533791	7.40512920354584e-20	2.65070895634108e-18	UP
CDCP1	216.436349529745	1.88074996596186	0.20630476097737	9.11636724742461	7.76846692222849e-20	2.77565609498815e-18	UP
ADAM28	112.980704267651	1.55501038807774	0.17059223012574	9.11536467359372	7.84063359655662e-20	2.79630082965635e-18	UP
CTSE	78.8749718434154	2.75367126986667	0.302106835400746	9.11489230693478	7.87486446414959e-20	2.80336521226512e-18	UP
TUBA1C	1157.8945034815	0.775180618215954	0.0850531847396166	9.11406928016989	7.93485976247741e-20	2.8195588519794e-18	NOT
ST6GALNAC5	18.1142053455335	2.18425573046906	0.239675775726406	9.1133771189393	7.9856650537436e-20	2.83243378922654e-18	UP
CCDC136	18.3339573066582	1.40467746673563	0.154143250691081	9.11280552627471	8.02786277542441e-20	2.84221436732102e-18	UP
AGMO	2826.96112367811	-1.02747549709849	0.112883013568371	-9.10212674714048	8.8579980259937e-20	3.13041650238617e-18	DOWN
GPT	4558.25073278149	-1.32177478299442	0.145236127545964	-9.10086770646035	8.96129830672966e-20	3.1611752302705e-18	DOWN
ASPDH	2206.01777297594	-1.56803828943696	0.172314426388772	-9.09986657703975	9.0442867740276e-20	3.184670326572e-18	DOWN
SH3D21	123.107313911406	0.95950592172652	0.105473016685347	9.09716960679116	9.27164993593947e-20	3.25882567459051e-18	NOT
MCF2L2	52.613124632676	1.86586345431384	0.2051124205694	9.09678433482544	9.30458738301721e-20	3.26449936757591e-18	UP
TCOF1	1645.11997579206	0.549792058506395	0.060445247911929	9.09570359124777	9.39760014132749e-20	3.29119196300869e-18	NOT
SLC6A15	5.55032096902493	4.43000309133482	0.487209969341896	9.09259532870129	9.67026136898612e-20	3.38059119116876e-18	UP
MAT1A	39908.850535744	-1.11116665778398	0.122299109843228	-9.08564795940346	1.03082826058922e-19	3.59716497326259e-18	DOWN
B3GALNT1	126.517055322154	1.03856996554976	0.114352406606823	9.08218721728059	1.0641453269892e-19	3.70677288901237e-18	UP
RNF145	1043.11813408945	0.687223550131447	0.0756814061936548	9.08048072432703	1.08096353845758e-19	3.75862044669052e-18	NOT
GPRC5D	12.3050968956534	1.16341603837429	0.128175981078122	9.07670866716597	1.11907646020269e-19	3.88419449231421e-18	UP
KIF18A	124.836234069063	1.16848859578207	0.128741576590282	9.07623338729774	1.12397193649943e-19	3.8942321799892e-18	UP
VEPH1	124.862156837783	2.34829679307892	0.258741954400592	9.07582536631541	1.12819151261205e-19	3.90189651790755e-18	UP
TMBIM6	65083.1513641267	-0.524468796329654	0.0579043479256269	-9.05750284941104	1.33471058041061e-19	4.60795196295577e-18	NOT
PAPLN	501.494721469311	1.67231817490667	0.184658728865582	9.05626387217249	1.34995248816221e-19	4.65230966532073e-18	UP
ARHGAP39	207.889121623042	0.870825414783311	0.0961601352934688	9.05599198800688	1.35332015427254e-19	4.65566085638857e-18	NOT
LPCAT1	2003.19774989414	1.07716411104921	0.11896936659205	9.05412999921945	1.37660767142593e-19	4.72740694514237e-18	UP
FDX1	2270.38358901815	-0.65596075141307	0.0724632578697943	-9.05232211049265	1.39959734534206e-19	4.79787894204825e-18	NOT
LAPTM4B	5762.03432857079	1.11003654184221	0.122632816238841	9.05170879938281	1.40748226343708e-19	4.81641421732862e-18	UP
GNRH2	14.4443985183592	-2.4627254227302	0.272492490007918	-9.03777356454352	1.5989516905445e-19	5.46200773446635e-18	DOWN
ERCC6L	73.2949415031144	1.11740357792095	0.123653493444376	9.03657104053916	1.61663305707696e-19	5.51271872463242e-18	UP
SHCBP1	194.497333020056	1.21518176784818	0.134488554811716	9.03557755936508	1.63138639250042e-19	5.55328499317525e-18	UP
NT5DC2	1081.69244857133	1.25020546795757	0.138378204501511	9.03469930442631	1.64453934686012e-19	5.58827120365736e-18	UP
CDCA5	601.902474425632	1.03564055031226	0.114646517628694	9.03333630827234	1.66515969006046e-19	5.64846577586476e-18	UP
TTF2	302.084520078607	0.701374523038333	0.0776544043242789	9.03199926831512	1.68563553536489e-19	5.70796130677479e-18	NOT
KIF11	393.891554429611	0.953371863337737	0.105596759682038	9.02841968075946	1.74168723233055e-19	5.88750864953197e-18	NOT
CYP3A4	59216.9547513699	-2.6599014629553	0.294635907363385	-9.02775729800899	1.75225939393512e-19	5.91296281943003e-18	DOWN
MT1F	1221.26028083843	-2.10296235449975	0.23297155574858	-9.02669146773109	1.76940416604442e-19	5.9604694584758e-18	DOWN
ALOXE3	2.66476909286195	2.79772901418362	0.310126664109773	9.02124627759621	1.85961507368474e-19	6.25351871751045e-18	UP
NAP1L1	8355.85544239994	0.640387670418737	0.0710259056638894	9.01625490633228	1.94629205615827e-19	6.5336923481085e-18	NOT
AP4M1	364.153551003606	0.555670624631078	0.0616911867853339	9.0072934820437	2.11204293154397e-19	7.07789283800347e-18	NOT
PLAC1	2.81182097469412	2.6559149378048	0.294874340680008	9.00693811363852	2.11889573663966e-19	7.08863621911621e-18	UP
FANCD2	300.609477715058	0.944938332510625	0.104914505940883	9.00674624577725	2.12260478058086e-19	7.08884349143475e-18	NOT
PRKCD	951.151711087455	0.7161528252821	0.0795173324034294	9.0062481176898	2.13226418960725e-19	7.10888834535096e-18	NOT
CYP26B1	137.166498986411	2.00125251848556	0.222227984252101	9.00540283088418	2.14875498331575e-19	7.15160113197057e-18	UP
APOLD1	1272.81144565518	-0.980123346352028	0.108863010044186	-9.00327251611189	2.19087663231221e-19	7.27932805166708e-18	NOT
CHP1	9596.35231511525	-0.595363476110906	0.0661343368184243	-9.00233531857303	2.2096648124948e-19	7.32922439598319e-18	NOT
DSG2	1677.4380703651	1.31206505510352	0.145752934317156	9.00198038036401	2.2168218153467e-19	7.34043707408752e-18	UP
ITGAV	3106.56541078325	0.912748262102432	0.101454216667178	8.99665181090223	2.32706158934696e-19	7.69236328437701e-18	NOT
SPTSSB	54.3093669937449	2.20040122025608	0.244589373803794	8.99630750934097	2.33436809617557e-19	7.70341471737938e-18	UP
MMP1	74.0922723305154	1.87124515339966	0.208025516717882	8.99526742162782	2.35657799325335e-19	7.76352651777379e-18	UP
SIX3	3.89038119288687	3.88829266692448	0.432276838255185	8.99491326581118	2.36418813945388e-19	7.77541875914808e-18	UP
MT1E	6301.58683746978	-2.12741226357294	0.236695001618849	-8.98798981399158	2.51793368714149e-19	8.2670738305691e-18	DOWN
XRCC2	116.136203705523	1.06255341734651	0.118233019960906	8.986943052777	2.54202264246865e-19	8.3320900677341e-18	UP
BIRC7	16.2481363962581	2.09393833087413	0.23303524291071	8.98550066813905	2.57558947349256e-19	8.42790111048398e-18	UP
MCM6	1469.94164078924	0.778199665403394	0.0866194657439065	8.98411989406825	2.60813266305474e-19	8.52004614652016e-18	NOT
BPIFA2	16.4749380460538	3.32763448364242	0.370440097600217	8.98292194932321	2.636695700381e-19	8.59890173293718e-18	UP
KIAA0930	3319.58414166754	0.701765915674954	0.0781525268100121	8.97943987634512	2.72148659517447e-19	8.86055861815848e-18	NOT
CPA1	12.4368465953664	3.30418954327316	0.368078424868421	8.97686286408752	2.78596801496429e-19	9.05532781051187e-18	UP
EPHX4	14.713794390132	1.37950289478074	0.153776615792139	8.97082360458123	2.94305449486332e-19	9.54994160545214e-18	UP
SIX2	54.2694468478266	2.3641256306426	0.263555882093513	8.97011143087968	2.9621461228923e-19	9.59587236510961e-18	UP
SMG9	1067.02085039181	0.647574868717027	0.0721954735155155	8.96974335347848	2.9720612850707e-19	9.61197257868873e-18	NOT
CNTNAP1	160.716057759004	1.21544376454064	0.135570427160359	8.96540484528356	3.09143101371155e-19	9.98141937101517e-18	UP
FAM72D	19.6797894874722	1.26808663968209	0.141455486397985	8.96456314260111	3.11513232358573e-19	1.00412648380656e-17	UP
GADD45G	3400.3001270107	-1.28564171954049	0.143529883024015	-8.95731043914649	3.32694015619708e-19	1.07062476516561e-17	DOWN
RAB42	67.2221485554313	1.19991816977519	0.134019437631802	8.95331446675508	3.44965391664333e-19	1.10827972194705e-17	UP
MSANTD3	488.566310298873	0.559645851292557	0.0625160557759267	8.95203391107188	3.48991709516905e-19	1.11936499304952e-17	NOT
BICD1	156.954971473918	0.955648204878108	0.106794691996979	8.94846164175594	3.60470669695504e-19	1.15427815599201e-17	NOT
KIF18B	298.783201175589	1.2192450035367	0.136262915197529	8.94773902179668	3.62837662826676e-19	1.15994665334903e-17	UP
NCAPG	365.204096430907	1.14452700422894	0.127920625828712	8.94716545368908	3.64727351400824e-19	1.16407315750046e-17	UP
CDCA2	114.402935013304	1.18488498795888	0.132512000886461	8.94171833518772	3.83165177899405e-19	1.22091501030012e-17	UP
FBXL2	56.3294541416695	1.06013250284478	0.118570722567909	8.94092976651641	3.85909594965413e-19	1.22764726634087e-17	UP
SLC27A2	6904.40621353	-1.2096273175378	0.135329800779205	-8.93836620295737	3.94966316482883e-19	1.25440527671206e-17	DOWN
CENPF	1130.88962713499	1.12320786863284	0.125716855347103	8.93442542395512	4.09299605009632e-19	1.29780692048487e-17	UP
FAM210B	4717.79592718577	-0.649587712274331	0.0727337815918106	-8.93103174422971	4.22053962167977e-19	1.3360688701399e-17	NOT
HAO1	8617.91768360146	-1.22223653717633	0.136868054601646	-8.93003514029364	4.25873494370741e-19	1.34596798537953e-17	DOWN
PLEKHB2	1703.51779886342	0.642880447301089	0.0720366827764427	8.92434829760543	4.48331015465688e-19	1.41464447201405e-17	NOT
SLC38A4	12799.1371456329	-1.23198501258449	0.138080548770977	-8.92221984595301	4.57033866190206e-19	1.43976778883939e-17	DOWN
CDH6	438.10746351224	1.49619505046116	0.167732650563057	8.92011808934412	4.6579127783204e-19	1.464981402463e-17	UP
PFKFB3	1490.83045134386	1.35979927445636	0.152463244988375	8.91886614744448	4.71086322908662e-19	1.47924149569881e-17	UP
FCHO1	133.290221676946	1.55210236606112	0.174040264412144	8.91806485874784	4.74506509063541e-19	1.4875779059142e-17	UP
RAMP3	650.296202689865	-1.09420435346619	0.122782511530476	-8.91172806148858	5.02432439010539e-19	1.57258926200448e-17	DOWN
ZNF589	213.069604888481	0.588967479579347	0.0661376009806905	8.90518359973931	5.32977612090615e-19	1.66551219392368e-17	NOT
ABI2	837.112784482119	0.570973772478873	0.0641307351798152	8.90327813766564	5.42210879829278e-19	1.69164572572097e-17	NOT
CAD	1572.24441357198	0.590394631261935	0.0663179200516538	8.9024901686013	5.46075149774491e-19	1.7009715843216e-17	NOT
SSTR3	14.914875435392	2.56892405810649	0.288610921406551	8.90099392492419	5.53487886042981e-19	1.72130304656279e-17	UP
ABCC5	750.247561016509	0.523355791996968	0.0588068712907701	8.89956871552033	5.60641101031273e-19	1.74076375091771e-17	NOT
NOP56	3123.23125886505	0.659562032304772	0.0741186555263466	8.89873173792692	5.6488442639521e-19	1.75114172182515e-17	NOT
ARPC1B	27.7186963051163	0.765656342286356	0.0860458362958842	8.89823813965278	5.67401735987554e-19	1.75614451311944e-17	NOT
C2orf15	30.6386365921843	1.20736493478831	0.135757378432516	8.89354927687029	5.91873979069625e-19	1.82607214780576e-17	UP
TLCD4	4834.26075163876	-0.940698115507962	0.105773024489637	-8.89355409894822	5.91848283606317e-19	1.82607214780576e-17	NOT
EXOC3L2	423.957673228744	-0.788382049357824	0.0886868826583245	-8.88950006727769	6.1384468134552e-19	1.89085563729206e-17	NOT
AADAT	364.584533334241	-1.28564040714311	0.144685942581308	-8.88573128948332	6.35016712167944e-19	1.95297782190005e-17	DOWN
FOLR1	70.0919596153297	2.3481791159077	0.264416962673579	8.88059182045182	6.65055703061136e-19	2.03890973192418e-17	UP
SPATA12	3.10327053020026	2.1505876434367	0.242162620361576	8.88075806342711	6.64062438431635e-19	2.03890973192418e-17	UP
ALDH7A1	7809.39757768191	-0.817299985029537	0.0920357863584398	-8.88024123406199	6.6715519156253e-19	2.04212526903951e-17	NOT
ANG	10985.1915028128	-1.30904999451423	0.147443379134185	-8.87832334148348	6.78756898607614e-19	2.07437072928242e-17	DOWN
SV2A	85.9903381917252	1.39932830369714	0.157638808401477	8.8768008200957	6.88108628635391e-19	2.09964951566501e-17	UP
CBX3	4554.36040145056	0.387277404129112	0.0436304761792613	8.87630477691635	6.91182857289432e-19	2.1057243255697e-17	NOT
APBA1	616.214852125229	-1.27574298573421	0.143775303929198	-8.8731718930147	7.10914741584483e-19	2.16244911301684e-17	DOWN
DNAJC10	2222.44765531587	0.535875968342327	0.060418645089297	8.86938076069594	7.35537711844689e-19	2.22689197899147e-17	NOT
NDRG1	11543.2309875125	1.16059711823901	0.130850321542987	8.86965430847436	7.33733198508743e-19	2.22689197899147e-17	UP
TRPC3	11.6772570633601	2.19042689693519	0.246963557199567	8.86943370015172	7.35188144253235e-19	2.22689197899147e-17	UP
NDUFAF1	1098.6703036422	-0.552831166876011	0.0623426408849027	-8.86762509622669	7.47224109806538e-19	2.25875505790197e-17	NOT
LPA	1185.04067594746	-1.5255375729485	0.17204488030381	-8.86709078616337	7.50816952947852e-19	2.26609147739867e-17	DOWN
SLC4A11	98.4495298289994	1.7898491024836	0.201956282876802	8.86255716825334	7.81996893823671e-19	2.35653854655049e-17	UP
TDRD5	17.5488758544424	3.15659441169093	0.356304077183239	8.85927109407609	8.05392989820337e-19	2.42328537819472e-17	UP
CSAD	1092.96207561087	-0.917439693206559	0.103568689799006	-8.8582726593048	8.1263759807233e-19	2.44130401757834e-17	NOT
EMCN	479.267982150148	-0.907774798093978	0.102480170808312	-8.85805313295151	8.14239085014447e-19	2.44234029250398e-17	NOT
ANKRD24	252.783352997444	-0.926508436180222	0.104640022391592	-8.85424539296228	8.42518468748448e-19	2.52327141403137e-17	NOT
HID1	715.566333139241	1.24246190852602	0.140330070349284	8.85385367108781	8.45482176381924e-19	2.52825185574392e-17	UP
CLTCL1	615.813653011938	-0.964334370266331	0.108920174275927	-8.85358820509586	8.47496502660866e-19	2.53038241508744e-17	NOT
LIF	294.2881715161	1.7099466777291	0.193206320896147	8.85036612569337	8.72326459068338e-19	2.60052291179621e-17	UP
CRYL1	6780.94527397056	-0.864290501492808	0.0976732886411437	-8.84879083644099	8.8472610076604e-19	2.63344888523576e-17	NOT
SAGE1	3.37468583316272	4.55698301282925	0.515066680087644	8.84736518396769	8.96097873559877e-19	2.66321932238277e-17	UP
HSD17B6	20139.4550909196	-1.33666611386215	0.151104930614544	-8.84594637928704	9.07558327087657e-19	2.69316201581722e-17	DOWN
PRXL2B	786.443928867347	0.785539867136253	0.0888178278432289	8.84439403903007	9.20263302701092e-19	2.72670088637212e-17	NOT
TRPM2	191.791677103222	1.06812406304812	0.12084573918023	8.83873995304967	9.68041437767497e-19	2.86389976040895e-17	UP
PPID	1437.00242478337	-0.492946541410032	0.0557860663740536	-8.8363739092976	9.88754640442766e-19	2.92073312253587e-17	NOT
AP1S3	116.806508518264	0.780483396744256	0.0883310909239554	8.83588540094197	9.93085425116813e-19	2.92907456873983e-17	NOT
RORA	1465.59936276267	-0.928902526085989	0.105156653924394	-8.83351163639967	1.01439777183835e-18	2.98740143806395e-17	NOT
KEL	46.9581759463465	1.90203700859948	0.215481241473884	8.82692616577489	1.0759177696434e-18	3.16378421914655e-17	UP
SOGA1	819.88144892522	0.7900794101788	0.0895171754140677	8.8260091599655	1.0847714731117e-18	3.18500047173295e-17	NOT
TMEM220	1540.7931940429	-0.965575388733067	0.1094251432968	-8.82407241737927	1.10370789892157e-18	3.23571198059405e-17	NOT
FABP5	185.222148777828	1.09643586048708	0.124299295412473	8.82093383432857	1.13509078125891e-18	3.32270474628456e-17	UP
SEMA3E	99.174106770196	3.21923673069202	0.365043994165275	8.81876371655767	1.15730362385293e-18	3.38263316343299e-17	UP
MASP1	5092.0812545246	-0.976466012835429	0.110768622457803	-8.81536658278309	1.19294083553529e-18	3.48156021325819e-17	NOT
RAB25	71.6771655725368	2.77299677436623	0.314779177847713	8.80933991036656	1.25884927370984e-18	3.66840379806568e-17	UP
OLFM4	16.7437007720909	3.12692522754206	0.355030582333125	8.80748133581369	1.2798911027675e-18	3.72413822821734e-17	UP
HHLA2	8.77354704056101	2.63684769439556	0.299432696692507	8.80614483161599	1.29523664572834e-18	3.76315615590758e-17	UP
TRIM73	10.4317950892104	-1.53003216644896	0.173782113585319	-8.80431325688636	1.31656202466174e-18	3.81940538408212e-17	DOWN
KRT19	1232.29941297966	2.73563310207048	0.310772778174044	8.80267930204112	1.33587889493869e-18	3.86966886451913e-17	UP
FAM24B	24.7455861900972	1.17309219821703	0.133373652178442	8.79553179399731	1.42372070129702e-18	4.11798501058188e-17	UP
SINHCAF	443.496775719049	1.05822936360107	0.120326941569466	8.79461698102038	1.43536760783349e-18	4.14550374345609e-17	UP
DLEC1	33.4056695641098	-0.99330512339184	0.112955729122126	-8.79375602381258	1.44641477558413e-18	4.17121127493007e-17	NOT
FSD1L	99.6470599990136	0.795377163726823	0.0904514657923232	8.79341375797062	1.45082976549538e-18	4.1777449113976e-17	NOT
ACYP2	589.004449512221	-0.661193433783331	0.0752234163777069	-8.78972885867601	1.4992134977393e-18	4.31068236028976e-17	NOT
COLCA2	108.849887353575	1.39171490165311	0.158413012662191	8.78535720181574	1.55868438142818e-18	4.47505883631013e-17	UP
EPB41L4B	2318.50976015528	-0.962725157409682	0.109620154192871	-8.78237368391052	1.60060281268295e-18	4.56891470146883e-17	NOT
KRBA1	207.090834799832	1.05069229694549	0.119636649665904	8.78236142419266	1.60077733791237e-18	4.56891470146883e-17	UP
NDC80	371.66792660399	0.997688422393591	0.113594988535469	8.78285596271765	1.59375214172455e-18	4.56891470146883e-17	NOT
NDRG2	8257.36414802494	-0.807918995973314	0.0919915306316158	-8.78253672295836	1.59828362924848e-18	4.56891470146883e-17	NOT
MT1H	369.576564996211	-2.4648725697385	0.28080973343823	-8.77773195237442	1.66804241091203e-18	4.75392087109928e-17	DOWN
ZFAND5	9465.44067799745	-0.994185864648846	0.113275891412967	-8.77667659241251	1.68376295401989e-18	4.79169846812367e-17	NOT
FANCB	27.5709159630294	1.00059559185415	0.114060879488592	8.77246954731951	1.74789797776376e-18	4.96694342014534e-17	UP
RAD51D	342.173042763049	0.510548279663182	0.0582022826323993	8.7719631700317	1.75577837214937e-18	4.98205317072515e-17	NOT
HSDL2	6255.16930108104	-0.695118740736949	0.0792594132232491	-8.77017268319936	1.78392483613869e-18	5.0545403848437e-17	NOT
NRM	650.071681207068	0.91610481419299	0.104477026337551	8.76848094080682	1.8109282150725e-18	5.12358249146495e-17	NOT
KCNQ4	39.8894843268596	1.41807052246172	0.161772158183566	8.76585030690264	1.85372189827961e-18	5.23703379896233e-17	UP
NUDT7	202.670844090682	-0.908892436222984	0.103707356926097	-8.7640111865031	1.88423124002906e-18	5.31550110485411e-17	NOT
DMKN	532.976800457745	2.3724059586465	0.270891249228571	8.75777997776787	1.99133386707096e-18	5.60950092380554e-17	UP
MCCC2	5802.46029714748	-0.565214915868926	0.0645431667215227	-8.75716120821275	2.00229190861034e-18	5.63220663207802e-17	NOT
PIGV	988.525369719801	-0.630219382972158	0.0720145106214106	-8.75128328352187	2.10940116427149e-18	5.92491769218856e-17	NOT
NMB	231.084149360765	1.12438613952177	0.128550796389818	8.74662912326244	2.19820702769298e-18	6.16544733005316e-17	UP
TM4SF1	5779.98930089799	1.12710837569871	0.128881059201059	8.74533762125885	2.22349778180618e-18	6.22739573270415e-17	UP
ZNF280A	2.02483945744305	3.64099536951637	0.416348643651715	8.74506360242199	2.2289005705777e-18	6.23354537990198e-17	UP
TUBE1	473.555054113449	-0.795997563519571	0.0910666843598518	-8.74082074158065	2.31422968913437e-18	6.46288541202655e-17	NOT
GPIHBP1	201.970561781906	-1.08691074275715	0.124373657806312	-8.73907515407972	2.35026488063948e-18	6.55410308249493e-17	DOWN
MAGEA4	18.081944415265	5.52257478507057	0.632058611273779	8.73744093754376	2.38450285453166e-18	6.64005472543438e-17	UP
PTTG1	833.227503571792	1.15874827225849	0.132651317648302	8.73529409885457	2.43023001593309e-18	6.75770827177274e-17	UP
TSC22D3	4796.6989248011	-1.19926690741263	0.137314528821576	-8.73372189894728	2.46426568066919e-18	6.84256171930957e-17	DOWN
SKA1	254.266637581696	1.20375923318493	0.137847466721261	8.73254519518327	2.4900470212633e-18	6.90428587051281e-17	UP
ITGAM	434.409501496234	1.13442889088847	0.129921974796926	8.73161674660218	2.51057694886771e-18	6.95129403919396e-17	UP
ARHGEF39	198.525845732066	0.880059715172663	0.100807201837921	8.73012740287777	2.54385903342074e-18	7.0334264626741e-17	NOT
ACSM2A	9841.97354311408	-1.36348197978036	0.156190773715885	-8.72959360749799	2.55589339829673e-18	7.05522257518226e-17	DOWN
SH2D3A	213.342370521895	1.32104422678498	0.151331790525932	8.72945613207821	2.55900186011396e-18	7.05522257518226e-17	UP
MYO1B	10634.9619888282	-0.726375468404345	0.0832649363484846	-8.72366569001244	2.693375097637e-18	7.41517447206378e-17	NOT
MS4A8	20.7170798670689	3.62255789476071	0.415363816552906	8.7214094015801	2.74760035513307e-18	7.55376352230855e-17	UP
PACRG	102.468013490271	-1.5210613473567	0.174410767267617	-8.72114360361004	2.75405880838878e-18	7.56082500828429e-17	DOWN
CLEC1B	16.8983952386929	-2.69004450658619	0.308557177355131	-8.71813946978817	2.8281045885145e-18	7.73224594105558e-17	DOWN
G6PC3	1138.62990271577	0.644975185643187	0.073980446936965	8.71818449803011	2.82698035582246e-18	7.73224594105558e-17	NOT
KDR	1262.15389777681	-0.922265576635813	0.105787132053441	-8.71812628562338	2.8284338447757e-18	7.73224594105558e-17	NOT
SLC4A3	120.158155362257	2.08462989537532	0.239121914372403	8.71785382300328	2.83524670074825e-18	7.73998456775896e-17	UP
INTS8	873.96334105432	0.551912934087823	0.0633260611689211	8.71541548456024	2.8969425029791e-18	7.89731717116475e-17	NOT
ORC6	153.361417776907	1.05436357077882	0.120988413906712	8.71458296487619	2.91830930327664e-18	7.94442267896192e-17	UP
ENTPD2	226.747501709581	1.29666706712611	0.148842889005137	8.71164941632761	2.99484697865154e-18	8.14137632504195e-17	UP
E2F5	174.499488117026	0.869076375776105	0.0997622894579567	8.71147184470305	2.99954299647168e-18	8.14275380201399e-17	NOT
PMEPA1	1002.97142240129	1.54238484067809	0.17707112664627	8.71053835761307	3.02434960171257e-18	8.19864479895218e-17	UP
CRY2	3601.71630575229	-0.688753487514856	0.0790951806508332	-8.70790712970704	3.09536751434751e-18	8.37947888250314e-17	NOT
MYH3	173.563361511	-1.39071047056158	0.159872976950801	-8.69884640347663	3.35274960225667e-18	9.06361530167772e-17	DOWN
DCAF11	5660.63325930466	-0.680733065239889	0.0783527115209918	-8.68806008146266	3.6868080688354e-18	9.94309957191957e-17	NOT
KCNQ3	27.6367556148211	1.37399841351039	0.158148739392974	8.68801369384443	3.68831341840511e-18	9.94309957191957e-17	UP
GTF3C2	1112.45920798723	0.352958929482688	0.0406358000512263	8.68591067575244	3.75720069821054e-18	1.01147797743931e-16	NOT
ANXA2	15790.1121501331	0.7938902892101	0.0914326907669772	8.68278383311923	3.86197942595186e-18	1.0382474979561e-16	NOT
P2RY6	121.846899859436	1.33827017505046	0.154176910924883	8.68009462002052	3.95439706232237e-18	1.06162452624806e-16	UP
ABHD18	390.413427921815	-0.498752628179641	0.0574969550736122	-8.67441810685622	4.15670444451093e-18	1.11439812810978e-16	NOT
HASPIN	34.920469956799	1.05820121328377	0.122013957263744	8.6727882368111	4.21665695944642e-18	1.12891406777906e-16	UP
RECQL4	901.882603118096	1.05983516276657	0.122222405332784	8.6713656132104	4.26968337813141e-18	1.14153831940495e-16	UP
MTF2	483.272390146958	0.519946355415064	0.0600001922421057	8.66574482490052	4.4857064143006e-18	1.19764664251045e-16	NOT
CCNF	341.188022101798	0.830375809125461	0.0958328184178191	8.66483760818894	4.52157037830054e-18	1.20538420386295e-16	NOT
PCK1	35221.436528724	-1.7159502028062	0.198039225453641	-8.66469861652678	4.52708992550268e-18	1.20538420386295e-16	DOWN
ABAT	12583.8519215803	-1.07708064081619	0.124316123484133	-8.66404622851407	4.55308614475823e-18	1.21064754303236e-16	DOWN
ADI1	19392.9380252099	-0.875641909917635	0.101071939221537	-8.66355109698979	4.57291435329386e-18	1.21425869241766e-16	NOT
DBT	1542.79221741008	-0.612896035806196	0.0707466656161259	-8.66324978666547	4.58502242636562e-18	1.21581283630653e-16	NOT
ETNPPL	3480.0819579403	-1.636948410576	0.189042822742343	-8.65914075355869	4.75333593868937e-18	1.25872739291969e-16	DOWN
GAL3ST1	852.201961596486	1.85614153732324	0.214437876369379	8.65584741254365	4.89262821016433e-18	1.29385053770019e-16	UP
GPR182	34.2957342041326	-1.70614512843497	0.197274640282413	-8.64857807365661	5.21450718386465e-18	1.37709750180404e-16	DOWN
BRDT	6.26429679403032	3.78049981347292	0.437237891939849	8.64632247836609	5.31856760972733e-18	1.40267298005794e-16	UP
SCMH1	667.267791440813	0.528502144237042	0.0611359762894582	8.64469950941429	5.39470773530869e-18	1.42082566736037e-16	NOT
MAOB	10873.3738100779	-0.730760338166244	0.0845412055063942	-8.64383626645794	5.43564332502597e-18	1.42824087700973e-16	NOT
PROZ	961.649436455084	-1.35237952324665	0.156456667595439	-8.64379603650766	5.43755851719503e-18	1.42824087700973e-16	DOWN
HDAC6	3876.47893829146	-0.659544565008686	0.0763041873341428	-8.64362216611366	5.44584347684543e-18	1.42848663508023e-16	NOT
TNFRSF21	1477.75935223696	1.10402370534596	0.127768580313525	8.64080748676123	5.58171020167014e-18	1.462152307141e-16	UP
STK39	556.132805258324	1.20530049435328	0.139502184796675	8.6400115963059	5.62073159415699e-18	1.47039246292906e-16	UP
CHAF1B	293.22277028127	1.08025102161801	0.125031753785519	8.63981339869141	5.63049074864682e-18	1.47096570808398e-16	UP
TPMT	2873.94499498286	-0.58833416863178	0.0681013528331937	-8.63909664280584	5.66592328156218e-18	1.4782355815265e-16	NOT
BUB1B	211.927011351553	1.14882301807875	0.133032864993792	8.63563314322634	5.84026555917837e-18	1.52167884281166e-16	UP
NCDN	698.52761060873	0.590647493644091	0.06841831804343	8.63288532274595	5.982340582895e-18	1.55660982476212e-16	NOT
MAPRE1	2107.5913828829	0.527691866177082	0.0611859861029979	8.62439097228551	6.44346334030301e-18	1.6743529003405e-16	NOT
SLC25A25	3737.67733419416	-1.09644479756853	0.127154582545125	-8.62292790100129	6.52635493539342e-18	1.69362831614475e-16	DOWN
FBXO7	5468.40276228427	-0.526491751618571	0.0610656114726133	-8.62173879737029	6.59449928353966e-18	1.70903043432214e-16	NOT
ATIC	3437.97393812618	0.539223967993273	0.0625449830732146	8.62137843033809	6.6152892818167e-18	1.71213552291173e-16	NOT
CLSPN	156.16524769143	1.10003317499945	0.127606558301501	8.62050657616168	6.66585555030538e-18	1.72292864802241e-16	UP
PHF19	578.693619500365	0.79021078137344	0.0916734740714296	8.61984111955579	6.70470761581499e-18	1.73066934832133e-16	NOT
G6PC	26360.2786933345	-1.43023872270197	0.165970949448985	-8.61740399419468	6.84891469002806e-18	1.76479129739567e-16	DOWN
SPC25	152.598321975181	0.97231892772608	0.112833344462316	8.61730131602023	6.85505700228293e-18	1.76479129739567e-16	NOT
SLC26A9	18.5861784985159	2.1596280336958	0.250664747475034	8.61560333253838	6.95742407972687e-18	1.78877581795835e-16	UP
CDH17	30.3201497873507	2.52349130480964	0.292985744091424	8.61301737610212	7.1162302990795e-18	1.82718848511504e-16	UP
CYP2A13	168.034798222829	-2.55623390141618	0.297119695559519	-8.60338085835214	7.74015952688922e-18	1.98476887498873e-16	DOWN
CACNB1	54.9773353601406	0.917741666400023	0.106682985139881	8.6025120612879	7.79899547398578e-18	1.99722101485984e-16	NOT
ABCA8	1173.14529111372	-1.49024823966246	0.173243377348095	-8.60205026289769	7.83044844687309e-18	2.00263719028779e-16	DOWN
EPHB3	125.268914982202	1.66345871047434	0.19342437311678	8.60004705544545	7.96834215075518e-18	2.03255467695838e-16	UP
PLA2G7	370.715632397388	1.31463775225387	0.152861373881555	8.60019584327772	7.95801824674248e-18	2.03255467695838e-16	UP
CCDC196	31.021436059334	-2.19929690973586	0.255829346317563	-8.59673427381493	8.20165980973823e-18	2.08659243091469e-16	DOWN
PCLAF	183.805770568052	1.03425872812267	0.120307475285558	8.59679521715331	8.1973073220567e-18	2.08659243091469e-16	UP
SLC44A4	74.6454605065865	1.53682027241505	0.178944849168611	8.58823419369271	8.8316111016191e-18	2.24392189519177e-16	UP
ITGB6	37.8474335429369	2.14419931219251	0.249679143442239	8.58781908104614	8.86356949095743e-18	2.24791965656059e-16	UP
TPRG1	176.208578525956	-1.20808201397964	0.140675367612332	-8.58772956832662	8.8704757760044e-18	2.24791965656059e-16	DOWN
SAE1	3207.7850401162	0.459370040494873	0.0534924423833439	8.58756901027028	8.88287681874879e-18	2.24813120737005e-16	NOT
FKBP9	1988.97852789427	0.504076821938211	0.0587090304889097	8.58601850073869	9.00351764028865e-18	2.27570055103109e-16	NOT
ITGB8	143.765305502759	2.24895279035712	0.261944783504108	8.58559869096172	9.03645912018176e-18	2.28106046648017e-16	UP
ANKRD27	830.985478623506	0.585777135976294	0.0682566214105393	8.58198258089941	9.32517640609008e-18	2.35088785739524e-16	NOT
TRPC1	81.9863187803575	1.10736087677677	0.129120235909994	8.57619929961004	9.80595748710742e-18	2.46889113571123e-16	UP
FUBP1	1898.67397545794	0.462844547284816	0.0539802898378089	8.57432497445817	9.96696310450513e-18	2.50618191283656e-16	NOT
DR1	1618.32147328591	0.395421194909196	0.046119067047141	8.57392007745978	1.00020851743132e-17	2.5117639474564e-16	NOT
SUOX	2229.15314294348	-0.582553623762458	0.0679607397742732	-8.57191410360406	1.01778994896897e-17	2.55261719201417e-16	NOT
BCAS4	214.672353061255	1.05234079955925	0.122782393311787	8.57077933712363	1.02787035660335e-17	2.57457681975507e-16	UP
OPRPN	68.5950139375084	-2.4458278678015	0.285641173338071	-8.56258864651398	1.10361126957319e-17	2.76073259288211e-16	DOWN
CLDN14	1010.06876916895	-1.12209656176695	0.131072709722265	-8.56087101689288	1.12017972270919e-17	2.79857754116947e-16	DOWN
PACC1	208.828074828901	0.54247600232194	0.0633796026442114	8.55915751582083	1.13695289357907e-17	2.83319915288415e-16	NOT
PRELID3A	25.1276006574116	1.30341283447463	0.152281496242758	8.55923317431037	1.13620708242524e-17	2.83319915288415e-16	UP
ENO1	42095.6335707596	0.743837632805402	0.0869300786311343	8.55673484389319	1.16109174221565e-17	2.88964663168318e-16	NOT
SLC52A2	1288.24357148099	0.84693635911518	0.0990127122529627	8.55381435215494	1.19086382592675e-17	2.95995143024785e-16	NOT
C4orf46	169.500548029437	0.618413858266679	0.0723131630492	8.55188505370628	1.21094341512845e-17	3.00601624008323e-16	NOT
FRMD1	42.3774781251661	2.18926604258732	0.256072811244234	8.54938887088356	1.23741946150848e-17	3.06782169302811e-16	UP
MBOAT7	2495.84889250471	0.479009528947778	0.0560362362955699	8.5482102406233	1.25011848939433e-17	3.09535708004554e-16	NOT
GADD45A	3002.8430975435	-0.855738023967557	0.100130014078484	-8.5462688869375	1.27131634379576e-17	3.14383915704303e-16	NOT
ST3GAL6	1148.15919767684	-0.967110001872624	0.11317998730465	-8.54488523019027	1.28664075642412e-17	3.17769204353439e-16	NOT
IGF2BP3	158.942978174045	2.07749555579461	0.243331116910568	8.53773073567964	1.36883443677426e-17	3.37586462453728e-16	UP
RELT	85.6305004929703	0.78668245465755	0.0921432516298236	8.53760249115116	1.37035406120282e-17	3.37586462453728e-16	NOT
NT5DC1	1395.89941907916	-0.628033647513891	0.0736380553985432	-8.52865606125601	1.48057662715224e-17	3.64278074708329e-16	NOT
C1R	50347.2915555079	-0.932606151742296	0.109407778661144	-8.52413021409333	1.53962347909834e-17	3.78326947702079e-16	NOT
TROAP	371.322122235961	1.14242968154214	0.134067366592417	8.52131067074123	1.57757737006859e-17	3.87163779570999e-16	UP
CDC45	287.398327065909	1.00731490870369	0.118275944508165	8.51665072633729	1.64233862020783e-17	4.02549000768974e-16	UP
CT83	6.94120594529177	4.93993597109995	0.580071477938723	8.51608148129253	1.65042730469398e-17	4.04022109840514e-16	UP
LINC00634	5.63069824354914	1.61533427003142	0.189716834197042	8.51444879347773	1.67384567133579e-17	4.09239475644701e-16	UP
C2orf50	6.00673121442507	1.51931686208338	0.178461128707166	8.51343299849013	1.6885808104394e-17	4.12323432317973e-16	UP
AUNIP	40.6397793644072	0.952123585384386	0.11185799416799	8.51189575198775	1.71112388069241e-17	4.17303825207256e-16	NOT
CMTM7	440.843215269197	0.83952740678364	0.0986429990426499	8.51076523353327	1.72789170769669e-17	4.20865051660407e-16	NOT
FAM222B	979.354393838964	0.48070318137319	0.0564992309639334	8.50813671570236	1.76750710906426e-17	4.29975415255093e-16	NOT
CDC6	629.517106659735	1.03636886488206	0.121822106045134	8.50723155695648	1.781355486075e-17	4.32802582285498e-16	UP
TMEM151A	114.453004186028	1.98558499937522	0.233539843177759	8.50212525776119	1.86150791866357e-17	4.51711977716152e-16	UP
CYP2W1	22.4401985224604	1.7559496712718	0.206552542392482	8.50122516495211	1.87600082823736e-17	4.54661198235031e-16	UP
IFIT1	2156.07820750146	-1.22018276873856	0.143556300416999	-8.49968106724816	1.90112299129982e-17	4.60175935017367e-16	DOWN
OXTR	57.9783216169906	1.37904292030075	0.162264809038975	8.49871841262582	1.91695287124843e-17	4.6343050943353e-16	UP
SEPSECS	1556.84442520987	-0.633381800134588	0.07455687368427	-8.49528378586265	1.97449887232912e-17	4.7674949790635e-16	NOT
WDR4	421.515725971525	0.633629138203472	0.0746021442466066	8.49344405046767	2.00602062378457e-17	4.83759588889587e-16	NOT
TIGD1	146.9052960936	0.788154459131898	0.0928238862624293	8.49085823560164	2.0511665573236e-17	4.94033759289948e-16	NOT
CADM1	4370.96292024203	-0.864801433491091	0.101931763769562	-8.48412115624876	2.17355199626656e-17	5.22216689140087e-16	NOT
ORC1	186.012339862141	1.00665193699805	0.118650495307029	8.48417812663293	2.17248746567122e-17	5.22216689140087e-16	UP
PCCB	5610.97398691506	-0.69606803058111	0.0820457830565237	-8.48389770503584	2.17773230536519e-17	5.22575096535595e-16	NOT
MACROH2A1	3790.56350552213	0.425199894602717	0.0501327461438296	8.48148021620098	2.22346876736205e-17	5.32356934500885e-16	NOT
PI4K2B	1959.83691899012	-0.621332604190154	0.0732577951787804	-8.48145378486803	2.22397402281586e-17	5.32356934500885e-16	NOT
SPINT1	1511.20269769795	2.04291150709321	0.240956909187281	8.47832715809522	2.28454813570471e-17	5.46184035838775e-16	UP
CYP8B1	16391.1129804426	-1.87818591287264	0.221535099678916	-8.47805117832258	2.28997239830376e-17	5.46808274027399e-16	DOWN
MGAM2	58.1847992121937	2.77168004952228	0.326932103203311	8.4778460798591	2.29401174822416e-17	5.47100691413901e-16	UP
UBE2S	793.253644642729	0.911716472270587	0.107550998094829	8.47706193732123	2.30952010992961e-17	5.50124293832131e-16	NOT
ZNF556	8.84625393126247	1.92127882252984	0.226669498007794	8.47612422234142	2.32820160504689e-17	5.53895405107668e-16	UP
NAXD	2717.13365592026	-0.595254170366373	0.0702383355744792	-8.47477613895304	2.35532011668493e-17	5.59662067335024e-16	NOT
ZC2HC1A	93.9763964073558	0.978633180005052	0.115503500915473	8.47275772810752	2.39650678902091e-17	5.68753387768003e-16	NOT
TTK	245.326117162513	1.1308611171782	0.133488625422942	8.47159159512815	2.42062532370726e-17	5.73776761181682e-16	UP
FBXO46	853.032354160372	0.64474982151011	0.0761292484129277	8.4691473376036	2.47195837384809e-17	5.85230875913341e-16	NOT
SPRED1	553.216409222643	0.795925372109407	0.0940135946035389	8.46606680093313	2.53818630330084e-17	6.0017916274037e-16	NOT
SH3BP1	142.75215558212	1.15677296497308	0.13665791964096	8.46473419185843	2.56737543405592e-17	6.06343576084386e-16	UP
AOX1	34328.7578653789	-1.40526024686212	0.166032321769729	-8.46377519680223	2.58858568947258e-17	6.10610922891731e-16	DOWN
ZNF888	160.331832046959	1.32469849975644	0.156532640415495	8.46276211939061	2.61117987734649e-17	6.15193979102832e-16	UP
FAHD2A	1442.28273580046	-0.607101918695776	0.0717941712411277	-8.45614495161126	2.76362037694204e-17	6.50320693300515e-16	NOT
KIAA1841	184.47167469152	0.623993819172697	0.0738065012460021	8.45445602539651	2.80391440948368e-17	6.59004647849266e-16	NOT
SDHD	3510.78320778627	-0.538930358243973	0.0637596410995602	-8.45253123998044	2.85054250630629e-17	6.69154525302842e-16	NOT
FZD7	179.452031325151	1.32923515313605	0.157328963819878	8.4487631575446	2.94405023380951e-17	6.8873561873967e-16	UP
RNASE4	298.400967878223	-1.11965929659107	0.132523790139294	-8.44874188562073	2.94458660890398e-17	6.8873561873967e-16	DOWN
XXYLT1	287.183570231127	0.64214862439374	0.076005056657174	8.44876186712412	2.94408276922993e-17	6.8873561873967e-16	NOT
GNE	3505.88382437325	-0.832210012802174	0.0985425164240726	-8.44518734655406	3.03558229033346e-17	7.09166021360714e-16	NOT
PLEKHG2	690.098928901859	0.69850912625101	0.0827256997989644	8.44367745390478	3.07506967245755e-17	7.17528562107531e-16	NOT
CFHR4	1928.65665569727	-1.63822067812677	0.194064892651973	-8.4416127808582	3.12988727216447e-17	7.2944387181128e-16	DOWN
PGM1	7167.44480995072	-0.67749689676767	0.0803006111468089	-8.43700797655253	3.2556425284833e-17	7.57843399115328e-16	NOT
POGK	2170.7645901065	0.533089815124449	0.0632025783255568	8.43462132792274	3.32276894074894e-17	7.72543778724128e-16	NOT
ST18	8.45321272375453	2.0425544669089	0.242201969505627	8.43326943657016	3.36139579835034e-17	7.80590802061356e-16	UP
FHL3	571.576360395294	0.693305468830468	0.0822613010577918	8.42808781183018	3.51359363839656e-17	8.14960853812815e-16	NOT
VWA8	1390.07503587108	-0.675788793534673	0.0801901229170561	-8.42733205726182	3.53635287172881e-17	8.19262106886685e-16	NOT
AMPD3	154.023349694314	0.917556256300884	0.108893161325105	8.42620643147168	3.57052048155925e-17	8.26192935715085e-16	NOT
GLP1R	81.3915688362683	2.85046615601084	0.338389135671313	8.42363378586594	3.64983886281727e-17	8.43542425405222e-16	UP
SFXN3	645.594952728605	0.832541983400512	0.0988688958526599	8.42066634021294	3.7434900005753e-17	8.64159324717126e-16	NOT
CES2	20358.9396232244	-1.1349826652573	0.134846281844075	-8.41686288814173	3.8669982098585e-17	8.91611437781964e-16	DOWN
ELOVL1	2541.91309057575	0.423265343546486	0.0502923750135705	8.41609376038167	3.8924581202328e-17	8.95357496839822e-16	NOT
NPAS2	649.826416869001	0.784701294198387	0.0932368808120883	8.41621134645089	3.88855506883185e-17	8.95357496839822e-16	NOT
DNAAF1	78.1967952748435	-2.03845325265899	0.242283748620082	-8.41349559873053	3.97969212792264e-17	9.14341322581942e-16	DOWN
NLGN1	7.26975284116495	2.15279945054969	0.255976894121195	8.41013192983904	4.09549797096374e-17	9.39837001908172e-16	UP
KIF15	172.68118439959	1.14918472097502	0.13666641017317	8.40868447132614	4.14634885163194e-17	9.50384229117571e-16	UP
SRL	21.234633137726	-0.94679940791102	0.112612372407588	-8.40759667582693	4.18497378007319e-17	9.58107601452092e-16	NOT
NADK2	7622.63594166588	-0.782261462271543	0.093057869952563	-8.40618276208457	4.23570924755092e-17	9.68582125231145e-16	NOT
STRA6	43.8114369267933	2.07750505892779	0.247219679617793	8.40347767677581	4.33447238199183e-17	9.90001641466219e-16	UP
MED22	869.040871963657	0.514351984464348	0.0612095285737024	8.40313585890497	4.34711275659707e-17	9.91723364436352e-16	NOT
RNF34	769.278280676814	0.374693255788927	0.0445968286718454	8.40179149387535	4.39718087056338e-17	1.00196957304971e-15	NOT
NDUFA4L2	1270.7300003203	1.10646982132379	0.131750942037604	8.39819286459437	4.53402074927349e-17	1.03194099887153e-15	UP
GINS1	417.329140878466	1.00788537672732	0.120023503235592	8.39740008878895	4.56472648297207e-17	1.03771448712898e-15	UP
KRT17	203.761850520168	1.92113074596557	0.228788511075548	8.39697210727156	4.58138819356807e-17	1.03953600586067e-15	UP
ZNF239	74.0329524911709	1.4535656810434	0.173107013753737	8.39691962517042	4.58343549427688e-17	1.03953600586067e-15	UP
DDI2	2594.12337308079	-0.580866888695306	0.0691891305533957	-8.39534886548446	4.64512949039583e-17	1.05193889490362e-15	NOT
RNF152	1447.30065972758	-0.845442316735384	0.100704812390409	-8.39525238831487	4.64894536565422e-17	1.05193889490362e-15	NOT
SLC35D1	3286.44854487004	-0.678100695092837	0.0807916332895539	-8.39320443816938	4.73067947454294e-17	1.06918856914757e-15	NOT
RAB36	52.9368356360015	1.58920358892538	0.189352319460198	8.39283930324096	4.74540024166419e-17	1.07126997093179e-15	UP
C16orf96	14.3813913384564	-1.35920336777068	0.161978472799596	-8.39125930920659	4.80962172216465e-17	1.08325165021685e-15	DOWN
UNC13D	440.470648487773	1.1512576727233	0.137196128527182	8.39132769329719	4.8068244719885e-17	1.08325165021685e-15	UP
CNOT6	772.437788803679	0.498217297098564	0.0593771579197123	8.39072320996293	4.83160655768719e-17	1.08568712903776e-15	NOT
ZNF486	69.6395943459039	1.3820785808724	0.164714353926941	8.39075980885931	4.83010253020094e-17	1.08568712903776e-15	UP
PRPH	2.38076448549036	2.86202662305413	0.341150920895204	8.3893269745366	4.88933095844466e-17	1.0973894438717e-15	UP
MCM7	4161.51263730879	0.762447038006738	0.0909130675791723	8.38655056208235	5.00614446763581e-17	1.122311764907e-15	NOT
VWA5B2	16.8633849936939	1.40951329970733	0.168083206468123	8.38580682344752	5.03790088064512e-17	1.1281299472016e-15	UP
SS18L1	1498.42614816839	-0.692980659942463	0.0826430453417625	-8.38522657383579	5.0628144882934e-17	1.13240420263474e-15	NOT
GPHN	1266.93006799426	-0.82314087219328	0.0981940642780986	-8.38279664096637	5.16847281872651e-17	1.15470811698376e-15	NOT
DHTKD1	6969.10309947722	-0.802606282930802	0.0957594574181109	-8.38148319310554	5.22648662647717e-17	1.16632859424612e-15	NOT
TMC6	1191.40547667876	1.17313070874778	0.13998824430549	8.38020874229776	5.28339176777006e-17	1.17767529575856e-15	UP
HSD17B8	1943.67350909978	-0.805783789772222	0.0961554122735554	-8.38001492292315	5.29209930989237e-17	1.17826499755301e-15	NOT
IQGAP2	6859.05382241735	-0.703079274189492	0.083951777040214	-8.37479918802324	5.53181153829608e-17	1.23022678340802e-15	NOT
NMRK1	1031.74094025653	-0.591708940834673	0.0706586550279639	-8.37418912942085	5.56053975603227e-17	1.23520241414856e-15	NOT
PPP1R32	92.6409604044215	-0.869378358225264	0.103906025421616	-8.36696769698985	5.91198964641353e-17	1.31177331914771e-15	NOT
DHODH	2505.14600325034	-0.957343255691392	0.114434829199317	-8.36583811405827	5.96891031875376e-17	1.32289292891239e-15	NOT
PDLIM7	1024.93577864488	0.736017979315379	0.0879808979541061	8.36565659626834	5.97810742874945e-17	1.32342225617999e-15	NOT
BEST1	94.8594472691558	1.06981882128017	0.127916257986428	8.3634311863131	6.09200657250687e-17	1.34710275028232e-15	UP
ALDH3B2	13.9584288284167	3.20253939113514	0.382992893654768	8.36187679769832	6.17282892503673e-17	1.36342358881749e-15	UP
FRMD5	3.47809006117723	1.83328497079209	0.219328578968647	8.35862330122587	6.34543732155355e-17	1.39995760748055e-15	UP
FOSB	1029.61216234817	-1.70239243035801	0.20368675799123	-8.35789448046153	6.38475143073979e-17	1.40703416733888e-15	DOWN
C8B	15156.5228281331	-1.06200332492198	0.127071262378241	-8.35754131221903	6.40388837345912e-17	1.40965320854955e-15	DOWN
PDZD7	19.6356459378162	1.09189744147315	0.130689294164748	8.35491115359984	6.54819794504231e-17	1.43978872689805e-15	UP
CCNB2	482.585495190057	1.03991338477769	0.124488773348771	8.3534712151452	6.62855712792815e-17	1.45581090277446e-15	UP
PLXNA3	720.234300606046	0.972311247996468	0.116422338339642	8.35158666165867	6.73520009367872e-17	1.47756302732317e-15	NOT
CBX2	253.686776339553	1.13354515099264	0.135740022617012	8.35085429586909	6.77709816707145e-17	1.4850784337471e-15	UP
PSD3	1374.44315401499	-0.970659423890356	0.116261561449191	-8.34892815640149	6.88852206532864e-17	1.50779508315082e-15	NOT
CNDP1	364.292875227091	-2.20433708690936	0.26406378390812	-8.34774483000046	6.95786939152795e-17	1.52126105020392e-15	DOWN
AIG1	6256.06766648332	-0.626863971409475	0.0750988770488762	-8.34718168956769	6.99111286474549e-17	1.52338857345357e-15	NOT
BHLHE41	166.780024629436	1.51136286051868	0.181059744964559	8.34731574826044	6.98318489387641e-17	1.52338857345357e-15	UP
HDHD3	3447.82046113272	-0.595074377224131	0.0712895634615537	-8.34728603079543	6.98494156182227e-17	1.52338857345357e-15	NOT
E2F2	129.174710778382	1.04635023473893	0.125358104916709	8.34688938089922	7.00843022373641e-17	1.52545194018773e-15	UP
CDO1	8456.37486221027	-1.16063692725731	0.139087216738074	-8.34467001696493	7.14130013848919e-17	1.55263367776079e-15	DOWN
KLHL38	7.33298236764891	1.85055157559591	0.221784476228209	8.34391841605609	7.18685803899267e-17	1.55905088955246e-15	UP
TUBAL3	3.19218352760169	3.170989515757	0.380034662728246	8.3439481361849	7.18505113794848e-17	1.55905088955246e-15	UP
GRAMD1A	2207.78934475376	0.839211128326608	0.10062788493403	8.33974726664265	7.44494820600407e-17	1.61204137526477e-15	NOT
SNRK	1094.42031029469	-0.46154082603287	0.055342595709226	-8.33970326324842	7.44771906666547e-17	1.61204137526477e-15	NOT
FOLH1	597.876920735212	-1.09122546595022	0.130885659948911	-8.33724234095748	7.60431117366946e-17	1.64410451927267e-15	DOWN
NELL1	2.66135415685826	3.88897241002517	0.466717242754662	8.33260924124347	7.90798331140173e-17	1.70786079581906e-15	UP
SLC7A10	59.8750251087466	2.72275285758272	0.326786315398425	8.33190598652542	7.95511106347677e-17	1.7161320060022e-15	UP
MCM10	180.89069873419	1.11190467810197	0.133506584979481	8.32846318608823	8.18985296156177e-17	1.76481343696093e-15	UP
ZDHHC13	208.460180936863	1.00971749055612	0.12124864616422	8.32765991620688	8.24559797359186e-17	1.77485811531235e-15	UP
FABP4	522.825685235324	-1.62519027956585	0.195208725350962	-8.32539773334389	8.40460666745472e-17	1.80708340481546e-15	DOWN
RAP1GAP	2463.61224070233	1.15773013096477	0.139062857277627	8.32522899089769	8.41658802983088e-17	1.80765990647318e-15	UP
GADD45B	5864.31286499931	-1.01849873316549	0.122399313377084	-8.32111476007817	8.71398273865932e-17	1.86946669416469e-15	DOWN
SRD5A1	2283.13701932021	-0.939935199050365	0.113045760566829	-8.31464350664179	9.20284823115632e-17	1.97216936128981e-15	NOT
SPACA6	52.6090647809959	1.22434032829537	0.147293958114344	8.3122236917886	9.39251596507228e-17	2.01059837899901e-15	UP
CYP4A11	14892.168481531	-1.35805399583055	0.163389980917383	-8.31173360940193	9.43139595030323e-17	2.01670014396088e-15	DOWN
ACBD4	2570.88393534181	-0.810853511861082	0.0975845744099285	-8.30923859394916	9.63180853842766e-17	2.05729079737822e-15	NOT
MARK1	58.4868065161652	1.30892456107398	0.157549446295216	8.30802387347851	9.73089540515562e-17	2.07617358935247e-15	UP
ASL	4944.08309304613	-0.936060040288051	0.112686346556858	-8.30677423565014	9.83387943228055e-17	2.09584555400479e-15	NOT
C1orf116	254.97072482939	1.96384878705974	0.236446504645958	8.30567907950385	9.92501561808101e-17	2.11295212013845e-15	UP
CLMN	2393.50473045262	-0.695408820300875	0.0837327036839306	-8.30510409559764	9.97319726723601e-17	2.12088660047337e-15	NOT
LARP1B	1195.08133323845	-0.556853900040616	0.0670511517820724	-8.30491177616882	9.98936438364287e-17	2.12200301120073e-15	NOT
NT5DC4	4.0453483739148	1.98695721901597	0.239263842700463	8.30446086876347	1.00273708030251e-16	2.12775116046286e-15	UP
CENPI	100.651500075201	0.99570140081422	0.119940303689385	8.3016414848576	1.02682671381067e-16	2.17649191235964e-15	NOT
TM4SF19	6.9460130125134	1.71227172582158	0.206342450794053	8.29820388016311	1.05697174821888e-16	2.23794769827129e-15	UP
C1QL4	21.3386194361376	2.11460919712912	0.254847091845168	8.29756063457004	1.0627086404907e-16	2.24520302665409e-15	UP
DRAM1	580.02112234018	0.692180884723793	0.0834188721348058	8.29765336080332	1.06187975614128e-16	2.24520302665409e-15	NOT
OR13A1	2.75979576848531	2.52134323483766	0.303886712056083	8.29698415497792	1.0678761514772e-16	2.25367087472991e-15	UP
HCAR1	10.8327456622491	1.70290603978962	0.205303128934867	8.29459369968917	1.08956966206515e-16	2.29695938411717e-15	UP
MFSD2A	2282.79772023066	-1.93829083778323	0.23379475301947	-8.29056603174416	1.12710801142403e-16	2.37352095536824e-15	DOWN
GUCA2A	33.6809321112711	2.6387688759389	0.318304875986462	8.29006740082465	1.13184312688822e-16	2.38091286334701e-15	UP
HSF2BP	18.4169223867097	0.907846297439668	0.109564439036501	8.28595761018066	1.17162511368556e-16	2.46018285828811e-15	NOT
SLC14A2	31.7452678514187	-2.36815255881846	0.285804639239031	-8.28591364060352	1.1720580988706e-16	2.46018285828811e-15	DOWN
TMSB10	25792.7321660719	1.17680391891306	0.142033197125994	8.28541455607131	1.17698384749395e-16	2.4678570705221e-15	UP
ACOT13	1969.90523518934	-0.632476725816264	0.0763482815358171	-8.28409904052066	1.19006543949801e-16	2.49259719262099e-15	NOT
SFXN2	1029.06363024547	-0.746939999748496	0.0901861844259469	-8.28219981256463	1.20920477275156e-16	2.5299583603845e-15	NOT
CDC37L1	1252.02392077278	-0.616215326066939	0.0744512082856078	-8.27676729843027	1.26564212765375e-16	2.6423508093669e-15	NOT
CDK1	709.198085596979	1.00571251013683	0.121510290133268	8.27676823941248	1.26563213053683e-16	2.6423508093669e-15	UP
EZH2	572.532203851516	0.755421634671107	0.0912727670478548	8.27652824719377	1.26818436298837e-16	2.64481753899194e-15	NOT
KIAA1522	3570.85871837707	0.68512538989144	0.0828309844647779	8.27136601500584	1.32432801121829e-16	2.75894571854769e-15	NOT
ZNF280B	15.0201906198478	1.72607740772493	0.208693341577171	8.27087915062522	1.32974785361622e-16	2.76727077416901e-15	UP
BARD1	178.289431523679	0.798689163096596	0.0965947227239536	8.26845546603072	1.35705577650269e-16	2.81998609378989e-15	NOT
GPRIN2	22.0883870150379	2.99900758225269	0.362708254464456	8.26837422457001	1.35798064710981e-16	2.81998609378989e-15	UP
CNOT9	1649.09214821676	0.359996113787646	0.0435460437287118	8.26702228175748	1.37346299827001e-16	2.84909288125658e-15	NOT
PRR7	139.365911701343	1.02385451366888	0.123941578939418	8.26078320471723	1.44719723708783e-16	2.99884570333434e-15	UP
STIP1	5428.81826800805	0.47168259313422	0.0571067135647765	8.2596697251574	1.46076087912497e-16	3.02372835011205e-15	NOT
HLF	4472.68055948938	-1.2720484571905	0.154023682069105	-8.25878488361148	1.4716287172964e-16	3.03974998704465e-15	DOWN
TTYH3	3547.16934847767	0.828869156482899	0.100361419293031	8.25884251460019	1.47091845899566e-16	3.03974998704465e-15	NOT
CKAP4	5644.61182721751	0.674809234801665	0.0817220784380841	8.25736750335992	1.48920367139129e-16	3.07278681112871e-15	NOT
ALOX5	336.048310558097	1.37021433927809	0.16594220561905	8.25717805886985	1.49156833108542e-16	3.0744022960029e-15	UP
CYP2B6	5621.51630404115	-1.61464562619518	0.195553546350843	-8.25679542164039	1.49635573177449e-16	3.08100279221406e-15	DOWN
LINGO4	80.0783088896619	-1.57141433139573	0.190390642273689	-8.25363217766133	1.5365176311095e-16	3.16034848633601e-15	DOWN
PPP1R37	1507.98487686971	0.555319869086286	0.0672980456238655	8.25164927061947	1.56223343240234e-16	3.20984473843597e-15	NOT
RPIA	476.133216168926	0.405900884704433	0.0491954212461908	8.2507858337703	1.57356329734484e-16	3.22970958928106e-15	NOT
C6orf132	181.60005034088	2.01939496347577	0.244796620713689	8.24927630777071	1.59356596929551e-16	3.26731453008405e-15	UP
SOCS2	781.235400199765	-1.13965600259099	0.138161877922027	-8.2487008698171	1.60125689244398e-16	3.27962383755886e-15	DOWN
UGT1A8	3.86728437623141	3.82507361290655	0.463783982659844	8.24753280820394	1.61698113895688e-16	3.30834341030577e-15	UP
B3GALT2	30.4744465395227	1.66597464032471	0.202060972145416	8.24491054673224	1.65283819815925e-16	3.37815100500751e-15	UP
B3GNTL1	231.838827693636	0.740973659681126	0.0899039535280707	8.24183621079324	1.6958761830165e-16	3.46247325307687e-15	NOT
SGO1	107.929063568163	1.00854186742742	0.122414487753944	8.23874596816196	1.7402499182311e-16	3.54934288149611e-15	UP
CRBN	941.758462780443	-0.340284818765829	0.0413082797264717	-8.23769038602116	1.75566808200225e-16	3.57703569285931e-15	NOT
TES	1042.6864194114	0.85548078132636	0.103875514533367	8.23563459752167	1.78608311146824e-16	3.63519344896422e-15	NOT
FAM185A	216.897153521438	-0.446007244521207	0.0541697330087856	-8.2335138046346	1.81800418937754e-16	3.69629157206394e-15	NOT
HIBCH	2352.78955257706	-0.610148077037097	0.0741118675289018	-8.23279857033902	1.82889583513583e-16	3.7145505065345e-15	NOT
MTA3	921.252868962077	0.463770284041237	0.0563586997041767	8.22890319463612	1.88935386137011e-16	3.83333726549591e-15	NOT
RBL1	264.270119290443	0.730648909413974	0.0888110044710186	8.22700873349996	1.91946469033757e-16	3.89036863254341e-15	NOT
NDC1	923.713517074902	0.462513216177431	0.0562442790438008	8.22329353385869	1.97989466783704e-16	4.00866798528631e-15	NOT
AGRN	6623.33085320035	0.816955506080262	0.0993560320618892	8.22250535902418	1.99295394616183e-16	4.02671994298831e-15	NOT
DDHD1	351.922711717393	0.729053569096487	0.0886655088225233	8.22251604686319	1.9927762925667e-16	4.02671994298831e-15	NOT
PLA2G4D	1.88321444268021	2.48473410493084	0.302193123620159	8.222338335051	1.99573225322597e-16	4.02814618961093e-15	UP
ACSM2B	13240.3482739984	-1.21630579947903	0.147968310122511	-8.22004251094024	2.03431058022976e-16	4.10175256721222e-15	DOWN
SLC35F3	14.5829856885484	2.22167394180066	0.270326929615265	8.21847066795227	2.06114636780264e-16	4.15155460631916e-15	UP
TMEM245	4260.07271484453	-0.715917250643066	0.0871360592624649	-8.2160847839886	2.10254835961561e-16	4.23056236706508e-15	NOT
HCN4	11.0922442329047	2.52455707516572	0.307318557770393	8.21478889358804	2.12537827122304e-16	4.27207626243663e-15	UP
GMIP	433.583533865064	0.649173354427265	0.0790270611607448	8.21457036225624	2.12925217874447e-16	4.27544159072896e-15	NOT
RNFT2	97.2155578948607	1.14604531900708	0.139561707510258	8.21174618347833	2.17994708500503e-16	4.37271738815715e-15	UP
SAA2	6674.73846761043	-2.28199072506466	0.278052951631789	-8.20703650751594	2.26714648696754e-16	4.54294085228743e-15	DOWN
IDO2	78.7587834912902	-2.04306639551626	0.248951990178477	-8.20666825780972	2.27410776771827e-16	4.55219698054995e-15	DOWN
MKI67	1489.46632578865	1.04464809759986	0.127294731885017	8.20653048347257	2.27671762464468e-16	4.55273255866446e-15	UP
RIMS3	91.5579813789504	0.980031138273265	0.119445495654322	8.20483964593774	2.30898860338582e-16	4.61251916587978e-15	NOT
CDR2L	266.941626791313	1.06304536968952	0.129603274848435	8.20230330547361	2.35824393941471e-16	4.70607674028785e-15	UP
CYP4A22	4081.30369587358	-1.39816843177453	0.170534471901003	-8.19874372722824	2.42912152247699e-16	4.84254718280874e-15	DOWN
ADA	312.889613748173	0.707977796776175	0.0863752118497624	8.19653904881418	2.47406937718793e-16	4.92709902504116e-15	NOT
ZFP69B	42.1316731938524	0.655907064264958	0.0800584507622304	8.19285232252332	2.55107109950464e-16	5.07524759069311e-15	NOT
CCDC97	1156.97448269877	0.396141150830889	0.0483552381992886	8.19231102116083	2.5625739469591e-16	5.09291920317424e-15	NOT
PPP1R14D	37.5246239734103	2.13344951003166	0.260480693645527	8.19043238933838	2.60289357531246e-16	5.16776735682823e-15	UP
ACSM5	3369.46557342281	-1.38964016836738	0.169745802008337	-8.18659520250833	2.68720109532759e-16	5.32067830091943e-15	DOWN
GCNT1	132.95471180907	1.26364202557964	0.154354274757052	8.18663446521693	2.68632496566356e-16	5.32067830091943e-15	UP
RAD54L	78.5318530985822	1.1772032682836	0.143797168754931	8.18655386942886	2.68812372871476e-16	5.32067830091943e-15	UP
DMBX1	14.5325995760073	2.55440733700793	0.312038523834382	8.18619222273886	2.69620970413954e-16	5.3312541220102e-15	UP
NRIP3	15.1378806512169	1.11275152295852	0.136040477710124	8.17956200749002	2.848774481617e-16	5.62719812999895e-15	UP
RGS20	9.09025378200556	1.61205597255866	0.197208460396129	8.17437532507758	2.97402676133062e-16	5.86864549847547e-15	UP
POLD1	759.742029120558	0.59603423025002	0.072917572898178	8.17408213905201	2.98126671434811e-16	5.8769656315197e-15	NOT
CEP126	32.1098810853891	1.21508067122114	0.14886821678328	8.16212283237084	3.29187183841911e-16	6.4826862131056e-15	UP
ELOVL4	24.6316271422765	1.62157397724637	0.198750315376651	8.15884983212895	3.38229838608067e-16	6.6540216326164e-15	UP
DYRK2	761.401536905555	0.61585214081411	0.075502360530409	8.156726974994	3.44225310013256e-16	6.76512371155476e-15	NOT
EXO1	224.443092505072	0.99003091887489	0.121411884365841	8.15431639205687	3.51160459020791e-16	6.89445034544153e-15	NOT
PIP4P2	243.967151530579	1.0118857111485	0.124113392136029	8.15291318473886	3.55260651478463e-16	6.96088838990614e-15	UP
VHL	1292.4529915226	0.434634377223144	0.0533095783195251	8.15302598377439	3.54929314359008e-16	6.96088838990614e-15	NOT
GLS	1607.25336574404	0.896983557068712	0.110043429533915	8.15117777470089	3.60396855158301e-16	7.0544145757421e-15	NOT
PC	11541.9638827603	-0.894253287896806	0.109723433859841	-8.1500665485835	3.63724056836589e-16	7.11237876532473e-15	NOT
ACOX2	4913.16778241495	-0.946144973341462	0.116125576201969	-8.14760196923282	3.7121184051531e-16	7.25150205436792e-15	NOT
CKS2	845.920695944168	0.791835093655848	0.0971913745641593	8.14717455336668	3.72525767019235e-16	7.26986278469164e-15	NOT
ZNF296	66.5761706168761	1.19063682388171	0.146199404307979	8.14392390664984	3.82669759449087e-16	7.46033311375316e-15	UP
OR7C1	5.74937100288196	1.61266630211377	0.198035556745621	8.14331693063211	3.84593830509606e-16	7.49033094550623e-15	UP
DHX37	990.174447161074	0.446609074729152	0.0548540716526144	8.14176707897792	3.89550111441029e-16	7.57926478086014e-15	NOT
ALDH3B1	707.536417879011	0.881107293336404	0.108234843950577	8.14069906858036	3.93002090269372e-16	7.63878162856578e-15	NOT
KLC3	28.5549268883507	2.07698485480126	0.255239124629821	8.13740784377613	4.03830559270471e-16	7.84141316737277e-15	UP
AGFG1	2182.81846031097	0.391380063679065	0.0480995378791339	8.13687783576087	4.05601615057729e-16	7.86794270646415e-15	NOT
TREM2	264.051577621961	1.22514552729258	0.150580273121457	8.13616220701355	4.08005085351146e-16	7.90667481951169e-15	UP
CD7	447.894450384839	1.39073627497842	0.171003946547093	8.13277297430929	4.19579977665668e-16	8.12288448793584e-15	UP
H2AX	1322.93388072582	0.775044022829172	0.0953143909807436	8.13144809355971	4.24192161182737e-16	8.20400302179986e-15	NOT
UBE2T	422.778412857971	0.821114454398217	0.100984299379705	8.13111007792207	4.25376840888788e-16	8.21873723295762e-15	NOT
KLHL15	531.496745309515	-0.626254884230451	0.0770467615551072	-8.12824408956535	4.35553490512255e-16	8.40700416592523e-15	NOT
AKR1D1	3354.7998331399	-1.66082353695168	0.204359195154677	-8.12698217809394	4.40110056853486e-16	8.48652695938613e-15	DOWN
ILF3	6418.39649800158	0.353262672047962	0.043478890485582	8.12492379871347	4.47643555055062e-16	8.62323863191799e-15	NOT
CCDC137	1073.52801459143	0.553282003088134	0.0680998499233234	8.12457007924538	4.48950873207512e-16	8.63985952726179e-15	NOT
PON3	6655.1713920997	-1.01287101886602	0.124685970196204	-8.12337600832058	4.5339191199359e-16	8.71669494898063e-15	DOWN
OVOL2	24.7361040408285	2.5133318725694	0.309428180458571	8.12250477265727	4.56659538987035e-16	8.77084136293576e-15	UP
GDPD3	48.1950516021436	1.06782929846282	0.131531688198469	8.11841855820759	4.72297484602762e-16	9.06223712559121e-15	UP
TMEM184B	1742.15770173514	0.508092543116756	0.0626180726974513	8.11415173334513	4.89189852707787e-16	9.37710371507028e-15	NOT
PACS1	1988.93527746812	0.572307572755289	0.0705484711268419	8.11226045885976	4.9686654725723e-16	9.51487199905299e-15	NOT
DUSP18	50.5360127801732	0.579894994967947	0.0714890899893751	8.11165724803788	4.99339862076612e-16	9.5528237196684e-15	NOT
BPHL	1865.53809287654	-0.709185700737674	0.0874453778237319	-8.11004215874298	5.06022019308508e-16	9.67114059911452e-15	NOT
CAGE1	3.95661642488215	1.71201900438715	0.211176760184651	8.10704266364432	5.1866653111355e-16	9.90306617411991e-15	UP
GPM6A	62.637405993194	-1.66783828013482	0.20575763092875	-8.1058392469165	5.23826658418646e-16	9.99177503403653e-15	DOWN
KIFC1	723.685003536586	1.02286924777875	0.126209303137397	8.10454714788509	5.2942337001947e-16	1.00886294539887e-14	UP
AZGP1	39948.8318164717	-1.16998611308773	0.144384263730845	-8.10327997564037	5.34969329826629e-16	1.01843279763371e-14	DOWN
B3GNT3	763.033269017349	1.7854979260669	0.220366906607816	8.10238684905861	5.38912581094035e-16	1.02493579635272e-14	UP
COL24A1	52.1178073565441	1.93042997721547	0.238300399631435	8.10082559744401	5.45874587609044e-16	1.03716171645718e-14	UP
CCDC170	426.181865972361	-1.47498699876525	0.182104001000154	-8.09969572697086	5.50968163324183e-16	1.04581720610665e-14	DOWN
KLF12	1089.32030117753	-0.724500636686716	0.0894650222437631	-8.09814404016674	5.58039733053283e-16	1.05820666257138e-14	NOT
CMA1	7.96331475370081	-1.98316884996009	0.244986769605733	-8.09500387776727	5.72625280631935e-16	1.08480678164161e-14	DOWN
CPB2	23477.7255365716	-0.916258216650018	0.113232195244297	-8.09185245126795	5.87640693748092e-16	1.11216866254933e-14	NOT
ZNF385B	453.854802541058	-1.40633297822862	0.173806840125932	-8.09135576718191	5.90042343932719e-16	1.11562772753115e-14	DOWN
LRRC8B	324.524358408183	0.873025047665086	0.107918470004687	8.08967220928142	5.98255142263122e-16	1.13005687076466e-14	NOT
RNF227	57.7285130148047	0.860707677929425	0.106399962033568	8.08936076178184	5.99786756632078e-16	1.13185001831628e-14	NOT
RAD51	157.413507217791	0.910988722104968	0.112674771714956	8.08511708734219	6.21045030189486e-16	1.1708295103582e-14	NOT
FRMD3	226.762553364725	-1.32905312250037	0.164398852450052	-8.08432116583151	6.2511400207913e-16	1.17735861031125e-14	DOWN
C10orf143	85.4160515741572	-0.77245902820732	0.0955551126430582	-8.08391102099168	6.27221020913323e-16	1.18018344467495e-14	NOT
SLC7A7	449.539781143879	0.937445686404299	0.115969967325752	8.08352117381456	6.29230251804908e-16	1.18281899461625e-14	NOT
DHDH	25.7317079114663	1.41306418017565	0.174825852968744	8.08269575797967	6.33505309745161e-16	1.18970460922867e-14	UP
TFAP2A	74.6492725098476	1.80357778290899	0.223159415957043	8.08201516021252	6.3705183244601e-16	1.19521008371169e-14	UP
CTXN1	38.0166923740285	1.49977981098922	0.185630251247652	8.07939331498477	6.50897762435184e-16	1.22000962473025e-14	UP
TIAM1	240.385119138701	-1.07219848000051	0.132717307142265	-8.07881430905751	6.53995227862443e-16	1.2246344165667e-14	DOWN
KLHL30	29.4150031309503	1.52797924992083	0.189182479442266	8.07674819795946	6.65166992986766e-16	1.24435523028718e-14	UP
CPT2	1206.01687011616	-0.696058570887886	0.0862067682983074	-8.07429143474286	6.78695996063074e-16	1.26844366110365e-14	NOT
PRODH	779.505235720804	-2.05285828631477	0.254419439187285	-8.06879495085911	7.09953817482708e-16	1.3255881220376e-14	DOWN
MDFI	168.677422910487	1.52615258690403	0.189175243352509	8.0674012088368	7.18102686520127e-16	1.33951649883798e-14	UP
METTL7A	25099.0287717497	-0.729437767584831	0.0904262910130189	-8.06665582999321	7.22498485397103e-16	1.3464240710128e-14	NOT
SLC39A6	1277.64936085321	0.596161436250645	0.0739078659890686	8.06627857904625	7.24733380225282e-16	1.34929527887345e-14	NOT
ADH1A	16501.9818818164	-1.31405649616188	0.162914516795797	-8.06592636437038	7.26826103911522e-16	1.35189655327543e-14	DOWN
SLC16A2	3291.40632503611	-1.00340642899706	0.124406612658421	-8.06553934357235	7.29132498129791e-16	1.35488990116145e-14	DOWN
TMEM131L	1077.61600882596	-0.621344232256554	0.0770577642782384	-8.06335660106902	7.4227589272509e-16	1.37799584784122e-14	NOT
GALNT3	68.9468163922271	1.48392827756599	0.184059597681002	8.06221624007796	7.4923513743475e-16	1.38958810747321e-14	UP
PLD5	10.4406907802532	1.9199460535659	0.238302849145083	8.05674821116807	7.83508074986408e-16	1.45176801272744e-14	UP
YKT6	2269.65616987476	0.447960182410591	0.0556236319900421	8.05341482359127	8.05154375665854e-16	1.49045577141116e-14	NOT
NCK2	856.261542139306	0.98092995176119	0.121835922078744	8.05123755805949	8.19610076474997e-16	1.51577174656941e-14	NOT
CBX1	1458.03841361884	0.456764739299552	0.0567401391150438	8.05011666209412	8.27151536135001e-16	1.52826467755285e-14	NOT
TCAP	77.381592780069	-1.54615352714721	0.192086160245235	-8.04927083332421	8.32887546375359e-16	1.53740125725526e-14	DOWN
ANAPC7	1459.26336455891	0.420020551458435	0.0522053070882137	8.04555273946972	8.58570170808118e-16	1.58330440322556e-14	NOT
HDAC7	1254.59164714702	0.66478930752477	0.0826465419250543	8.0437643492406	8.71199778668768e-16	1.60507204720235e-14	NOT
DMRT2	2.75408660629123	3.29976121105306	0.410316572624011	8.04198862831886	8.83920964717763e-16	1.62542779481733e-14	UP
GJB3	39.3660535482302	1.99283340176528	0.247801883692628	8.0420429904285	8.83528815153601e-16	1.62542779481733e-14	UP
CA4	73.4748860568714	-1.95400063217953	0.243018845652404	-8.04053128856678	8.94497866035031e-16	1.64332278091899e-14	DOWN
PHTF2	509.984052759453	0.493828414720023	0.0614526842121362	8.03591284988163	9.28847496529142e-16	1.70481669405448e-14	NOT
RBP5	4950.62525182402	-1.14117626136472	0.142013253233097	-8.03570255158949	9.30442146312309e-16	1.70613245262947e-14	DOWN
RHOQ	944.470940443579	0.653264237048963	0.081307898817481	8.03444986956806	9.39997018615685e-16	1.72202846850453e-14	NOT
SUN3	2.87298371813384	2.18304076821919	0.271815738737963	8.03132584726339	9.64248763627766e-16	1.76479314676393e-14	UP
CAPN10	556.724825315837	0.428654830545425	0.0533866438765477	8.02925225149299	9.80685346201191e-16	1.79318730706609e-14	NOT
CADPS	27.1089265137443	2.34231284478781	0.29173096384065	8.02901692007994	9.8256807761165e-16	1.79494132749414e-14	UP
SUCLG2	6181.27645223979	-0.63004650042351	0.0784777488226244	-8.02834573972736	9.87957331167634e-16	1.80309170384087e-14	NOT
SLC22A1	10444.2937437909	-1.86410860205728	0.232253489000953	-8.02618126459934	1.0055361667713e-15	1.83345276487183e-14	DOWN
SHMT1	10361.883138779	-0.9683538218888	0.120673009170019	-8.02460988210264	1.01849088824863e-15	1.85533340158282e-14	NOT
PTGFRN	1962.40797817634	0.779012745507117	0.0970843594854544	8.0240808059699	1.02288956493319e-15	1.86160154247251e-14	NOT
BMERB1	719.359523507281	-0.949522847999577	0.118347037755997	-8.02320755976391	1.0301906014698e-15	1.87313514693811e-14	NOT
FZD1	381.785002499648	1.05134500043253	0.131058316694982	8.02196325227776	1.04068277887612e-15	1.89044403486123e-14	UP
PRDX3	10274.423632136	-0.493815560725288	0.061572047211264	-8.02012574035298	1.05636972624335e-15	1.91714830709542e-14	NOT
PGM2L1	162.508434701337	0.857736113122092	0.10699204476237	8.01682139104016	1.08516738961052e-15	1.96757449177796e-14	NOT
IGFL2	3.87283788795476	2.30301284736096	0.287300285087269	8.01604790145406	1.09201932621391e-15	1.97815280928423e-14	UP
MYLK2	7.34045921663579	1.20912816954681	0.150853653986875	8.01523952248455	1.09922587666361e-15	1.98784535089404e-14	UP
SPINK13	1.84661914412549	2.36269697575846	0.294776371406528	8.01521833139079	1.09941542018372e-15	1.98784535089404e-14	UP
POLQ	134.50845687761	1.0156495358012	0.126719514394841	8.01494182369235	1.10189159338168e-15	1.99047090153901e-14	UP
CTDSPL	1743.52095200517	0.584210654215212	0.0729092386376611	8.01284809897109	1.12082040162967e-15	2.02278422901355e-14	NOT
UBXN10	671.847377872581	-1.54144956445098	0.192395057759452	-8.01189792711947	1.12951597732245e-15	2.03658646115181e-14	DOWN
HMGCL	7282.8381326804	-0.731248991716617	0.0912728209040575	-8.01168392160551	1.1314836171292e-15	2.03824347230215e-14	NOT
SLC37A3	637.174959409253	0.460876876290076	0.0575313595589684	8.01088101903254	1.13889592191762e-15	2.04969629947341e-14	NOT
UGT8	29.5560121891721	2.39090284631711	0.298490965966637	8.00996719808382	1.14739042633584e-15	2.06307379432838e-14	UP
UNC13A	50.9711800989749	1.86392594840895	0.232739212723359	8.00864592862772	1.15978286877899e-15	2.08342880041194e-14	UP
CSF1	1489.82414193868	0.798444822001427	0.0997278683310228	8.00623572290927	1.18272920162806e-15	2.12268767239563e-14	NOT
AVPI1	1143.13780428085	-0.736677729613062	0.092065067084927	-8.00170741127577	1.22705680845643e-15	2.20021247103022e-14	NOT
IQANK1	85.0814581341656	1.29534154919835	0.16191736971064	8.00001600515887	1.24403040040496e-15	2.22859160301117e-14	UP
CLEC3B	196.332943129067	-1.08972211046868	0.136287757198152	-7.99574468662149	1.28793023111683e-15	2.30511048823369e-14	DOWN
ZMYND12	122.414053057654	-1.07469388961209	0.13442233028088	-7.99490596068731	1.29672803461232e-15	2.3187215095455e-14	DOWN
ARL14	63.3548598333482	2.16479111183412	0.270911182931182	7.99077796793654	1.3408986443667e-15	2.39550063883783e-14	UP
TXLNB	36.9458546870404	1.37697536476611	0.172329652954887	7.99035651239069	1.34549085773882e-15	2.40149731881262e-14	UP
CD1A	8.34278825472429	1.66974673111079	0.20897568230234	7.99014848385584	1.34776326023864e-15	2.40240384220832e-14	UP
KANK3	197.985142812747	-0.753934537422066	0.0943587773945246	-7.99008378700989	1.3484707474658e-15	2.40240384220832e-14	NOT
ARMC5	1028.06665233529	-0.812842086581246	0.101733636152409	-7.98990498445874	1.3504279317208e-15	2.40368751912612e-14	NOT
IGF1R	300.097246732698	1.29539096746135	0.16214921000581	7.98888238440965	1.36167525881841e-15	2.4214896619994e-14	UP
MBOAT2	121.435224065407	1.34178398575038	0.167994298394525	7.9870805055495	1.38171865411925e-15	2.45488715540365e-14	UP
RHBDF2	1072.62597074041	0.697434297042884	0.0873255005367491	7.98660520416237	1.38705398051136e-15	2.45986936306564e-14	NOT
STAC2	2.78475776311416	2.18115932539791	0.273100444285763	7.98665608583052	1.38648185795733e-15	2.45986936306564e-14	UP
EPO	175.384495568618	2.28988267412721	0.286813471708009	7.98387419004651	1.41810560260585e-15	2.51264526871923e-14	UP
FAM227B	89.8527469417361	-0.651075526620566	0.0815520303835474	-7.98355998690029	1.42172171847746e-15	2.51675820055067e-14	NOT
DAAM2	332.856595590068	-1.07798139560023	0.135037197332637	-7.98284781447915	1.42995165972302e-15	2.52902369518075e-14	DOWN
TOP2A	2047.14005045021	1.07207453124878	0.134331610472492	7.98080606253367	1.45380736807835e-15	2.56887761939445e-14	UP
DCAF16	582.868224411839	0.590119232999526	0.0739647421434682	7.97838559154146	1.48259620503501e-15	2.61736806877979e-14	NOT
SLC16A11	1267.71520291709	-1.52311422081618	0.190917637428673	-7.97786019840738	1.48891895876089e-15	2.62614499105585e-14	DOWN
ZNF792	166.51433261065	0.543709123598758	0.0681625352623833	7.97665640671692	1.50350609599011e-15	2.6494694458531e-14	NOT
FAM110A	305.883997002623	0.721378096296715	0.0904581714857902	7.97471454980753	1.52733406693927e-15	2.68902103796183e-14	NOT
FCN2	113.873850925542	-2.05402748246576	0.257572285444243	-7.9745671352922	1.52915806346484e-15	2.6897959529019e-14	DOWN
GALNT5	11.8877712673996	1.7960737150629	0.225228985714044	7.97443414917844	1.53080537449162e-15	2.69025895696145e-14	UP
S100A3	23.4747468876037	1.34987603855389	0.169297119733567	7.97341408216672	1.54349929498148e-15	2.71011705479269e-14	UP
RAB34	1034.82682263752	1.36380338670577	0.171059725607924	7.97267376560434	1.55277681589121e-15	2.72394611646908e-14	UP
STPG3	35.3859711350763	-1.24525254472139	0.156226344750952	-7.97082301775996	1.5762110407977e-15	2.76256212804191e-14	DOWN
ATP2C2	16.9707777869138	2.03711351814422	0.25562389436323	7.9691827057825	1.59727167661525e-15	2.79695221426761e-14	UP
CORO6	32.6559331803967	1.08086625430035	0.135642261853363	7.96850656669843	1.60603335371302e-15	2.80976330298109e-14	UP
COL11A1	87.3831417589796	2.29129301024813	0.287601210055113	7.9669101872313	1.6269081292733e-15	2.84372421840694e-14	UP
CPS1	73095.7013447294	-1.58781176317625	0.199333327067944	-7.96561110242761	1.64409241117511e-15	2.87117917304678e-14	DOWN
PROK1	5.56575061748494	-2.35003533009005	0.295146667217652	-7.96226280392673	1.68921218578489e-15	2.94732650404856e-14	DOWN
CGAS	89.8028910932861	0.952380746874322	0.119631785623067	7.96093397682001	1.70745482824815e-15	2.97648425979007e-14	NOT
SNAP25	226.045750805725	1.72963231322759	0.217329984990349	7.95855350242811	1.7406212959788e-15	3.02886805102417e-14	UP
UBA2	2618.0431112118	0.408231860845653	0.0512940676170651	7.95865642579373	1.73917425901622e-15	3.02886805102417e-14	NOT
FANK1	11.1005688925759	1.3714855846269	0.172340301928327	7.95800848252705	1.7483037164796e-15	3.03951514644133e-14	UP
LEPR	7558.15293052833	-1.36523298308343	0.171580364214274	-7.9568136443544	1.76526280844146e-15	3.06625676565474e-14	DOWN
FUCA1	3542.21327246927	-0.53655689027039	0.0674367265049933	-7.95644922400944	1.77046742594791e-15	3.07255137126336e-14	NOT
SSTR2	282.940434978906	1.55152525358989	0.195040664069309	7.9548809013414	1.79303907868942e-15	3.10894741949029e-14	UP
ZNF213	333.459960903891	0.647257793528321	0.0813764008742387	7.95387589736994	1.80765207507447e-15	3.131491388879e-14	NOT
FAM227A	19.8558987601053	1.40528337382708	0.176685425297707	7.9535896719225	1.81183527777348e-15	3.13594321407686e-14	UP
ARMC3	3.38341217419762	2.48440396129574	0.312451045969139	7.95133827633632	1.84507371128177e-15	3.19063147030105e-14	UP
PSRC1	245.594797314226	0.846454284329563	0.106476126156863	7.94970961924882	1.86949199533804e-15	3.22998363674538e-14	NOT
NLRP14	7.79818697780232	-1.61206414403049	0.202789435491363	-7.9494483532854	1.87343864020074e-15	3.23392778415469e-14	DOWN
MARK2	1279.77393310827	0.401686330547095	0.0505343402685573	7.94877955094283	1.88357889549582e-15	3.24854684931254e-14	NOT
FMO4	1200.6100424984	-0.964130733885503	0.121300840301543	-7.94826096413479	1.89147880064469e-15	3.25927956100451e-14	NOT
ZNF207	3188.01540529525	0.260950689086885	0.0328323662119031	7.94797083471491	1.89591271991864e-15	3.26402617688739e-14	NOT
PUS3	890.83839735373	-0.464810469393094	0.0584881946833453	-7.94708183266	1.90956278029767e-15	3.28461696996866e-14	NOT
SPAG17	6.66003182776927	2.01071746620253	0.253037277993651	7.94632902371399	1.92119733031993e-15	3.30170756051535e-14	UP
DNAJB13	3.3575719833494	1.70520343378446	0.214593701217588	7.94619517772083	1.92327319744346e-15	3.30235522426753e-14	UP
GLI1	59.324687607393	1.12135268499557	0.14121450406833	7.94077557679895	2.00920923349582e-15	3.44686671416224e-14	UP
E2F6	342.294453246049	0.396343509550874	0.0499405293359403	7.93630974322974	2.08285470718132e-15	3.57005704968988e-14	NOT
ZBTB12	129.556088972659	0.839663628396778	0.105824794295128	7.93446974302725	2.1139654839237e-15	3.62018917277753e-14	NOT
CMTM3	754.642064037305	0.85277234219951	0.107550429306329	7.92904638037861	2.20835065555185e-15	3.77849574753181e-14	NOT
STARD3NL	608.261822361367	0.524321458068033	0.0661447385708564	7.92688079802996	2.24718803230179e-15	3.8415649765919e-14	NOT
VOPP1	1312.28564916929	0.58054507171993	0.0732596841877488	7.92448231461275	2.2909875331619e-15	3.91299865396027e-14	NOT
BSDC1	3872.77790956715	-0.418274998230853	0.0528138170851813	-7.91980245541113	2.37888222733727e-15	4.05955521095299e-14	NOT
DDX11	562.419213716087	0.760706563189837	0.096093001735316	7.91635758538557	2.44569579169e-15	4.16991132483146e-14	NOT
STC2	470.949464151158	1.10894833831646	0.140114804248517	7.91456937233813	2.4811034820399e-15	4.22657391589917e-14	UP
FMO3	16684.4217531488	-1.23780107127235	0.15642078446352	-7.91327748110756	2.50699730749892e-15	4.2669445416687e-14	DOWN
ARNT2	220.770706737454	1.66637724334546	0.210584545551224	7.91310320984648	2.51051059488501e-15	4.26918586463516e-14	UP
MARCKS	4060.45243989395	0.755639375052262	0.0955019689672336	7.9122910577008	2.52694753396991e-15	4.29338105050464e-14	NOT
MAD2L1	381.796480487204	0.827018900225561	0.104544424766976	7.91069348814101	2.55959019485808e-15	4.34504407139357e-14	NOT
DTYMK	1300.3667791817	0.640342355591381	0.0809957483391332	7.90587615673647	2.66055583436398e-15	4.51249770964508e-14	NOT
PPP2R3A	149.19788626645	0.966859886278674	0.122312964178725	7.9048030008159	2.68357655784306e-15	4.54757432910163e-14	NOT
B3GNT5	419.813250302361	1.33451880688786	0.168849156282402	7.9036154889389	2.70927902587456e-15	4.58713035069022e-14	UP
RACGAP1	704.731923637155	0.734505837926315	0.0929486599305197	7.90227463715311	2.73859182891366e-15	4.63272492415969e-14	NOT
ARHGAP11A	306.55122905857	0.871588446154448	0.110304534698522	7.90165561675793	2.75222959048361e-15	4.65174665654173e-14	NOT
REEP4	694.330643297814	0.635168216984626	0.0803933775287173	7.90075297878532	2.77223572050952e-15	4.68148963506026e-14	NOT
TMED3	1706.87872543016	1.26794837188611	0.160499154412405	7.90003147697646	2.78833005481426e-15	4.70458083988061e-14	UP
DLX2	4.8356817046765	2.5049256107145	0.317103751942471	7.89938811940941	2.8027588234567e-15	4.72482421956009e-14	UP
KLC2	548.551016244422	0.550190257138044	0.0696657763275277	7.8975687366401	2.84396178251716e-15	4.79012869729515e-14	NOT
NBEAL2	906.577142109245	0.607551070045638	0.0769406881368174	7.89635607320381	2.87175523073437e-15	4.83275380257869e-14	NOT
AMDHD1	3291.58144715846	-1.09218175605936	0.138349254886102	-7.8943811945971	2.91759165243708e-15	4.90564264259685e-14	DOWN
TPBG	123.077299109252	1.51533604664715	0.191957973290787	7.8941031761762	2.92410196516858e-15	4.91233966266047e-14	UP
SF3B4	3726.16020178314	0.47547107698981	0.0602493037678208	7.89172732720871	2.98032343489711e-15	5.00246516442963e-14	NOT
CRADD	856.060306576734	-0.531465152218734	0.0673490850042385	-7.89120078149966	2.99292682905349e-15	5.01928548544545e-14	NOT
DDIAS	103.256040751566	0.753094432429859	0.0954457879403541	7.89028461790773	3.01498132925735e-15	5.05191311179096e-14	NOT
KNOP1	343.297624261276	0.401449754189696	0.0508923278419077	7.88821756074437	3.06533041722696e-15	5.13185420496473e-14	NOT
ATP6V0A4	1.7868291601955	2.2146178596161	0.280775343211619	7.88750833418784	3.08279570100615e-15	5.15665232706166e-14	UP
SCIN	38.0161055543037	1.48477834225423	0.18826913934193	7.8864669347514	3.10861871876627e-15	5.19537592748581e-14	UP
SENP8	51.4161332767213	-0.608347659149481	0.0771572885279454	-7.88451319059954	3.15764054430218e-15	5.27277141405512e-14	NOT
RFC4	744.381881707953	0.659984594308575	0.0837080366516358	7.88436356541493	3.16142604797869e-15	5.27456120983363e-14	NOT
MTFR2	75.0451612088446	0.956139465113346	0.121275382296411	7.88403587775488	3.16973213241424e-15	5.28388365846789e-14	NOT
C16orf95	20.522571130465	-0.71950072444829	0.0912943918910384	-7.88110539480922	3.24497448238274e-15	5.40467600806113e-14	NOT
MYEF2	120.637649162599	1.68120580071854	0.213339467200289	7.88042560892017	3.26267823043841e-15	5.4295099970061e-14	UP
PLXDC1	291.539777443964	0.965203057234358	0.12259021442985	7.87341030214676	3.45102530918312e-15	5.73803070441337e-14	NOT
NCR3LG1	39.9525865670589	1.53370322548115	0.194825438994573	7.87219181127509	3.4848132405335e-15	5.78925768856835e-14	UP
ASAP1	1170.90513293713	0.681971433481834	0.0866644219052272	7.86910497398356	3.5718737350133e-15	5.92882235588842e-14	NOT
PAX9	3.76207176120932	2.17408029939304	0.276313649372531	7.86816107105121	3.59892036838469e-15	5.96353070761237e-14	UP
PIF1	135.482506899845	1.00355507127071	0.127545536787089	7.86821002561568	3.59751267781166e-15	5.96353070761237e-14	UP
TBX19	87.8672426556611	0.616903180966492	0.0784421188918315	7.86443800450083	3.70758144658014e-15	6.13835268970853e-14	NOT
APOC3	190388.479119946	-1.2264189458155	0.155991393575321	-7.86209365597673	3.77765404061727e-15	6.24904353935982e-14	DOWN
AC139491.7	11.815500115059	2.35175064097722	0.29915779785177	7.86123797495826	3.80355382350665e-15	6.28653704655602e-14	UP
SMS	2023.69746393682	0.46018081740505	0.0585403978323363	7.86091031911057	3.81351754330255e-15	6.29764999908001e-14	NOT
SH3D19	2924.8347800814	-0.615773511558626	0.0783353709978268	-7.86073396621444	3.81889090937864e-15	6.30117000047476e-14	NOT
TONSL	751.400661566536	0.708214176639639	0.0900990488065758	7.86039570917147	3.82921826600951e-15	6.31285118205486e-14	NOT
STBD1	378.446982139945	-0.741863154125323	0.0943976844573093	-7.85891262471407	3.87482397071979e-15	6.38262317956615e-14	NOT
CYP4F3	9024.77497888373	-0.943300159023404	0.120056208587149	-7.85715432899631	3.92958576705886e-15	6.46734619426952e-14	NOT
ACYP1	121.467232207034	0.539017430846107	0.0686232154983532	7.85473876342973	4.00606239552665e-15	6.58747288101476e-14	NOT
CENPL	210.710311951574	0.724702341085914	0.0922642827102108	7.85463583304606	4.00935351043909e-15	6.58747288101476e-14	NOT
SGSM1	71.6028710530607	1.27997862475738	0.163029296991533	7.85121845200532	4.12014574546166e-15	6.76378993703871e-14	UP
BICC1	988.184676824432	1.57268721984082	0.20040968899828	7.84736121143483	4.2488219536893e-15	6.96914365517797e-14	UP
TMC7	82.6498401433067	0.952876237396342	0.121464310694641	7.84490713318957	4.33274000517034e-15	7.10079826985631e-14	NOT
TMPRSS13	22.3546693900907	1.54303409183297	0.196766086101199	7.84197176661516	4.43526103130386e-15	7.2626932321359e-14	UP
RAB3IL1	430.770761414563	0.961032997399473	0.122593486958466	7.83918478250863	4.53480812344044e-15	7.41944995751783e-14	NOT
VANGL1	496.001537373846	0.509770802315799	0.0650398605868845	7.83782126400492	4.58430914939016e-15	7.49413094505437e-14	NOT
NPPB	5.03312463279102	2.68326578420841	0.342375846254572	7.83719357998544	4.60727495383861e-15	7.52534481325724e-14	UP
CHST1	200.106506422864	1.11242544931614	0.141968958758516	7.83569492263685	4.66256710961423e-15	7.60294494509372e-14	UP
TTLL4	1109.7986520464	0.895977082333581	0.114345596135078	7.83569383183894	4.66260759096142e-15	7.60294494509372e-14	NOT
PCYOX1	6519.36679718525	-0.560542005794036	0.0715492005272646	-7.83435736057506	4.7124671006974e-15	7.67780578677748e-14	NOT
KLHL2	845.080906594381	-0.634375215652191	0.080986710994662	-7.83307789464378	4.76069154207247e-15	7.74987952288632e-14	NOT
CA14	380.808366194727	-1.33122723271955	0.169978269579232	-7.83174952901276	4.81127307461928e-15	7.82566650639121e-14	DOWN
MYO16	116.002606370481	-1.11315693727986	0.142153607563598	-7.83066259350359	4.85305467674939e-15	7.88702539732257e-14	DOWN
FITM1	74.7787851062195	-1.21128551352021	0.154741783553054	-7.82778565496444	4.96537528596837e-15	8.06282367864387e-14	DOWN
SLC30A1	5082.79841908693	-0.751626260043742	0.0960335875097253	-7.8267018814394	5.00834796077984e-15	8.12581463386292e-14	NOT
NR2C2AP	530.38065221259	0.504155666336863	0.0644161761216287	7.82653825003415	5.01486783688335e-15	8.12960685116778e-14	NOT
UPK1A	18.993764017	1.75726083549339	0.224531306167439	7.82635110216193	5.02233496733318e-15	8.13492706333792e-14	UP
SLC6A6	491.817852361511	1.31868087591365	0.168518216695851	7.82515327879158	5.0703875566557e-15	8.20592197657926e-14	UP
GLYAT	3692.5774984279	-1.72517666387341	0.220470262057435	-7.82498577256636	5.07714330540456e-15	8.21001950309055e-14	DOWN
STAB2	48.7882908344759	-1.5623192626051	0.199668634492223	-7.82456025994385	5.09434466543796e-15	8.23098730358418e-14	DOWN
MOGAT2	1415.12017847222	-1.68649448269067	0.215663468119803	-7.82002857226523	5.28113485448795e-15	8.52569918327926e-14	DOWN
KISS1R	16.4782511151931	2.65623022798455	0.339722119414609	7.81883214599518	5.33156464408398e-15	8.59996862963157e-14	UP
FOXD1	3.02827635311664	2.69700678877747	0.344964590187042	7.81821342102137	5.35782977742047e-15	8.63516893729036e-14	UP
CBR4	1355.19921527187	-0.655770021561311	0.0838987753298659	-7.81620493246787	5.44397185214851e-15	8.76673412512102e-14	NOT
MSH2	786.320569321307	0.505005964358222	0.0646158244983805	7.81551529023482	5.47386320613399e-15	8.80757277629358e-14	NOT
HFM1	5.67592156711109	1.58461841201927	0.202766180931632	7.81500349189676	5.49615060444648e-15	8.83611904868703e-14	UP
METTL6	437.367990850073	0.338419694418458	0.0433059160802433	7.81462961761128	5.51248823102652e-15	8.85506064020352e-14	NOT
MNS1	235.4214408694	-1.52650195767023	0.195427107261981	-7.81110655045345	5.66880651425703e-15	9.09113797175031e-14	DOWN
TRPV5	1.49998123409635	2.70341954233062	0.346096828646742	7.81116531145674	5.66616385440025e-15	9.09113797175031e-14	UP
TDG	503.6414559786	0.41900459464344	0.0536608857533684	7.80838014059688	5.79276463026422e-15	9.28227255716783e-14	NOT
C11orf71	413.457004487125	-0.644753106399172	0.0825774892085891	-7.80785553760951	5.81692032401144e-15	9.31330151052803e-14	NOT
TRIM28	8812.00082967602	0.516371891180992	0.0661383609309685	7.80744917038317	5.83569989791302e-15	9.3356789231058e-14	NOT
PRKAG2	1074.82347972502	-0.690501581035216	0.0884462751566608	-7.80701708254149	5.85573357253966e-15	9.36002413235636e-14	NOT
RAB27B	152.982225223913	1.50434848269546	0.192798562966591	7.80269551571366	6.05986392434287e-15	9.678354568402e-14	UP
ENTPD3	14.2071467552862	2.05756006050958	0.263709223341028	7.80238185999566	6.07494922745322e-15	9.69448178440133e-14	UP
PRELID2	94.7428013377035	0.832535255626159	0.106704731814607	7.80223371042853	6.08208734278681e-15	9.69791072040584e-14	NOT
TGFA	263.456831502659	1.46237987306998	0.187458970703941	7.80106637510327	6.13862123938265e-15	9.78003123195743e-14	UP
VANGL2	132.861096442348	1.73509221903835	0.222437760947364	7.80034923768599	6.17360826805969e-15	9.82771694564096e-14	UP
TBC1D10B	1195.03532076586	0.381157337489631	0.0488716666477361	7.79914751500064	6.23267733433355e-15	9.9136292428348e-14	NOT
PPP1R13L	704.751011115438	0.711278138967314	0.091206835436834	7.79851790231134	6.26384682627386e-15	9.95506056927923e-14	NOT
RIN1	155.848445747628	0.928246184661034	0.119045631656127	7.79739812160724	6.31966203862967e-15	1.00355613598729e-13	NOT
MYB	28.81372846695	1.20481981595959	0.154526105261771	7.79686910453477	6.34620076065421e-15	1.00694778926397e-13	UP
MTHFS	126.01323393487	-0.817659025936026	0.104873393724859	-7.79662979231127	6.35824212798452e-15	1.00803549952394e-13	NOT
TSEN54	1312.83434881022	0.525821882641001	0.0674703081187871	7.79338196759451	6.52390228260876e-15	1.03345630535506e-13	NOT
PIGU	1340.11125139246	0.516585669120107	0.066304423232895	7.79111926372686	6.6418183942135e-15	1.05127869811342e-13	NOT
ADCY1	869.93506286752	-1.69479346033451	0.217546610463779	-7.79048433216887	6.67528177228553e-15	1.05571563716773e-13	DOWN
CNST	1523.31131674045	-0.490024333079805	0.0629072487139961	-7.78963224584293	6.72045096778709e-15	1.0619951663486e-13	NOT
LRFN1	118.519023629245	1.14948275734057	0.147568919835196	7.78946378833911	6.72941647061799e-15	1.06254807424372e-13	UP
ALDOB	182383.740376633	-1.36702790784892	0.175509180204717	-7.78892537845823	6.75815028082722e-15	1.06621888805551e-13	DOWN
C11orf49	441.242097965479	0.737540451995801	0.0947201032411688	7.78652500111759	6.88772963886501e-15	1.08578102993203e-13	NOT
ACADS	4346.87124310842	-0.744351864349058	0.0956062849829315	-7.78559552315987	6.93855969315137e-15	1.09290749396907e-13	NOT
UGT2B10	10727.3391827206	-1.39520980751492	0.179285555382005	-7.78205363249782	7.13566030724945e-15	1.12304315297172e-13	DOWN
ANKRD7	2.8355071468776	2.37261030728514	0.304910199538043	7.78134123056488	7.17596491623886e-15	1.12847273525028e-13	UP
MAP7D1	1705.49502430941	0.490964845633157	0.0631100904795019	7.7794983639363	7.28126873307126e-15	1.14410687441153e-13	NOT
NR1I3	2341.18298330948	-1.24665348096214	0.160264444486594	-7.77872774560686	7.32575250710781e-15	1.15016681325246e-13	DOWN
SMIM14	8493.95136047597	-0.664211841689576	0.0854003687677304	-7.77762264113965	7.39001160219384e-15	1.15931925352576e-13	NOT
MMP7	682.504242461665	2.21731589744401	0.285133445071632	7.77641464292963	7.46088844747229e-15	1.16949426414128e-13	UP
TRIM16	795.668456499813	1.34914070088353	0.173519154956704	7.77516869085814	7.53469302964705e-15	1.18011142963134e-13	UP
SIK1B	736.022287902564	-1.10988584588676	0.142767169663642	-7.77409714363354	7.5987410420305e-15	1.18918461863081e-13	DOWN
CCT6A	6549.46076117683	0.382078806794582	0.0491564662985337	7.77270694101905	7.68263467096766e-15	1.20134650120353e-13	NOT
EHBP1L1	1439.20238757707	0.486057592068622	0.0625598531696013	7.76948102405081	7.8808347840223e-15	1.23134875962252e-13	NOT
DBH	205.13715733008	-1.27338007515697	0.163904850966908	-7.76902006038898	7.90956422773386e-15	1.23484497907199e-13	DOWN
PRKCI	726.632007612365	0.443003556555297	0.0570252205715871	7.76855489755043	7.93865986923655e-15	1.23839271170426e-13	NOT
ADRA2B	91.2759267589765	-0.886814209473456	0.114192860540799	-7.76593392330877	8.10457978804847e-15	1.26326156648194e-13	NOT
ACRV1	5.400447020361	1.16995294024281	0.150657423005103	7.76565081830172	8.12270460799255e-15	1.26507219123038e-13	UP
CBARP	17.7114885614224	1.09601638028583	0.14117869197925	7.76332720554546	8.27298108366389e-15	1.28684112066038e-13	UP
POU3F2	8.43531079411856	1.91885873691028	0.247170968380677	7.76328526558578	8.27571847932026e-15	1.28684112066038e-13	UP
ZSCAN20	42.5868073509669	0.679993941679426	0.0876221403300474	7.76052649613538	8.4577531391942e-15	1.31409550572756e-13	NOT
TAL1	75.9112293267234	-0.869614393145465	0.112074461272585	-7.75925561694566	8.54293115405305e-15	1.32626959138442e-13	NOT
PON1	14598.054449305	-1.23585539217581	0.159298229243357	-7.75812385389307	8.61949550964558e-15	1.33708806241805e-13	DOWN
COX18	779.757615765433	-0.469737607996437	0.0605688613827813	-7.75543071592188	8.80441361347701e-15	1.36468411008894e-13	NOT
IFT80	231.003954581144	0.68543366949021	0.0884316829870026	7.75099654714196	9.11741663266897e-15	1.412073522623e-13	NOT
UGT1A10	51.2684720796774	3.18775153234672	0.411395956670064	7.74862144525952	9.28954999169804e-15	1.43758744576939e-13	UP
TRIM74	9.32018820379136	-1.38936374583261	0.179354430753942	-7.74647015962872	9.44822038856548e-15	1.46097899516744e-13	DOWN
PLEKHH2	93.6861265525912	1.34292370747818	0.173364191440066	7.74625772671421	9.46403254353678e-15	1.46226073568143e-13	UP
CHI3L2	40.6210070872392	1.54908995384443	0.19998753038311	7.74593271328911	9.48827488941816e-15	1.46484193030676e-13	UP
CD177	10.6192431488347	1.72316605920812	0.222467296901938	7.74570502363625	9.50529436735672e-15	1.46630481443105e-13	UP
SLC2A2	17870.8835115339	-1.07059934323084	0.138242078298244	-7.74438113496182	9.6048499961227e-15	1.48048746530243e-13	DOWN
ASMTL	728.875436715398	-0.583317592500711	0.0753347047074397	-7.74301292831782	9.708816487188e-15	1.49532698939361e-13	NOT
HPR	16556.5837824049	-1.35841566240369	0.175440481463704	-7.7428860834763	9.71851100834373e-15	1.49563498392064e-13	DOWN
SLC38A5	92.0138141358961	1.3359518272719	0.172557293073623	7.74207686893825	9.78058243333531e-15	1.50399668320205e-13	UP
FGD6	575.846551917758	0.774752979842568	0.100099870963672	7.73979998559379	9.95733334384873e-15	1.52996591465919e-13	NOT
RBP2	25.3582105879305	2.23846913986175	0.289360349551003	7.73592215842689	1.0265626129437e-14	1.57608985053607e-13	UP
FYN	958.545828761859	-0.675818609739563	0.0873781227954062	-7.73441438335745	1.03880160019709e-14	1.59362168137575e-13	NOT
KCTD7	295.065769603421	0.497408059658797	0.0643372793865833	7.73125728040226	1.06489556847171e-14	1.63236397195463e-13	NOT
FH	11133.6441943155	-0.628501989162724	0.0812996231123078	-7.73068761087007	1.06967219434e-14	1.63839388821013e-13	NOT
TLR10	32.9544102379787	1.55502940563404	0.201215980374704	7.72816057024032	1.09111664927059e-14	1.66992396156476e-13	UP
F12	17472.1105391787	-1.0812216962979	0.139912378229426	-7.72784874348236	1.09379195774332e-14	1.67270135976845e-13	DOWN
IL1RL1	37.5946742623169	-1.60052164480222	0.207119875147273	-7.72751356509927	1.09667480896199e-14	1.67579153001527e-13	DOWN
OIT3	540.718347564146	-0.961544483555828	0.124473509628664	-7.72489252070065	1.11947759866411e-14	1.70929191557221e-13	NOT
MCEMP1	4.81780251253913	1.89472624017862	0.245309159449595	7.72382998021703	1.12885391591286e-14	1.7222553817581e-13	UP
EME1	78.2948388395181	0.957272881005686	0.123964300140739	7.72216581643971	1.14369473171033e-14	1.74352898041206e-13	NOT
LDOC1	256.190457413166	1.40864087380208	0.182460992341921	7.72023025700952	1.16119744535069e-14	1.76882403959885e-13	UP
AR	3994.41710131001	-1.18792334969389	0.153927003807993	-7.71744606408171	1.18683724029504e-14	1.80646479558455e-13	DOWN
NEK2	383.033939545019	0.990882009911897	0.128408084393977	7.71666374892495	1.19414133874098e-14	1.81616003138563e-13	NOT
TMOD1	455.20043596463	-1.2277842862543	0.159115833111003	-7.71629235286576	1.1976243502299e-14	1.82003318963397e-13	DOWN
ANKFN1	65.1687255676387	-3.29297053666147	0.426877919661127	-7.7140802674347	1.21857768237542e-14	1.85042925096337e-13	DOWN
MCM4	2254.74766137331	0.717911358400701	0.0930683382504824	7.71380871192229	1.22117464265853e-14	1.85292517793551e-13	NOT
SERPINE2	1215.72803230958	1.36338479400014	0.176801433219189	7.71138994280597	1.24454757919476e-14	1.88691663781658e-13	UP
FNDC5	1671.83215657257	-1.84707932915952	0.239563976035154	-7.71017145285846	1.25648820387278e-14	1.90353555874319e-13	DOWN
CD14	17748.11949714	-0.987605286043266	0.128125247999489	-7.70812389800959	1.2768076332429e-14	1.93281230275251e-13	NOT
PER1	3001.88602827343	-0.724180700279797	0.0939581877192033	-7.70747837797842	1.28328039410397e-14	1.94109891207773e-13	NOT
LONP2	5723.40485965954	-0.592741408766596	0.076913511988432	-7.70659658417036	1.29217452354677e-14	1.95303236502166e-13	NOT
CERCAM	446.55374818072	1.26086788864887	0.16361268392664	7.70641895474444	1.29397349169582e-14	1.95423176053549e-13	UP
NFYB	1549.21864560655	-0.561197188694691	0.0728277874651654	-7.70581131498907	1.30014610643812e-14	1.96202949307747e-13	NOT
MCM8	188.094884771868	0.668415060826314	0.0867917109163934	7.70136979406016	1.34615299147029e-14	2.02988174516742e-13	NOT
CENPW	292.33497018979	0.885559965031139	0.114993592745187	7.70095049550669	1.35057809871348e-14	2.03497569803829e-13	NOT
SDHB	5160.14368441016	-0.5552869430716	0.0721468036564509	-7.69662569828829	1.39706364976351e-14	2.10338699926052e-13	NOT
SLC1A7	505.365732174127	1.93180928033039	0.251021555619119	7.69579040957571	1.40622152863027e-14	2.11553621145406e-13	UP
FER1L5	10.7265986128593	1.33781322819109	0.173842859835203	7.69553163966175	1.40907057643141e-14	2.11818289204156e-13	UP
APOH	201524.195758933	-1.00352955573944	0.130415431323593	-7.69486820351365	1.41640095701214e-14	2.12755683164181e-13	DOWN
FJX1	189.570437540577	0.955090345068169	0.124203122681315	7.68974502773793	1.47428533553354e-14	2.21279413642976e-13	NOT
ERFE	70.4119289882152	1.04239626313044	0.135599956505539	7.68729054192479	1.50283596453976e-14	2.25390606811415e-13	UP
NRSN2	635.907311330402	1.20964462886356	0.157376523521242	7.68630925247429	1.51440194584852e-14	2.26950120443005e-13	UP
MROH8	68.7356567553563	-0.721546243089667	0.0938761720071242	-7.6861489732976	1.51629938069575e-14	2.27059407261813e-13	NOT
FAM171A2	67.5882654698112	1.15711241247389	0.150585635822097	7.68408225762588	1.54097633998937e-14	2.3057703710834e-13	UP
LDB2	480.36458623372	-0.759847867574842	0.0989066171406538	-7.68247756865724	1.56040872515518e-14	2.33305110698779e-13	NOT
MARS1	3173.29522355584	0.377581906734068	0.049213895016961	7.67226220570306	1.68989053903335e-14	2.52470425881561e-13	NOT
SNRPB	4870.3774769973	0.620838582522036	0.0809512117627023	7.66929325705391	1.72946617164015e-14	2.58184592766279e-13	NOT
BMP10	21.9646463617029	-2.89053829423203	0.376906806609817	-7.66910611201667	1.73199111030304e-14	2.5836309448166e-13	DOWN
SMG5	6716.76539289993	0.500318706030963	0.0652475919603143	7.66800261893609	1.74695321319572e-14	2.60395165681635e-13	NOT
CLYBL	972.565757975905	-0.76682625160578	0.100005630424996	-7.66783078459664	1.74929450384948e-14	2.60544346906685e-13	NOT
ECI2	5107.24186510999	-0.678805507900018	0.0885275596402428	-7.66773093778412	1.75065636214836e-14	2.60547532244087e-13	NOT
SFPQ	6324.20224680816	0.309935724227011	0.0404261196823425	7.66671960263319	1.76450936649372e-14	2.62408328665175e-13	NOT
FTCD	13947.5595069461	-1.1784971417487	0.153722411953352	-7.66639767600264	1.76894161890075e-14	2.6286634745087e-13	DOWN
CHAD	545.171269773218	-1.04580254103775	0.136437174021846	-7.66508503665063	1.78712755780907e-14	2.65365915516691e-13	DOWN
ISL2	12.211924600768	1.86352054387312	0.243180804232634	7.66310708509056	1.81487897447007e-14	2.69280936082249e-13	UP
ADAM9	1574.24760053309	0.842165546483568	0.109928722898485	7.66101455814486	1.84469943822709e-14	2.73496742798017e-13	NOT
E2F3	630.05412175709	0.630666868234842	0.0823227987076732	7.66090169594852	1.84632145867448e-14	2.73528583782438e-13	NOT
SLC6A8	1449.32434923145	1.47637884910887	0.192791017974329	7.65792340650155	1.88963520587711e-14	2.79732212464839e-13	UP
IFNLR1	410.275834022992	-1.10391283079159	0.14415796149824	-7.65766121633918	1.89349580870391e-14	2.80090395995265e-13	DOWN
ABCB11	3933.09474457387	-1.44198415394203	0.18832186080424	-7.65701946541917	1.90297799929547e-14	2.8127896100613e-13	DOWN
AGXT2	1928.9077076017	-1.23328632551592	0.161087160836369	-7.65601876097799	1.91785719657035e-14	2.83262844450896e-13	DOWN
SNRPD1	1558.13332566997	0.561577621867587	0.0733546695974749	7.65564925790244	1.92338011748689e-14	2.83862865175342e-13	NOT
LIN28A	2.07796204368179	2.95790649226507	0.386455034286166	7.65394736732754	1.94902074313016e-14	2.87428802611692e-13	UP
CFAP20	932.157837587083	-0.413694230295091	0.0540670816932019	-7.65149916251364	1.98649606629408e-14	2.92733313423488e-13	NOT
ARL9	6.18895489618043	1.40293091258619	0.183476850980516	7.64636467809869	2.06740811836576e-14	3.04425845429358e-13	UP
ADGRB2	36.5690813888668	1.3852476515669	0.181167380231639	7.6462310698302	2.0695562990132e-14	3.04511474518695e-13	UP
DEPDC5	693.190678480824	-0.537245560471603	0.0702789232503552	-7.64447626150687	2.09797509104331e-14	3.08459469323819e-13	NOT
ARTN	21.435720333619	1.07992069190354	0.14134640969265	7.64024140586073	2.16814838533481e-14	3.18535904503044e-13	UP
PLCG2	1384.51633555701	-0.743690476982124	0.0973596422920595	-7.63859089324919	2.19611895350163e-14	3.22401541534828e-13	NOT
IGSF1	419.05976349638	1.71459513173913	0.224537141341413	7.63613147248567	2.23845747474957e-14	3.28369041031754e-13	UP
RBBP8NL	7.90588443232193	3.00505658131212	0.393580852053083	7.63516966243781	2.25523238043599e-14	3.30580330154859e-13	UP
LARP4	3323.33546442366	-0.418344147367768	0.0548208279229941	-7.63111691701208	2.32728491016666e-14	3.40628289148414e-13	NOT
TM6SF2	430.306667023103	-1.14903402129423	0.150570932057764	-7.63118090318673	2.32612991648334e-14	3.40628289148414e-13	DOWN
TTC38	8000.5967098541	-0.651747395995536	0.0854235393044685	-7.62959953781081	2.35484053647822e-14	3.44402073043846e-13	NOT
JAKMIP2	99.3285808905587	-1.26522325254849	0.165890607145168	-7.62685286600533	2.40553873403425e-14	3.51552303559576e-13	DOWN
RAP2B	1072.6574327258	0.493065339796297	0.0646596517049538	7.62554895974675	2.42998062223623e-14	3.54857500784415e-13	NOT
RENBP	633.890166746691	1.2601310620068	0.165263356877403	7.62498769126179	2.44057672506919e-14	3.56137310849624e-13	UP
S1PR1	1031.29878781087	-0.693597172008007	0.0910306199492367	-7.61938315255671	2.54890824194729e-14	3.7166638783743e-13	NOT
MICAL1	705.12277980271	0.814780850868563	0.106968915817993	7.61698709048248	2.59665293438691e-14	3.78293521768205e-13	NOT
UGT1A7	13.7038856643632	1.75171714243989	0.229977467627925	7.61690769320912	2.59824999516671e-14	3.78293521768205e-13	UP
ZBTB21	570.683276138933	-0.581455525203838	0.0763446741077628	-7.61618976044218	2.61273500870612e-14	3.80117742247162e-13	NOT
FAM72A	22.464782411205	0.979850661331257	0.128689064360366	7.61409422161465	2.65547039612729e-14	3.86046208597801e-13	NOT
PTPRO	46.2165279216004	0.988327314214462	0.129804292074458	7.61398023454836	2.65781460560228e-14	3.86098224881103e-13	NOT
STRN4	2297.29943603474	0.338992876646214	0.0445391160070409	7.61112718520558	2.71715680265839e-14	3.94424023698814e-13	NOT
CANT1	2128.8132096041	0.388150463259967	0.0510037121290548	7.6102394719394	2.73588527531471e-14	3.96846284300687e-13	NOT
RASGEF1A	98.5087814619741	1.70560193540849	0.224150211725873	7.60919172137287	2.75815353584086e-14	3.99778003550626e-13	UP
SIRT3	1274.57523973874	-0.403836563138993	0.0530790479583849	-7.60821037060819	2.77917220611724e-14	4.02524367885998e-13	NOT
GRIP1	25.1762497824812	1.04647119070316	0.13756864035151	7.60690218373357	2.80743623305082e-14	4.06315249901778e-13	UP
C15orf48	95.4859667584138	1.59769503065709	0.210088047132043	7.60488305959127	2.85161623069123e-14	4.12402266934118e-13	UP
ZNF532	480.387037875229	0.805854476873012	0.10600428331342	7.60209353512972	2.91378000123362e-14	4.21079121813962e-13	NOT
CTHRC1	369.936035549859	1.4505156694931	0.190847681646161	7.60038401819525	2.95253277093347e-14	4.26362403184502e-13	UP
SERPINC1	139944.561778567	-1.19416592263185	0.157136517192951	-7.59954429412171	2.97175355322129e-14	4.28819404706475e-13	DOWN
TCTEX1D4	12.2322886035437	-1.23695061757787	0.162835127658479	-7.59633769055149	3.04628960248191e-14	4.39248746316327e-13	DOWN
RGSL1	119.382445220377	-2.47860304190882	0.326310840559603	-7.5958341980247	3.05815887954479e-14	4.40633314616101e-13	DOWN
PRMT1	2966.00540990288	0.516783690829056	0.0680438584473521	7.59486164690249	3.0812146138374e-14	4.43626432956723e-13	NOT
ELL2	5697.12236417254	-0.690463565455864	0.0909205886663004	-7.59413874881546	3.09846263687667e-14	4.45779557905047e-13	NOT
MFAP2	88.610561511556	1.58415355689529	0.208609848965962	7.59385793502864	3.10518830464679e-14	4.46416753531211e-13	UP
OSBP2	215.696947114291	0.993336069256283	0.130815862465244	7.59339158521542	3.11638941273264e-14	4.47695942463299e-13	NOT
SPATA17	19.0341133586155	1.67094965668016	0.220092853675708	7.59202140721109	3.14952967988755e-14	4.52122661654167e-13	UP
HPD	56249.303017673	-1.65176040951917	0.217638387715859	-7.58947181540255	3.21212130577421e-14	4.60767541109471e-13	DOWN
HAGHL	111.009132586457	1.32771252516413	0.174977575643681	7.58790102263075	3.25129108165685e-14	4.66042365443689e-13	UP
IL20RA	62.8702822709561	2.69804981266195	0.355611681963022	7.58706743762853	3.27226801697942e-14	4.68703562608909e-13	UP
CDX2	12.4375073518304	1.97566769551141	0.260405555358936	7.58688766369904	3.27680939585746e-14	4.69008425826815e-13	UP
OSBP	3911.48504028791	-0.363375918195669	0.0478962649936927	-7.58672765493343	3.28085668819824e-14	4.69242174014049e-13	NOT
GHITM	9334.96002037733	-0.439692860452469	0.0579587069551001	-7.5863124550569	3.29138177722981e-14	4.70401379441293e-13	NOT
TCTN2	135.405701412803	0.887349120910805	0.116999700772801	7.58419991717696	3.34544989917821e-14	4.7777744078124e-13	NOT
ZNF711	91.3677202869999	1.46343548309179	0.192967340084447	7.58385062700953	3.3544733631777e-14	4.78714381498422e-13	UP
AUH	771.325617769538	-0.515113141804306	0.0679268017503808	-7.58335632667143	3.3672838959188e-14	4.80190000623432e-13	NOT
MYRF	2785.70701858818	0.839649431005764	0.110728097062154	7.58298438502423	3.37695503069425e-14	4.8121609187393e-13	NOT
SEC14L3	61.124252107238	-1.81587002980328	0.239760228428021	-7.57369160727347	3.62765004276334e-14	5.16561420375026e-13	DOWN
ZPLD1	46.9096845406406	2.71445381928813	0.358428005557234	7.57321910453978	3.64087460284549e-14	5.18065004798739e-13	UP
RRM2	1392.16729278704	0.875395419827342	0.11560139029163	7.57253366606546	3.6601431896238e-14	5.20425773055726e-13	NOT
ACADM	4737.60675445363	-0.752254827177406	0.0993472078367365	-7.57197754781024	3.67585007018673e-14	5.22277030805698e-13	NOT
MED15	2118.83195739118	0.353670511783549	0.0467501412524574	7.56512177949747	3.8750140596009e-14	5.50172741245162e-13	NOT
PUS10	451.896633558706	-0.45076202919506	0.0595885688178784	-7.56457216773794	3.89143245945214e-14	5.51697831614671e-13	NOT
RUNDC3B	356.834181700311	-1.06650147594521	0.140986109873634	-7.56458545385159	3.89103476139751e-14	5.51697831614671e-13	DOWN
CFAP45	13.1809655576188	1.15943811626847	0.153284892083472	7.56394254195053	3.91032517804892e-14	5.53972233861056e-13	UP
PLPP3	3499.79875406375	-0.687912894835643	0.0909514346112732	-7.56351890188193	3.92308776598539e-14	5.5537550551681e-13	NOT
ADK	2280.10239953232	-0.594804655648346	0.078656507379985	-7.56205272088779	3.96757496233766e-14	5.61264589104492e-13	NOT
WDR59	1997.94150508335	-0.456758571664726	0.0604071593649242	-7.56133174389832	3.98963258851262e-14	5.63974462712143e-13	NOT
RORC	6170.51192726753	-0.941959269761499	0.124618766580867	-7.55872727363459	4.07032318422292e-14	5.74962730608582e-13	NOT
VWF	4058.38254626401	-0.921453231155323	0.121910731690686	-7.55842589390121	4.07976337263326e-14	5.7587771004991e-13	NOT
GRIN2A	60.2085134248809	2.10964140005219	0.279191592624203	7.55624974313537	4.14856938857876e-14	5.85165045034871e-13	UP
ETFA	8826.17861541362	-0.525921750956953	0.069610755906198	-7.55517942752473	4.1828282324716e-14	5.89569487705225e-13	NOT
TUT7	1692.40470024487	-0.650733330570088	0.0861437555986263	-7.55403947794058	4.21962187344657e-14	5.9432456778392e-13	NOT
ZBED4	681.768764532763	0.460829412499787	0.0610139871401289	7.55284868437485	4.25839643743621e-14	5.99351568098825e-13	NOT
TMEM87B	667.453448506939	0.482934855387278	0.0639617689692887	7.55036740180154	4.34032092149263e-14	6.10440070557542e-13	NOT
SLC9A1	454.189733511796	0.675888342435169	0.0895198357410438	7.5501517271583	4.34751462423431e-14	6.11009701744341e-13	NOT
GOLGA6A	5.39448918696436	-2.03994503362275	0.270251015788918	-7.54833437967933	4.40859864606798e-14	6.18699869195836e-13	DOWN
PECR	4794.83379575173	-0.711855748465313	0.0943057038823308	-7.54838487132788	4.40689019678728e-14	6.18699869195836e-13	NOT
MPP6	904.586104462248	0.594467328143213	0.0787560988427429	7.54820689290645	4.41291522219983e-14	6.188588252085e-13	NOT
FAM214A	1057.3182903528	-0.533175632748124	0.070646226032196	-7.54712123624463	4.44984326774341e-14	6.23587625055002e-13	NOT
ITCH	2554.39572810255	-0.430739799310151	0.0570796534779867	-7.54629317215931	4.4782135445281e-14	6.27111215165653e-13	NOT
CHD5	5.09511270125968	1.7147501162575	0.227286529704479	7.54444233227123	4.54226970489174e-14	6.35623443153208e-13	UP
ARID3C	160.776036044938	-1.12049710638035	0.148526289294206	-7.54409951063157	4.55423300198135e-14	6.36839042154758e-13	DOWN
SERPINH1	4701.02290242691	0.697901290500975	0.092558966596207	7.54007219576687	4.69711342439961e-14	6.5634646750579e-13	NOT
UBB	10411.1103858541	-0.513800188449782	0.0681466611623926	-7.53962380086976	4.71329163852704e-14	6.58133976853808e-13	NOT
AGXT	59492.5791754833	-1.14697467052274	0.152184224673227	-7.53675141418593	4.81823556966646e-14	6.72304700413547e-13	DOWN
SULT1B1	984.568320969167	-1.42330958927387	0.188856116397985	-7.5364760031095	4.82841772340964e-14	6.73242146986465e-13	DOWN
SSH2	600.897226272043	0.428432459194319	0.0568506301815301	7.53610747719574	4.84207550475456e-14	6.74662520329135e-13	NOT
PEBP4	29.3093484322229	-2.21685768862048	0.294170956387651	-7.53595023738226	4.84791445701429e-14	6.74992215623114e-13	DOWN
KCNMB3	57.332475307518	0.959968060176796	0.127389497655938	7.53569232818186	4.85750666603312e-14	6.7584364400634e-13	NOT
UGT2B7	13890.3939270536	-1.32331225890643	0.175633244961912	-7.5345203534411	4.90133057329865e-14	6.8145323571678e-13	DOWN
FBLIM1	1228.30075856605	0.880275537306966	0.116837207520897	7.53420554962786	4.91316818609853e-14	6.82610793661166e-13	NOT
KIAA1191	3508.90344175684	-0.437315023695111	0.0580500777759851	-7.53340978082248	4.94321708059043e-14	6.86295074253115e-13	NOT
DNAH7	16.2060760445124	1.27598638358362	0.169380115694478	7.53327141354183	4.94846035422082e-14	6.86532647430336e-13	UP
CDCA7	199.791649801745	1.59595308366287	0.211861812252061	7.53299080517678	4.95911049037295e-14	6.87519476472033e-13	UP
SKA3	203.99711212924	0.946037880255615	0.125606915366981	7.5317340410089	5.00708654756068e-14	6.93675988773606e-13	NOT
EDEM1	3293.99329358219	-0.50571688411167	0.0671461942300487	-7.53157926388263	5.01302652269886e-14	6.9400424873004e-13	NOT
CKAP2L	209.169723515703	0.937222087771069	0.12446276135073	7.53014056252556	5.06857300057101e-14	7.01194686207108e-13	NOT
FAM81A	53.4404069182839	1.16085224694933	0.154228415066219	7.52683768714671	5.19839242237394e-14	7.18642628120073e-13	UP
CCT6B	91.8264635134115	-0.941058249140208	0.12503387310601	-7.52642644559472	5.21478339429737e-14	7.20396196410505e-13	NOT
TGFB2	185.139037945897	1.31726109326086	0.175032948694404	7.52578930473665	5.24027849987308e-14	7.23404071037167e-13	UP
LEFTY1	32.8691062255232	1.72035032367839	0.22861788436838	7.52500325349144	5.27190114593427e-14	7.27252963616213e-13	UP
IFT172	455.57080951506	0.472548680082519	0.0628522572583335	7.51840428165156	5.54488178065874e-14	7.64367852274212e-13	NOT
TMPRSS7	1.54987434909271	2.33872302012842	0.311129658242891	7.51687586884641	5.61006349775798e-14	7.7280513257209e-13	UP
MAD1L1	34.43051217016	-1.36729456300828	0.181911609017399	-7.51625787047767	5.63663243122026e-14	7.75915188141843e-13	DOWN
PPHLN1	1201.34489253658	0.250765901395261	0.0333655163883987	7.51572067628639	5.65982791535451e-14	7.78556795405135e-13	NOT
MTMR10	1515.30153305384	-0.466339101744233	0.0620498929609276	-7.51555046255896	5.66719712601446e-14	7.79019169295212e-13	NOT
SEC14L6	71.0523498770623	1.81226963107938	0.241158576158671	7.51484628888749	5.69778389475758e-14	7.82670145317336e-13	UP
SLC37A1	505.13884359928	0.692472738020983	0.0921738941809688	7.51267746875728	5.79301297246849e-14	7.94935737379548e-13	NOT
TCN1	9.31985921123321	2.54592184315293	0.338885706620097	7.51262680431369	5.79525616024499e-14	7.94935737379548e-13	UP
CYP26A1	40.7354835259589	-1.98168738567932	0.263791485784807	-7.51232504636606	5.80863431071624e-14	7.96208921702338e-13	DOWN
OLA1	2498.39998917545	0.397658249240148	0.0529490139940165	7.51021065822085	5.90322919295954e-14	8.0860511503562e-13	NOT
RNF125	458.965830632183	-0.95393389787086	0.127025351679002	-7.50979143345721	5.92216385904781e-14	8.10627457241635e-13	NOT
HOXB7	78.8672243116307	1.28981144369833	0.171765273479081	7.50915139931017	5.95118680244126e-14	8.14026867551377e-13	UP
IRS1	3455.96111589515	-0.706828898267084	0.0941409117890101	-7.50820110868735	5.99453673150962e-14	8.19379820325966e-13	NOT
PCLO	54.7468023741983	2.25835309003509	0.300801092030277	7.50779551627353	6.01313325154299e-14	8.21344139214625e-13	UP
SLC25A34	110.833690023068	-1.03215539449011	0.137482296096376	-7.50755132694731	6.02435673765034e-14	8.22299311163691e-13	DOWN
ITGB1BP1	1256.57983633231	0.461341113405001	0.0614617950684	7.50614447384071	6.08942111399813e-14	8.30597039949345e-13	NOT
PDIA2	74.7089387578592	2.00942814304916	0.267721775507952	7.50565821265995	6.11207006679477e-14	8.33101724321809e-13	UP
SAR1B	6926.35693803635	-0.585827008157617	0.0780613017385745	-7.50470457333056	6.15672918200169e-14	8.3860087673838e-13	NOT
SAMD13	18.686835996451	1.10588829572109	0.147408970353077	7.5021777377065	6.27661836640173e-14	8.54332151174723e-13	UP
DNMT3A	1176.45193915824	0.617801092465007	0.082358779941636	7.50133856891537	6.31693928734568e-14	8.59218676893898e-13	NOT
MCRS1	1913.94812371255	0.345558239244786	0.0460673888535404	7.50114664287575	6.32619679190559e-14	8.59876133176706e-13	NOT
ACSS1	871.951155925734	1.02174329280305	0.136218897905928	7.50074555373856	6.34558630864433e-14	8.61908882467644e-13	UP
CDK4	1370.45912317599	0.564904013497719	0.0753663236490594	7.49544340424743	6.60746110881413e-14	8.96852105949862e-13	NOT
COL28A1	31.3385571798527	2.07390449296434	0.276696245705481	7.49523900361061	6.61776639369167e-14	8.97624043225296e-13	UP
MACC1	50.0880097382406	1.71003077940391	0.228162518334804	7.49479271128406	6.64032209704965e-14	9.00055373782106e-13	UP
MYL6B	912.181589287344	0.678848182890609	0.0906005908857098	7.49275668352933	6.74418591507889e-14	9.13496457361592e-13	NOT
PRMT2	1221.69010314689	0.468708759798211	0.0625809225209355	7.48964286426764	6.90612742521607e-14	9.34779935681928e-13	NOT
CXCL3	34.4175209305415	1.4352359144879	0.19168908958816	7.48731144569302	7.02987505962989e-14	9.5086765159378e-13	UP
AMBP	284773.85114569	-0.867628884657946	0.115914583086171	-7.48507100278268	7.15084662398972e-14	9.66557759600057e-13	NOT
SOD1	30078.0810642116	-0.707051585606225	0.0944753645504518	-7.48397837860308	7.21058233824663e-14	9.73954752665044e-13	NOT
MICU1	3592.01232546411	-0.442724775828581	0.0591657587294194	-7.48278709402306	7.27627103165343e-14	9.82145000293388e-13	NOT
AACS	737.714083709692	0.647629491683396	0.0865803066772175	7.48010161361338	7.42651663244025e-14	1.00123201493638e-12	NOT
PSMC3IP	62.5923324267494	0.732182333061686	0.0978843478598901	7.48007571251042	7.42798047815126e-14	1.00123201493638e-12	NOT
PINK1	920.315687723574	-0.728110725124819	0.0973670013985126	-7.47800296472868	7.54604959948161e-14	1.01644189927321e-12	NOT
THNSL1	716.53022608562	-0.561751575477622	0.0751221066635679	-7.47784640802753	7.55504203900026e-14	1.01694842182859e-12	NOT
KLC4	3721.77385102209	-0.596811079359789	0.0798312304947602	-7.47590981199972	7.66715278652937e-14	1.03132490457973e-12	NOT
DCLRE1C	335.57702013383	0.599371806234015	0.0801938741885654	7.47403479752918	7.7772560722413e-14	1.04541166166082e-12	NOT
MRPL46	123.834601556518	-0.562135823024979	0.0752141129396082	-7.47380778759348	7.7906914160264e-14	1.0464939119095e-12	NOT
SIPA1L3	1275.2674080404	0.626240809704103	0.0837972359749184	7.47328718445493	7.82158897855035e-14	1.04991868077406e-12	NOT
ASF1B	443.069580140109	0.942533275462844	0.126125350519247	7.47298835311471	7.83937886561595e-14	1.05158044866099e-12	NOT
SYCP2	31.8141350515931	1.19501130118446	0.159922454566026	7.4724422184946	7.87199392033001e-14	1.05522721261693e-12	UP
U2AF2	4379.11987289624	0.286301948425809	0.038327483978249	7.46988632460943	8.02641283025693e-14	1.07518529415371e-12	NOT
RXRA	9822.72478616254	-0.550499403150536	0.0737040877809804	-7.46904845748045	8.07767916278377e-14	1.08130750610901e-12	NOT
TNFSF15	114.339440844801	1.29925744137734	0.173979718827878	7.46786723263258	8.15050157362074e-14	1.09030488015462e-12	UP
FOXP3	224.561403112997	-1.31466759377378	0.17605338544889	-7.46743716641245	8.17717504800867e-14	1.09236942548553e-12	DOWN
TMEM252	40.6805286825027	-2.5429447873948	0.340534987358395	-7.46749932252479	8.17331471732401e-14	1.09236942548553e-12	DOWN
YWHAZ	15137.6105522234	0.552490134989926	0.0740046032572775	7.46561849766547	8.29092394226032e-14	1.10680418039639e-12	NOT
HR	61.3037632520084	1.40344656442728	0.188007307703272	7.46485113569261	8.33938396586019e-14	1.11250930778603e-12	UP
SLCO1B1	6876.00882350602	-1.07771436637518	0.144387727362701	-7.46403026115904	8.39153161036424e-14	1.11869821612243e-12	DOWN
NFKBIE	1029.49428374753	0.695620089546303	0.0932088744197629	7.46302424395345	8.45587806939426e-14	1.12650378365193e-12	NOT
TMEM54	486.572252297031	1.15687149285749	0.1550167490466	7.46288062401388	8.46510370145194e-14	1.12696041537754e-12	UP
ACE2	111.947483017821	-2.04213689487672	0.273664188882533	-7.46219994371748	8.5089629107896e-14	1.13202403899396e-12	DOWN
ABCA6	3476.62361422693	-1.04732344291579	0.14036376531089	-7.46149435786427	8.55466265994016e-14	1.13732543174594e-12	DOWN
INSIG1	27099.1945860885	-1.09700741865642	0.147047833574399	-7.4602079608428	8.63860238743253e-14	1.14770003147318e-12	DOWN
LETM2	24.4813170505564	0.897270074681803	0.120278812548135	7.45991796620641	8.65763659158995e-14	1.14944318600228e-12	NOT
TRIP10	819.370955060079	0.595460977371008	0.0798236650472331	7.45970480080893	8.67165428313148e-14	1.15051839113465e-12	NOT
C19orf84	3.62973367880357	1.51614697008193	0.203324773743818	7.45677441152459	8.8666320933512e-14	1.17558477488723e-12	UP
PPP1R1B	41.1151316517427	2.08045417273913	0.279079332284885	7.45470528292435	9.00689364488642e-14	1.19336736043393e-12	UP
GPR161	125.443103986054	0.902442065214855	0.12106036579673	7.45447991401352	9.02230197137518e-14	1.19459457368951e-12	NOT
EZHIP	8.20621196168904	3.56334197678859	0.478048203448503	7.45393864276377	9.05941425064338e-14	1.19869186378322e-12	UP
C5orf34	58.9513118713326	0.693272623107959	0.0930402199091062	7.45132184538298	9.24096186000172e-14	1.22188146716227e-12	NOT
C4BPA	54987.6575367192	-1.13281249416774	0.152036508551755	-7.45092415603661	9.26886388334478e-14	1.22421720460534e-12	DOWN
MIA2	4825.61685112192	-0.451862277487839	0.0606454051099422	-7.45089057726091	9.27122356937318e-14	1.22421720460534e-12	NOT
FLNA	9483.68771325348	0.917411801439443	0.123148154426946	7.44965936118571	9.35815391678121e-14	1.23401925156361e-12	NOT
ST6GALNAC4	384.349715721465	0.827971299174119	0.111141329808594	7.4497156062469	9.35416531351463e-14	1.23401925156361e-12	NOT
FAM166A	13.8223833779903	-1.34135843082955	0.180076105727328	-7.44884184057512	9.416317244288e-14	1.24084717476085e-12	DOWN
STIL	210.664127923741	0.779038200137582	0.104627309641129	7.44583993232435	9.63295473985263e-14	1.26853483251027e-12	NOT
FAM72B	21.3570169633294	1.0095058467394	0.135625631028235	7.44332645006633	9.81810615951892e-14	1.29204149913723e-12	UP
CDHR4	4.05037707807845	1.69350646862418	0.227543578587309	7.44255882384472	9.87534606946437e-14	1.29869486841799e-12	UP
ANGPTL7	8.35187751785623	-3.15135141537202	0.423464527327506	-7.44183092562741	9.9299264682239e-14	1.30498972794366e-12	DOWN
FGA	508400.511839909	-0.994576311192975	0.133658229011067	-7.44119025481495	9.97821149171639e-14	1.31044930246278e-12	NOT
ABHD17C	444.753977454043	0.672456214324062	0.0903793608520144	7.44037364266307	1.00400912077289e-13	1.31768570428512e-12	NOT
MELK	327.759617720167	0.921789855430357	0.123902127759663	7.43966122372318	1.0094383499131e-13	1.32213296544884e-12	NOT
RABL6	1410.58765521971	0.576669201607858	0.0775125149730382	7.43969153637249	1.00920675549756e-13	1.32213296544884e-12	NOT
TRIM65	707.772160093538	0.480579917719495	0.0645955584475509	7.43982913484226	1.00815613336166e-13	1.32213296544884e-12	NOT
ATP1A4	3.93532108382542	1.62316841873206	0.218224680228399	7.43806070437685	1.02174109730631e-13	1.33658904068091e-12	UP
HNMT	4968.83573201016	-0.570415322463084	0.0766897783762554	-7.43795763321303	1.02253840792947e-13	1.33658904068091e-12	NOT
PLA2G4F	12.0249846160678	2.30948207155662	0.310497594140194	7.43800311223621	1.02218652798909e-13	1.33658904068091e-12	UP
METTL9	1109.97359432774	0.472125161934761	0.0634874369116687	7.43651318908397	1.03377649745795e-13	1.35037054980445e-12	NOT
UPP2	561.832766588263	-1.94526806806748	0.261650876289894	-7.4345941265346	1.04889517494086e-13	1.36919916153966e-12	DOWN
KNG1	69709.0156583005	-0.986386930445043	0.132726432158826	-7.43172941818171	1.07186894168176e-13	1.39824943754821e-12	NOT
GALNT6	126.907006867612	0.902232295933891	0.121419898167727	7.43067906948469	1.08041560792161e-13	1.4084532643308e-12	NOT
SFI1	695.178182664899	0.702543673414534	0.0945595360530736	7.4296438279923	1.0889048729309e-13	1.41856863372372e-12	NOT
CCDC146	217.071658730679	-0.896306293657232	0.120646063254928	-7.42922122343364	1.09238915858481e-13	1.42215459312879e-12	NOT
SOX12	1321.07573969833	0.77901596177239	0.104907396024105	7.42574872026558	1.12143720627437e-13	1.45899430912683e-12	NOT
DHX34	1148.54061172551	0.460841359818047	0.0620761324119976	7.42380915034229	1.13799105259625e-13	1.47954060798082e-12	NOT
PROSER3	143.598728252223	0.588069422850121	0.0792234996013365	7.42291650595299	1.14569006310919e-13	1.48855466287789e-12	NOT
SLFN13	338.217190452655	1.46947463876365	0.197978645376508	7.42238960151012	1.15025858737188e-13	1.49349206163977e-12	UP
CENPH	208.524616058071	0.664418250847661	0.0895181293233632	7.42216415680009	1.15221876990286e-13	1.49404110944643e-12	NOT
PPP1R3G	1352.35532700959	-1.53145234642298	0.206334949491571	-7.42216648317033	1.15219852597164e-13	1.49404110944643e-12	DOWN
PHEX	39.5964818481795	1.60060364537343	0.21584292641969	7.41559462672029	1.21080318005809e-13	1.56895876071928e-12	UP
ACOXL	117.128861342156	-0.75989030875819	0.102477775604075	-7.41517177045336	1.21467273042247e-13	1.57292430787619e-12	NOT
UHRF1	292.423644776893	1.04103115131772	0.14039579640803	7.41497379517112	1.2164885731343e-13	1.57422692383565e-12	UP
SLC6A12	2327.25558294264	-1.14245304557753	0.154095852280433	-7.41391172228583	1.22627561480801e-13	1.58583626912996e-12	DOWN
CUEDC1	907.997370950674	0.589692041398219	0.0795418456716969	7.41360772331244	1.22909119260151e-13	1.58842057916194e-12	NOT
NUDT1	524.11198241665	0.794098402078221	0.107118856078415	7.41324572675521	1.23245221989567e-13	1.59170590020679e-12	NOT
AANAT	5.0465551914948	1.24601753639393	0.168105522816443	7.41211541130911	1.24300508997633e-13	1.60426891991168e-12	UP
NAAA	856.212246227299	-0.715271138940661	0.0965292792355916	-7.40988790763633	1.26406212553611e-13	1.63036334001628e-12	NOT
MAIP1	1055.32353614999	-0.388447994346245	0.0524441946045388	-7.40688263544477	1.29302796283759e-13	1.6666170101906e-12	NOT
FNDC3B	3541.43661304144	0.514022613974847	0.0694138796904219	7.40518490347075	1.30967856619662e-13	1.68695972771131e-12	NOT
PROSER1	592.21700577729	0.467542763418181	0.0631649546462147	7.40193301866322	1.34216201496141e-13	1.72765583343078e-12	NOT
CD24	6294.84543315806	1.4595289684275	0.19722952238229	7.40015465635261	1.36025980603491e-13	1.74979284248184e-12	UP
POF1B	185.723728360134	1.98627960294247	0.268451961268925	7.39901319235545	1.37200223035924e-13	1.76373064493999e-12	UP
ALDH8A1	3745.37267291996	-1.05498686978532	0.142622760188538	-7.39704426131348	1.3924914687342e-13	1.78888675993303e-12	DOWN
CT55	4.24182104298202	3.98899730740528	0.539433559930565	7.39478891138834	1.41633088364743e-13	1.81831065954129e-12	UP
TEX19	8.52906200370226	1.53932840369684	0.208168451261435	7.39462869790787	1.41803954061155e-13	1.81930261061827e-12	UP
TRAF3	697.616057242808	0.473590644627764	0.064047791791441	7.39433212888772	1.42120775915504e-13	1.82216459199845e-12	NOT
DLC1	1470.96939976939	-0.649067808820196	0.0877925494975942	-7.39319922401824	1.4333746366766e-13	1.83655259150185e-12	NOT
PHF8	1829.83956232879	-0.574990280746153	0.0777913553288079	-7.39144186800433	1.45245062992766e-13	1.85976830658128e-12	NOT
TMEM159	135.16640952365	1.01708621653909	0.137624551436438	7.39029632375465	1.46501951905112e-13	1.8746270172348e-12	UP
ZC3HAV1L	30.4838825529614	1.27795408783147	0.172971063158898	7.38825364481624	1.48769748817235e-13	1.9023931630004e-12	UP
DAB2	2020.84457629385	0.885944566119099	0.119914068203215	7.38816203464728	1.48872259244306e-13	1.90245240166441e-12	NOT
RASGRF1	81.6045451794837	-1.77426553652563	0.240177678570891	-7.38730404541707	1.49835711774444e-13	1.91350639274629e-12	DOWN
C6orf141	105.119677431298	1.80947599593757	0.245075264587647	7.38334812769505	1.54357721790566e-13	1.96996128591151e-12	UP
DUSP9	1304.26030423765	1.63546866641444	0.221530196468989	7.38259926855336	1.55228712755837e-13	1.97977722430131e-12	UP
MLF1	60.6587782535322	1.28249840478346	0.173782872360493	7.37988955622199	1.58420892747835e-13	2.0191651753047e-12	UP
SPDL1	314.227136559876	0.584006396490143	0.0791367217330521	7.37971429319681	1.58629568047609e-13	2.02049994373616e-12	NOT
CDT1	616.348701539726	0.976785773918695	0.132426195522164	7.37607668986617	1.6302213296532e-13	2.07508919348194e-12	NOT
MROH2B	32.7896660146946	2.03591696601412	0.276120300071185	7.37329694879101	1.66459142921211e-13	2.11745180691072e-12	UP
MAST2	1396.00158548009	0.459478420143998	0.0623235906293429	7.37246386968706	1.67502999249325e-13	2.12933668829898e-12	NOT
SULT1C4	208.33423661113	1.2703188858241	0.17232156558914	7.3717928541392	1.68348462565077e-13	2.13868566462575e-12	UP
KLK1	3.98877962782189	1.88029391376336	0.255277714858895	7.36567982364889	1.76246369444914e-13	2.23755759823696e-12	UP
FANCI	456.982072337886	0.761042678834494	0.103325556038018	7.36548350685355	1.76505948908093e-13	2.23939042358133e-12	NOT
LIPH	103.252259987902	1.60011733682155	0.217248374460016	7.36538232241662	1.76639886470045e-13	2.23962783647636e-12	UP
PRR36	93.7362802777194	1.24971896229398	0.169691604896509	7.3646481395244	1.77614717791526e-13	2.25051973253839e-12	UP
CSRNP2	611.737463072399	0.443013877527249	0.0601566629834179	7.36433597803397	1.78030798390462e-13	2.25432223343023e-12	NOT
B3GNT4	14.6775917437766	1.30122036443152	0.176756735049918	7.36164516765963	1.81657317015992e-13	2.29874561903635e-12	UP
AFM	7353.81052792813	-1.23699750781511	0.168037626684909	-7.36143167586286	1.81948136954038e-13	2.30092774103815e-12	DOWN
DNAH14	325.658707281289	0.532518798102219	0.0723612958189615	7.35916614089542	1.85062585312227e-13	2.33879159344198e-12	NOT
IL11	8.89809161894962	1.50819155653658	0.204947879377848	7.35890296164536	1.85427758056094e-13	2.34188390730104e-12	UP
DBF4B	220.033138977768	0.570138457110496	0.0774871971742456	7.357840751788	1.86908829212038e-13	2.35858505815273e-12	NOT
TEDC2	234.244238073593	0.885371669937711	0.120331347060714	7.35778075758591	1.86992826805235e-13	2.35858505815273e-12	NOT
FAXDC2	3688.78384744743	-0.845326907440651	0.114957349371873	-7.35339595127688	1.93233435588151e-13	2.43571873380472e-12	NOT
CEP89	537.837290933828	0.45006713921553	0.0612070338946701	7.35319309852592	1.93527041966285e-13	2.43625978931262e-12	NOT
MRGPRE	1.89996233121803	2.80444831002515	0.381389635265239	7.35323682321569	1.93463718399499e-13	2.43625978931262e-12	UP
NDEL1	988.512635290668	-0.47574316666921	0.0647078405891173	-7.35217189042191	1.95011795041072e-13	2.4533619807206e-12	NOT
RAP1GAP2	221.27173106559	1.2239396677478	0.166475749020174	7.35205983424936	1.95175395339884e-13	2.45383192705131e-12	UP
ZNF93	74.5572325486684	1.06086718514557	0.144307209336612	7.35144966091737	1.9606860802301e-13	2.46346834786248e-12	UP
LMNB1	1107.37109146869	0.774313560292216	0.105357709470819	7.34937731829374	1.99132327483616e-13	2.50034563908207e-12	NOT
TRPC7	1.42964092969927	2.22985245066767	0.30342968539657	7.34882761307068	1.99952864547342e-13	2.50902764893912e-12	UP
APOF	3282.98354756541	-1.45735086597718	0.198339313210213	-7.34776601970275	2.01546902130248e-13	2.52739815271331e-12	DOWN
PIGP	741.181221824729	-0.45473723754773	0.0618937300861995	-7.34706466898048	2.02606858268344e-13	2.53905190468201e-12	NOT
RDH16	8202.93019834204	-1.40016580969541	0.190656887747609	-7.34390362832814	2.07452522904083e-13	2.59810224722079e-12	DOWN
NOCT	263.323626834222	-0.964854104055955	0.13140831496283	-7.34241287797406	2.09777075723582e-13	2.62552287240133e-12	NOT
SEC62	5887.12326805901	-0.364279117075817	0.0496222236151871	-7.34104783172853	2.11928047816929e-13	2.65073710773337e-12	NOT
REPS2	704.325466606461	-0.667174346947825	0.0908843833663303	-7.34091295155326	2.1214175783532e-13	2.65170376015763e-12	NOT
FEN1	1346.7420908973	0.60149435021387	0.0819429177591396	7.34040679368879	2.12945625975359e-13	2.66004121599168e-12	NOT
VEGFD	135.563145839945	-1.46866399939258	0.200217794921812	-7.33533200665862	2.21172510239655e-13	2.76103409218251e-12	DOWN
RAD23B	9072.07482920634	-0.351173612851636	0.0479052131811403	-7.33059284223973	2.2913682593878e-13	2.85862162116308e-12	NOT
EMILIN2	316.549903132864	0.882203831650386	0.120353381806712	7.33011252701824	2.29959563796439e-13	2.86704556864104e-12	NOT
CEP131	666.061322744543	0.583500357418449	0.0796159554877693	7.32893744531003	2.31984629647891e-13	2.89043926055517e-12	NOT
HRK	2.54631469381269	2.00710549342002	0.273865482048062	7.32880054255172	2.32221696059524e-13	2.89153946592502e-12	UP
MYCN	115.073669399681	1.65917259177301	0.22639684570308	7.32860295213221	2.32564271363168e-13	2.89395117956843e-12	UP
CFI	3492.48232565237	-0.829114737946012	0.113136617457101	-7.32843845415825	2.32849850800081e-13	2.89565102367318e-12	NOT
GTPBP2	1567.13997667528	0.504181221527639	0.0688090021344245	7.32725669444642	2.34911615780257e-13	2.91942268281384e-12	NOT
BDH1	7914.90679979046	-0.867827528913162	0.118457535321428	-7.32606437031091	2.37009984122527e-13	2.94361856957799e-12	NOT
CYYR1	390.165005669996	-0.664453474276307	0.0907091400792733	-7.32509947394079	2.38721572791649e-13	2.96298289294463e-12	NOT
ITPR2	5299.83463103686	-0.748282229112897	0.102160121601336	-7.32460198151437	2.39608791522153e-13	2.97209705221192e-12	NOT
GLB1L2	55.5494532659264	1.65813022331568	0.226421323896419	7.32320699650279	2.42113892940806e-13	3.00125493436891e-12	UP
BRD9	1071.62843685907	0.402389436463953	0.0549554885919206	7.32209733320634	2.44124972620902e-13	3.02425563596715e-12	NOT
CDNF	110.060145184516	-0.693462541785816	0.094738023836468	-7.31979107969189	2.48357307134053e-13	3.07344967814278e-12	NOT
TPH1	12.8044403974462	1.20704614688255	0.164902390146354	7.31976138011873	2.48412277839292e-13	3.07344967814278e-12	UP
CSTF2	468.037167929765	0.465048837289103	0.0635429328815766	7.31865553256414	2.5046761167861e-13	3.09690774058342e-12	NOT
TMPRSS4	16.4586846675721	1.69327453015503	0.231422790698411	7.31680110262648	2.53951819702165e-13	3.13799206583025e-12	UP
CHORDC1	687.909382631165	0.519110378016718	0.0709508208243956	7.31648164157993	2.5455682961879e-13	3.14346956626457e-12	NOT
CACNB3	144.853868499229	0.825116262459817	0.112798812798256	7.31493747133281	2.57501269286097e-13	3.17781090229452e-12	NOT
LRRN1	22.9687883260946	2.08779962908054	0.285426844615953	7.31465756800036	2.58038561904921e-13	3.18242102014337e-12	UP
NAALADL1	254.736746286041	1.34729892928986	0.184222399621947	7.31343708503813	2.60394256256042e-13	3.20943764036062e-12	UP
SIK2	4611.37451286691	-0.578081695192649	0.0790492697836353	-7.31292897170219	2.61381198824335e-13	3.21956043190659e-12	NOT
PJA1	581.89471135094	0.488040527043125	0.0667571404264767	7.31068652619461	2.65780921415152e-13	3.26763692898976e-12	NOT
PLTP	1512.12213306439	1.15662818729518	0.158209890078064	7.31071987171266	2.65714967086925e-13	3.26763692898976e-12	UP
TIMP3	6848.09275007618	-0.639919585203085	0.0875321250445505	-7.31068261940848	2.6578864972644e-13	3.26763692898976e-12	NOT
PYGO2	2526.70337367496	0.419500698456372	0.0573854981138983	7.31022143649865	2.6670250346333e-13	3.2747299125517e-12	NOT
SMIM19	1581.18200239687	-0.701574365569922	0.0959716985159161	-7.3102214133844	2.66702549342457e-13	3.2747299125517e-12	NOT
GBGT1	85.7918500138561	0.847676897334965	0.115963431669663	7.30986385216401	2.67413195750325e-13	3.27724482080647e-12	NOT
GC	120325.138132032	-0.777707831176345	0.106391019018191	-7.3099011397134	2.6733900064453e-13	3.27724482080647e-12	NOT
MSMO1	12395.2123884162	-0.774961710581699	0.10601436732327	-7.3099687348848	2.67204550705246e-13	3.27724482080647e-12	NOT
MOCS2	2753.45349826945	-0.519955267000583	0.0711432687584077	-7.30856588507729	2.70008546591841e-13	3.30696667933562e-12	NOT
CSRNP1	1375.97603940122	-0.678860863492907	0.0928874326158828	-7.30842530980697	2.70291114508513e-13	3.30834281656295e-12	NOT
GAL3ST4	122.518486973196	1.04538886481753	0.143146445561584	7.30293274636558	2.8156194077246e-13	3.4441280319662e-12	UP
IMMP2L	863.410682222966	-0.619010673490702	0.0847665634722784	-7.30253354783151	2.82398864779389e-13	3.45219291491634e-12	NOT
BCL11A	67.9306132215699	1.41703543262432	0.194084764138673	7.3011162875817	2.8538994973729e-13	3.48656470964406e-12	UP
IQGAP3	837.616224857919	0.899673698900042	0.123264554600525	7.29872185735552	2.9051416976262e-13	3.54693713421862e-12	NOT
RAN	6523.00152095926	0.413584472934664	0.0566738706730539	7.29762177918979	2.92898594013899e-13	3.57380412545396e-12	NOT
SUPT3H	169.596671627857	0.645383246026394	0.0884584252475154	7.29589345752593	2.96683614109354e-13	3.61771606489555e-12	NOT
DEPDC1	222.328360853012	1.01748907758789	0.139466981196727	7.29555532683863	2.97429718316508e-13	3.62454008458807e-12	UP
FAT2	10.7296797144945	1.19006332214817	0.16314350644319	7.29457977270197	2.99592676754837e-13	3.6486108133357e-12	UP
EEF1E1	208.728233321442	0.654496132428563	0.0897923583194009	7.28899590876599	3.12273534348059e-13	3.80066417477972e-12	NOT
ERP27	64.6342053283884	1.45183413214401	0.199197891281035	7.28840111111275	3.13654984161864e-13	3.8150888154907e-12	UP
SH3BP4	3509.95438755933	-0.674932213694217	0.0926139146151553	-7.28758973744721	3.155491261444e-13	3.83572755776654e-12	NOT
LHPP	2239.26162593871	-0.762098711467699	0.104617596788207	-7.28461305616233	3.22594852401482e-13	3.91892259132976e-12	NOT
AGL	1585.64429608666	-0.696757359511283	0.0956949275452877	-7.28102708663991	3.31288150764355e-13	4.02201610643771e-12	NOT
SYNGR3	29.5394483877897	1.43836748726939	0.197646831806048	7.27746290758084	3.40156486638027e-13	4.12710463844153e-12	UP
CELF4	15.4812877463405	1.5395528193346	0.211646896715919	7.27415730267502	3.48589604451121e-13	4.22678486694724e-12	UP
WSB1	1831.28097396372	0.542697689955455	0.0746072973145003	7.27405641927709	3.48850176615872e-13	4.2273072835927e-12	NOT
ADRB2	339.116413979943	-1.0728559029492	0.147555143911486	-7.27088107204703	3.57150277956464e-13	4.32519000164472e-12	DOWN
SLC45A4	505.257132089421	1.17124420468375	0.161133991731857	7.26875932318993	3.62804131283459e-13	4.39092397245118e-12	UP
TRIB3	4055.49349249819	0.816747044230233	0.11236833499893	7.26848043301528	3.63553799349671e-13	4.39725899064066e-12	NOT
HMX3	5.49891400206265	2.72864871297956	0.375416661002313	7.26832076577109	3.63983675913875e-13	4.39972059001119e-12	UP
SLC25A42	3705.70769285053	-0.752486499483412	0.103535347693519	-7.26791879533635	3.65068123588221e-13	4.41008646251352e-12	NOT
SLC19A2	1538.89469860748	-0.722209472002627	0.0993793750782302	-7.26719675419686	3.67024041732689e-13	4.4309604342598e-12	NOT
SLIT1	16.09105929548	1.037273414465	0.142894334975346	7.25902405189093	3.89893150534836e-13	4.70412983671359e-12	UP
FUNDC1	361.953418127595	0.422207132206781	0.0581653049451168	7.25874527100244	3.90697434818988e-13	4.71090945445203e-12	NOT
MOCS1	2323.030167759	-0.614474057599898	0.0846595822126892	-7.25817493471871	3.92347937358149e-13	4.72787777956004e-12	NOT
TMEM165	1230.13044028349	0.49321747631934	0.0679595276201684	7.2575177254906	3.94258334534581e-13	4.74795492462741e-12	NOT
PAK6	43.5398831875213	1.46414325011772	0.201837533424601	7.2540682858903	4.04436055178205e-13	4.86750687585064e-12	UP
MARCHF3	126.596082503634	0.891742062327637	0.12293597841659	7.25371102758718	4.05504790749947e-13	4.87734939220713e-12	NOT
CYP3A5	15263.7255287788	-1.04741933758814	0.14440449516001	-7.25337072386512	4.06525385590644e-13	4.88660106352835e-12	DOWN
SMPDL3A	1782.63917449079	-0.654404201864615	0.0902252376956749	-7.25300612753038	4.07621634653863e-13	4.89675013150009e-12	NOT
INPP4A	543.622738350536	0.425507192655651	0.0586681852222959	7.25277577691195	4.08315736617295e-13	4.90205866129115e-12	NOT
TCF24	2.675882678645	2.78511049615398	0.384092369598968	7.25114768372492	4.13254774236943e-13	4.95829200422436e-12	UP
DUSP1	10227.285295045	-0.878310569376828	0.121160574880208	-7.24914494871964	4.19410861102525e-13	5.02904929503379e-12	NOT
LAMA5	3075.75692424896	0.77823091901081	0.107364160019762	7.24851681294355	4.21360135324285e-13	5.04930761424052e-12	NOT
TKT	15147.24532948	0.857625959187013	0.118328419672137	7.24784427581569	4.23457060715064e-13	5.07130923543974e-12	NOT
PRSS12	37.6524163929291	2.00812345986663	0.277095866163015	7.24703507011274	4.25993695047513e-13	5.09854645975277e-12	UP
SMARCA4	3627.37040972508	0.399654056115543	0.0551657766146204	7.24460128436993	4.33713197472538e-13	5.18774364262998e-12	NOT
SYBU	2480.24661382052	-0.925022282407447	0.127697605425024	-7.24384986960902	4.36124172804583e-13	5.21337364502009e-12	NOT
SLC25A13	5449.16160990605	-0.562558665686873	0.0777008452229475	-7.24005850995212	4.48491214862788e-13	5.35791256502029e-12	NOT
BACE2	1686.71868830041	1.443848192256	0.199457776468069	7.23886637975806	4.52450511324083e-13	5.40189225344361e-12	UP
DUSP4	255.347908798628	1.18226103639214	0.163365342476963	7.23691462623938	4.59006878475783e-13	5.47493612925939e-12	UP
ITIH1	77597.2361280874	-0.924347702565739	0.127727418146283	-7.23687768829011	4.59131856289181e-13	5.47493612925939e-12	NOT
STK11IP	546.752926715148	0.437119922623013	0.0604109899871811	7.23576823878847	4.62901239294876e-13	5.51649993143747e-12	NOT
ERICH4	3.39574652626121	2.09173645661163	0.28910653813216	7.23517520608761	4.64928527936875e-13	5.537264581807e-12	UP
GAREM2	124.652446333028	1.12628847486436	0.155671252242204	7.23504474102904	4.65375692678166e-13	5.53919616569842e-12	UP
KNTC1	594.394965404484	0.780523160617406	0.107903459421019	7.23353231495526	4.70590407672174e-13	5.59528023083793e-12	NOT
UXS1	1506.54372737051	0.403024133117096	0.055716251405993	7.23351128166074	4.7066333165715e-13	5.59528023083793e-12	NOT
ACADL	535.433551293404	-1.38872701489657	0.191994538852176	-7.23315893878523	4.71886581497915e-13	5.60639332797982e-12	DOWN
BCORL1	615.690202057776	0.640277708593911	0.0885433814750244	7.23123171859565	4.78632864691637e-13	5.68307085584078e-12	NOT
IER5L	279.148690317296	0.906989173322243	0.125479373513066	7.22819335105941	4.89461544933792e-13	5.8080977099378e-12	NOT
CFHR3	6904.01379459751	-1.52288931280186	0.210696726689578	-7.22787362067351	4.90614950309309e-13	5.81772215096763e-12	DOWN
SRD5A2	1025.39249237223	-1.55196633591516	0.214721735719848	-7.22780267545917	4.90871241837059e-13	5.81772215096763e-12	DOWN
ABR	682.148094440173	0.882733192923592	0.122139127798488	7.22727604850735	4.92777810068369e-13	5.83675947245514e-12	NOT
LARP4B	1953.23287674542	0.317657968391208	0.0439735019159546	7.22384969471705	5.05361129315533e-13	5.97911824284894e-12	NOT
SELE	136.607590168157	-1.40087578536913	0.193924083819484	-7.22383603819495	5.05411908885158e-13	5.97911824284894e-12	DOWN
PCBP4	1222.74966335977	0.558984441621497	0.077390858666815	7.22287426772264	5.09000725275255e-13	6.01791185959558e-12	NOT
TOB1	6351.16390513828	-0.740948669248433	0.102604502815193	-7.22140499606531	5.14531626323625e-13	6.07960560538134e-12	NOT
FOXM1	657.739242029205	0.967225801516376	0.133955118455635	7.22052141543749	5.1788613020703e-13	6.11552412687365e-12	NOT
ABCB4	6363.68144728716	-1.14172588647723	0.158150942450175	-7.21921645732166	5.22879697820073e-13	6.16699798939852e-12	DOWN
ADAM12	130.966637520987	1.41360617376534	0.195809815545928	7.21928147383285	5.22629789728948e-13	6.16699798939852e-12	UP
GABBR1	222.077567631567	1.11830619743394	0.154929509795373	7.21816133615198	5.2695177426854e-13	6.21125629864015e-12	UP
BCL2L15	21.5946856068418	1.1215048330411	0.155375768827508	7.21801630655904	5.2751392189863e-13	6.21411399996586e-12	UP
YPEL1	115.237988229863	-0.922643082523943	0.127865519537067	-7.21573013478801	5.36453514780598e-13	6.31559477092094e-12	NOT
ELOVL7	434.509584578166	1.60491750079827	0.222473448365875	7.21397322955526	5.43424438908051e-13	6.39378984204346e-12	UP
PLOD2	3919.42598294506	0.665449083253924	0.0922820971585124	7.21103121563098	5.55297218645418e-13	6.52952936407199e-12	NOT
RGMB	243.859131416359	-0.881476322311836	0.122276844708433	-7.20885728130866	5.64233596517818e-13	6.63059759100171e-12	NOT
SH2B2	128.758844685219	0.690341005637246	0.0957764963709445	7.20783315108479	5.68492259694241e-13	6.67660667775043e-12	NOT
FAAH	1592.49444312591	-0.709716777225219	0.098516152437684	-7.20406511687662	5.84434335077146e-13	6.85969213218266e-12	NOT
ACSL5	5185.60912247242	-1.01603488511056	0.14104972402481	-7.20338087958152	5.87375976520529e-13	6.89005845240165e-12	DOWN
FIBCD1	27.6419069688929	2.12376948280373	0.294959651196403	7.2002033979542	6.01228052318253e-13	7.04829291490343e-12	UP
DLGAP4	2111.8336672524	0.40209723211273	0.055846390435027	7.20005767571566	6.01870954296638e-13	7.05157669599985e-12	NOT
PDGFRL	83.4245814268054	1.02089230578651	0.141843072613769	7.19733637303769	6.14001621328832e-13	7.18936717696898e-12	UP
LGALS9	1284.70338896132	0.826085549997654	0.114788533229113	7.19658598955019	6.17388588719699e-13	7.22467308786562e-12	NOT
P2RX4	1381.51118680602	0.600688712339483	0.0834740046503002	7.19611710083833	6.19514291824906e-13	7.24518609518694e-12	NOT
CYP2S1	157.606365897686	1.31202948343325	0.182348943817663	7.19515811808149	6.23884231571484e-13	7.29190487616051e-12	UP
TFAP2E	19.832655742689	1.10474974621981	0.153560804304632	7.19421698279346	6.28202259427824e-13	7.33796112770349e-12	UP
MICALL2	984.060960162897	0.683942514997798	0.0950843541163785	7.19300794913837	6.3379250997806e-13	7.39881382368982e-12	NOT
MMP11	1265.47366346852	1.21376174917618	0.168793809335739	7.19079540862751	6.44149448024706e-13	7.51520577506375e-12	UP
CD109	651.668195371619	1.14595338280288	0.159375928779849	7.1902538330354	6.4670977659207e-13	7.54055064644275e-12	UP
SMARCC1	2806.92048891999	0.378048523795068	0.0525793012704987	7.19006366878414	6.47611156289896e-13	7.54653360000402e-12	NOT
NUP93	870.637913649869	0.423873168264884	0.0589593262525651	7.18924715063959	6.5149549429549e-13	7.58724860552513e-12	NOT
CNPY4	278.511332731898	0.46913229000298	0.0652637595597837	7.18825107789324	6.56264987051696e-13	7.6382170977987e-12	NOT
TMEM156	234.406476732607	1.47189236124082	0.204824011314634	7.18613189827543	6.66526574398252e-13	7.75300839412258e-12	UP
PPM1A	2660.86299532265	-0.37587999039552	0.0523168505129331	-7.18468307457842	6.73632619199219e-13	7.83097919819093e-12	NOT
SLC10A1	7121.39839166848	-1.54167537546439	0.214581424605351	-7.1845705111697	6.74187811981835e-13	7.83274865600175e-12	DOWN
AIFM1	5855.08220908744	-0.531239769814205	0.0739607813303742	-7.18272252210558	6.83367070056018e-13	7.93465098009487e-12	NOT
HOXB13	35.4759949021338	3.09221876537635	0.430561118062308	7.18183467028451	6.87820693803181e-13	7.98159452265817e-12	UP
TMC5	386.155095311992	1.93018216793095	0.268805949158385	7.18057830927563	6.94171547338843e-13	8.05048470502691e-12	UP
LRRC1	418.335578642198	1.06589194733156	0.148490202959613	7.17819712066437	7.06366687231166e-13	8.18702999386534e-12	UP
INCENP	422.747065055893	0.614512010359737	0.0856276374641238	7.17656154669928	7.14864783208486e-13	8.28058807581844e-12	NOT
NDFIP1	8523.40599558696	-0.385494909994721	0.0537236914665396	-7.17551045863661	7.20378900642094e-13	8.33949058474115e-12	NOT
COPS7B	1104.87421045244	0.338942656034326	0.0472403867098939	7.17484931094644	7.23868718215209e-13	8.37490254520774e-12	NOT
CPT1A	8127.13613144124	-0.728327920982026	0.101529650273074	-7.17354899798354	7.30780804682016e-13	8.44984324842615e-12	NOT
BFSP1	58.2215198032208	0.728563450861496	0.101571153516329	7.17293666202553	7.34058203309516e-13	8.48269280483179e-12	NOT
XKR4	3.0207858416874	2.21606166567285	0.308979698381992	7.17219182126695	7.38064259239909e-13	8.52391860180992e-12	UP
PTGS1	232.417960180783	1.03812217479954	0.144750732861767	7.17179218561137	7.40222500033018e-13	8.54376765625996e-12	UP
NUBPL	557.110795802832	-0.662945280734193	0.0924722898539557	-7.16912365619152	7.54793581833114e-13	8.70677913951942e-12	NOT
AIRE	4.16442893091639	1.8448922286101	0.257346652726991	7.16889926121275	7.56031609769412e-13	8.7158875439431e-12	UP
PPARGC1A	2732.17482980901	-1.20381231880632	0.167942632800793	-7.16799718290851	7.61028683886753e-13	8.76829551197796e-12	DOWN
CATSPER1	10.1967694167575	0.991230979177224	0.13830223544536	7.16713635166683	7.6582749326248e-13	8.81835840435002e-12	NOT
GAP43	12.6810553740997	1.70617339934906	0.238096818129044	7.16588072346415	7.72880448906086e-13	8.89430271485351e-12	UP
DHX58	859.169799455132	-0.610750532370781	0.0852516832172602	-7.16408766750459	7.83062827625886e-13	9.00614921926885e-12	NOT
RGS19	394.971125795027	0.59825100003055	0.0835089964663034	7.16391078022294	7.84074439337475e-13	9.01245113980042e-12	NOT
ZNF90	15.6147732167828	1.42178458051123	0.198557753718559	7.16055935305607	8.03485324561775e-13	9.23010889687188e-12	UP
ATXN7L1	338.158808785168	-0.604405844277584	0.0844295724716121	-7.15869838711791	8.14466581575436e-13	9.35073062379312e-12	NOT
METTL14	835.521373221235	-0.369033021414489	0.05155671942565	-7.1578064998234	8.197815490935e-13	9.40619478732607e-12	NOT
DROSHA	1445.06845846202	0.331414041329215	0.046308620102828	7.15663823696996	8.26795032582764e-13	9.48107082496235e-12	NOT
KCNH4	23.6951962646375	1.15336632297031	0.161188594589638	7.15538420014522	8.34388987922186e-13	9.56251106028510e-12	UP
SEMA3C	110.141329320122	1.54848412045865	0.216418905917365	7.15503164520157	8.36536223022158e-13	9.58146998637695e-12	UP
CHMP3	973.902470058022	0.434135946783074	0.0606788076439814	7.154655202361	8.38834934615342e-13	9.60214053246078e-12	NOT
RAG1	43.1622081384256	-1.19529633805501	0.167092534125676	-7.15349937272476	8.45931706555811e-13	9.67767779889658e-12	DOWN
TMEM100	181.543569260314	-1.58529876636085	0.221633410423898	-7.15279687899401	8.50273762420921e-13	9.72163007069144e-12	DOWN
CDKN3	424.010136280095	0.895067361316936	0.125210172502957	7.14851951262823	8.77187831079129e-13	1.00234567152763e-11	NOT
SYT8	104.641823539126	1.95467679235058	0.273515634815466	7.14649015830247	8.90247690343946e-13	1.01667123132875e-11	UP
TESMIN	126.061843151055	0.943787673568989	0.132066397854906	7.14631192262754	8.91403796187286e-13	1.01739375140882e-11	NOT
PKMYT1	239.673435695409	0.859327284386959	0.120263301813717	7.14538243526712	8.97456732788038e-13	1.02370108657283e-11	NOT
PIK3R1	4225.35048186057	-0.677471953213168	0.0948285895873046	-7.1441740951915	9.05385932867383e-13	1.03213996346882e-11	NOT
CYP4F2	4819.53087790524	-1.2092361821943	0.169280310043526	-7.14339536525765	9.1053239706478e-13	1.03739848779297e-11	DOWN
TENT4B	679.291351276153	-0.430404345546652	0.0602535925514178	-7.14321465860087	9.11730747940563e-13	1.03815527520332e-11	NOT
BICDL2	72.8788733601773	2.37560191900377	0.332632543990459	7.14182049208004	9.21028307172141e-13	1.04812805658694e-11	UP
PSAPL1	8.77823565585089	2.63225820678324	0.368583287656745	7.14155604698662	9.22802335059588e-13	1.04953241583108e-11	UP
VTI1B	1109.21534997598	-0.337048799076451	0.0472069539332866	-7.13981248510066	9.34583243393156e-13	1.06230961999022e-11	NOT
CPEB1	11.11532169333	1.89642324772788	0.265650989655087	7.13877727385895	9.41647669699534e-13	1.06971395417591e-11	UP
MROH2A	346.575353748955	-1.98166591678611	0.277605029207437	-7.13843665744733	9.439835223197e-13	1.07174110533458e-11	DOWN
SBK3	12.8874719215648	1.77271525883029	0.248379100056576	7.13713536455563	9.52959905347912e-13	1.08130074023627e-11	UP
SMPDL3B	50.4041072343883	1.47729372780043	0.206997613324922	7.13676696108343	9.55516350154563e-13	1.08356892053409e-11	UP
BZW2	1112.61726569068	0.510871403339787	0.0715997616534031	7.13509921740788	9.67173697352565e-13	1.0961489886555e-11	NOT
HAUS6	511.785381947569	0.49530242497569	0.0694379355525378	7.13302348398502	9.81877962401141e-13	1.11216561510437e-11	NOT
TRIM54	66.8462665290794	1.86202182545496	0.261047674425043	7.13288034285716	9.82900005926136e-13	1.11267486401784e-11	UP
EIPR1	874.121726419477	0.399690187988973	0.0560370900747281	7.13260070171322	9.84899687830491e-13	1.11428959443313e-11	NOT
TBC1D30	60.5487834835309	1.03988003005294	0.145817532627353	7.13137858881774	9.93685832037618e-13	1.12357600449768e-11	UP
DLX1	8.3895105032594	1.87012358581005	0.262326903699618	7.12898128036258	1.01114483385514e-12	1.14265244974664e-11	UP
MITF	173.520974632411	0.799405832914544	0.112138483917363	7.12873765534086	1.01293585548198e-12	1.14401128547376e-11	NOT
BMT2	171.693315061853	0.442939697636742	0.0621494404263239	7.12701022886654	1.02572472472848e-12	1.15778231559509e-11	NOT
NIPSNAP3A	950.49296933231	-0.522718926423815	0.0733652428857843	-7.12488510721062	1.04167543081663e-12	1.17510419900075e-11	NOT
EHMT2	1626.61903487523	0.471985300933869	0.0662498721886975	7.12432017362278	1.04595649634863e-12	1.17924921226963e-11	NOT
SAA1	53904.3723789989	-1.96803249003505	0.276317222079303	-7.12236637016503	1.06089595515263e-12	1.19539911190155e-11	DOWN
AC010980.1	3.57432822960023	1.97102860716337	0.276751990061322	7.12200337466997	1.06369451936044e-12	1.19785807490202e-11	UP
SLC25A24	266.498752716879	1.02927767119702	0.144534726657988	7.1213174508061	1.06900253773291e-12	1.20313852495162e-11	UP
ACSL1	24602.8308641947	-0.921792963129039	0.129502820724452	-7.11793733891229	1.09554153139414e-12	1.23229402463588e-11	NOT
ARSI	57.4172109921964	1.32397481172203	0.186028494782451	7.11705383237306	1.10258431215652e-12	1.23949862784189e-11	UP
FBXO8	955.462456060664	-0.517738454571168	0.0727844295119839	-7.11331335620241	1.13289658954222e-12	1.27283878675908e-11	NOT
ALDH4A1	18167.5211045128	-0.718453178726347	0.101012192006677	-7.11253923366848	1.1392713445341e-12	1.27926153227668e-11	NOT
IKBIP	650.526843855373	0.507605044426638	0.0713707028685162	7.11223266725819	1.14180558032713e-12	1.28136692060153e-11	NOT
ANKRD18B	8.47448536789798	2.0211940745073	0.284213915174108	7.11152398456329	1.14768510986386e-12	1.28722189731239e-11	UP
ENPEP	1961.05462583371	-0.872060658865045	0.122673962425497	-7.1087673506484	1.1708391685286e-12	1.31243373233509e-11	NOT
HUNK	226.493139386494	1.54914949565167	0.217978832475704	7.10688041612634	1.18695191230268e-12	1.32972820284883e-11	UP
FBXO31	3094.55335704883	-0.819704757082363	0.115390789690363	-7.10372776962475	1.21435948606547e-12	1.35964892457688e-11	NOT
CALU	4396.80841529862	0.452266985435368	0.0636685559698723	7.10345913372654	1.21672338322107e-12	1.3615113644023e-11	NOT
ATAD5	143.805924723658	0.675241419619393	0.0950642959501913	7.10299711232474	1.22079956721254e-12	1.36528660459782e-11	NOT
MRTFA	1205.75305599447	0.329535537222986	0.046397493782548	7.1024426182894	1.22570928481404e-12	1.36998915289998e-11	NOT
C7orf31	136.215084693007	0.91069598876139	0.128281628073991	7.09919263135725	1.2548780082092e-12	1.40178527848059e-11	NOT
CDC25B	2550.98036275879	0.677185854366592	0.0954220755348829	7.09674203344106	1.27732157545089e-12	1.42603672958293e-11	NOT
NKX3-2	10.5436872758129	2.08216239165708	0.293471608194768	7.09493638742461	1.29410997003203e-12	1.44395037241748e-11	UP
ZMYND8	1087.35199650355	0.460017576582681	0.0648417983645714	7.09446048976376	1.2985706660668e-12	1.44809627288241e-11	NOT
SORCS1	17.7810329443773	2.60662279427918	0.367571798064395	7.09146568916727	1.32698981416406e-12	1.47893927854971e-11	UP
SLC23A3	49.0099701727456	-1.41173316800291	0.199102527158451	-7.09048342153593	1.33644326839164e-12	1.48862165087269e-11	DOWN
C1QTNF12	39.8268593959529	1.05727912675882	0.149138485832116	7.08924407311597	1.34846522520366e-12	1.50115226702654e-11	UP
CYP2A7	3567.01170790363	-2.25004619837429	0.317404380451123	-7.08889459930051	1.35187433549984e-12	1.50408594499773e-11	DOWN
AVPR2	13.9859467529135	-1.1265042079408	0.158913003908327	-7.0888107343981	1.35269369333946e-12	1.50413657422421e-11	DOWN
EFTUD2	3556.35071549621	0.327122100519056	0.0461514304849388	7.08801649443585	1.36047759436112e-12	1.51192698694094e-11	NOT
ZNF142	562.614691279739	0.350285649974623	0.0494306119428047	7.08641135942101	1.3763430207303e-12	1.528684531082e-11	NOT
DPYS	11400.142268299	-1.10034857614052	0.155303856862806	-7.08513361076772	1.38910214851549e-12	1.54197478359198e-11	DOWN
CIT	361.964462361463	0.714038994486787	0.10079063982854	7.08437803055396	1.39670162289622e-12	1.54952565320969e-11	NOT
ARPC2	5484.31267721225	0.301725007287059	0.0425940850095537	7.08373022262088	1.40324961309677e-12	1.55590203820661e-11	NOT
CALB2	7.45990932447199	1.80207091882504	0.254404041154113	7.08349958062725	1.40558818688944e-12	1.55760647597321e-11	UP
IQCD	69.2920917959098	1.11519047972357	0.15749617505175	7.08074643309365	1.43380045607438e-12	1.58796464186426e-11	UP
PRTG	27.8674287397088	1.46329677109017	0.2066693715967	7.08037557662723	1.43764293533437e-12	1.59131353838805e-11	UP
FAM72C	13.4001211478675	1.07737381550695	0.15220748248159	7.07832360105728	1.45908696140488e-12	1.61321235886386e-11	UP
FBXL5	3478.11686615404	-0.491938905846657	0.069498738907901	-7.07838607688363	1.45842945410818e-12	1.61321235886386e-11	NOT
TGFBR3L	78.2636691108292	-1.17280520517945	0.165697394382832	-7.07799425300419	1.46255789259257e-12	1.61613062867094e-11	DOWN
POP1	247.150575301635	0.431662339865688	0.0609887742474772	7.07773430753191	1.46530312331847e-12	1.61824413681483e-11	NOT
MRPS31	775.111737963046	-0.443810979398071	0.062710777201441	-7.07710858011617	1.47193205048809e-12	1.6246418662883e-11	NOT
POLR2C	2401.98762041238	-0.455588111665496	0.0643807856773211	-7.07646088615508	1.47882467938757e-12	1.63132322890217e-11	NOT
CLPSL2	1.89108414636474	2.75440774733848	0.389404685488181	7.07338111221079	1.5120347040234e-12	1.66701182882035e-11	UP
RTKN2	79.9889790507513	1.10778556889522	0.156623484438551	7.07292123442604	1.51705606960483e-12	1.6715997066275e-11	UP
C6orf201	9.59139660746288	-0.747011366164045	0.105622110838402	-7.07249041166149	1.52177502669715e-12	1.67584935942847e-11	NOT
PTDSS2	1219.55886504522	0.556362491581448	0.0786706374088876	7.07204758860381	1.52664043554932e-12	1.68025538764281e-11	NOT
SEMA3A	61.4565654404499	1.41975841393676	0.200841424320793	7.06905170951714	1.55996016247288e-12	1.71595617872016e-11	UP
CENPK	125.326740892564	0.837864629859707	0.118554254554176	7.06735184671777	1.57918196169861e-12	1.73536619914011e-11	NOT
H2AZ1	3536.95727103876	0.557032731637537	0.0788179496078235	7.06733344890572	1.57939126731432e-12	1.73536619914011e-11	NOT
VTCN1	68.1936225618823	2.09592656034152	0.296805060733585	7.06162676324053	1.64564520845784e-12	1.80714157722006e-11	UP
PNPLA7	495.932595211713	-0.766085648330134	0.108487971016544	-7.06148009914671	1.64738341001913e-12	1.80802887298373e-11	NOT
GYS2	69.216511080725	-1.62749540910818	0.230570099592739	-7.05857095947332	1.68223588463603e-12	1.84523808632452e-11	DOWN
CEACAM6	42.7048801967256	2.80371629067438	0.397221073818283	7.05832715199043	1.68518941733319e-12	1.84743523433194e-11	UP
IYD	961.873622477301	-1.16556941999628	0.165139339259017	-7.05809666688877	1.68798623755994e-12	1.84945820177297e-11	DOWN
CIB2	104.230300942731	1.07975325734081	0.152998776714467	7.05726725747546	1.69808842967114e-12	1.85947858070523e-11	UP
C9orf72	386.250033370823	-0.689662875936163	0.0977368336294288	-7.05632513685714	1.70963540257243e-12	1.87001594371414e-11	NOT
CHRNA1	7.26920143543898	1.64596710856472	0.233260420224882	7.0563497526836	1.7093327243451e-12	1.87001594371414e-11	UP
GPLD1	2850.05485511477	-1.30253282552504	0.184599770162712	-7.05598292119731	1.71384876499585e-12	1.87357021626684e-11	DOWN
FOCAD	741.836761812916	0.401506386983285	0.0569463412439531	7.05060901565681	1.78136386963434e-12	1.94628271692427e-11	NOT
FANCE	180.736227610943	0.674964081441722	0.0957601018523754	7.04848959415532	1.80870273558911e-12	1.97504241975536e-11	NOT
FAM240C	15.6138833498469	-2.12375213080094	0.30132535554613	-7.04803658806538	1.81459932530035e-12	1.9803687302562e-11	DOWN
IL13RA1	7187.50105800719	-0.514692286077127	0.0730393151103411	-7.04678412303809	1.83100045498462e-12	1.99639062019771e-11	NOT
SULF1	839.024891429075	1.31059919660415	0.185986102870264	7.0467587436808	1.83133429840639e-12	1.99639062019771e-11	UP
APOC4-APOC2	82.3053389707441	-1.0001008045107	0.141973633689704	-7.04427137996981	1.86434475764258e-12	2.03123705461316e-11	DOWN
TLL2	15.5963495230225	1.16039974086432	0.164778398426082	7.04218363540453	1.89250175946497e-12	2.06075947891992e-11	UP
TMEM43	1362.25683094123	0.396807668668174	0.0563609777382232	7.04046814998855	1.91595002759863e-12	2.08512433854617e-11	NOT
TBCB	1889.36206818434	0.518218636045995	0.0736110545205025	7.03995669429866	1.9229958895908e-12	2.09162121466012e-11	NOT
NAT2	341.670458207795	-1.56164648178039	0.221828923002007	-7.03986865484743	1.92421129086689e-12	2.09177264320916e-11	DOWN
TMEM164	757.773208632835	0.674452079625442	0.0958181562346348	7.03887557566728	1.93797323333219e-12	2.10555537933359e-11	NOT
TFR2	35322.5711139912	-0.848407877933548	0.120590997353807	-7.03541637892226	1.98666834311114e-12	2.15725545167884e-11	NOT
DLG3	333.834114644264	1.12039897291921	0.159307241640302	7.03294439965856	2.02219965679557e-12	2.19461165433476e-11	UP
CLDN10	102.479973223341	2.3923415994275	0.340167484199513	7.03283444347185	2.02379452273872e-12	2.19511686040583e-11	UP
ZNF714	74.2449127765309	1.10555280434045	0.157232154960416	7.03134040628509	2.04558753698496e-12	2.21751728702602e-11	UP
FAXC	16.0057811623215	1.87832422579496	0.267213151092667	7.02931056392348	2.07556536371065e-12	2.24876053369252e-11	UP
CSNK2A1	2709.47450571562	0.330372687227458	0.0470195222358549	7.02628762517565	2.12101012654756e-12	2.29671720499749e-11	NOT
LRCH3	889.792905480699	0.287972518980289	0.0409994371159466	7.023816404257	2.15888456696819e-12	2.33642757951898e-11	NOT
B4GALT5	2096.31304787695	0.515019774596002	0.073328860808905	7.02342527777901	2.16493954599953e-12	2.34167668088998e-11	NOT
RUVBL1	1424.92937618542	0.388707661455631	0.055351782976858	7.02249576347244	2.17939614784708e-12	2.35600238741399e-11	NOT
F13B	6044.51713772904	-0.993107067444085	0.141468844978247	-7.0199701396925	2.2191566731484e-12	2.39765137609702e-11	NOT
AMER1	390.571416948607	-0.831692563957621	0.118478545307557	-7.01977359528374	2.2222805113813e-12	2.39969257220658e-11	NOT
DUOX2	448.434834881139	2.06284059999692	0.293955633657014	7.01752361175643	2.25835005089613e-12	2.43728761461789e-11	UP
PHYH	13246.9462396314	-0.742591269585761	0.105869304274404	-7.01422640561637	2.31224711591039e-12	2.49407032141788e-11	NOT
RIPK2	784.008491879635	0.651999583625133	0.0929846420238682	7.01190615389767	2.35092882784694e-12	2.53438733371387e-11	NOT
NUP205	1211.96641459172	0.414838244853845	0.059169955278847	7.0109609327717	2.36686824339133e-12	2.55015621101981e-11	NOT
IER3	574.851887306544	1.02138270067134	0.145742768523009	7.00811924339213	2.41542913767584e-12	2.60103579772883e-11	UP
ZNF70	95.8710152120677	0.64111854844227	0.0914884687195574	7.0076432299628	2.42365860502166e-12	2.60845250862713e-11	NOT
CYRIB	1605.09176858447	0.524323402105698	0.0748645425851191	7.00362793921509	2.49417934490573e-12	2.68286463347718e-11	NOT
AFMID	4883.80165781447	-0.517698223094591	0.0739238622084201	-7.00312737496045	2.50311064215894e-12	2.69098238670594e-11	NOT
KRT20	37.7818933627518	2.50999155975009	0.358462101205539	7.00211138446372	2.52133495797566e-12	2.70907615136389e-11	UP
AQP6	89.2310110945599	-2.25213081011351	0.321665683109722	-7.00146434130277	2.53300904598063e-12	2.71933162806235e-11	DOWN
SOX11	11.217750025298	1.8650754669594	0.26638503412654	7.00142736274529	2.53367781983892e-12	2.71933162806235e-11	UP
TCEAL1	531.557788091349	-0.607095085815558	0.0867164628448031	-7.0009207698206	2.54285723611159e-12	2.72767748886871e-11	NOT
HNF1B	1029.15985348501	1.00420810379174	0.143562667021249	6.99491117452632	2.65427038787477e-12	2.84561795527423e-11	UP
KMT5A	684.709230040514	0.342478628816124	0.048979998832983	6.99221390314734	2.70581906023887e-12	2.89928363141471e-11	NOT
OR2H2	1.25587498883686	2.53992178567476	0.363260578546668	6.9920105171788	2.7097456192935e-12	2.90189121775249e-11	UP
NUP107	1056.81138048188	0.377475185090956	0.0539950632640357	6.99092032256918	2.73088830459443e-12	2.92292268592522e-11	NOT
GGT6	54.0085647631773	2.10585080421297	0.301232056694943	6.99079250501402	2.73337770458694e-12	2.92397701948576e-11	UP
FSIP1	16.1301973703669	1.28228629530587	0.183498257423978	6.98800257455912	2.78827274286182e-12	2.98105925759105e-11	UP
CPED1	589.011816766073	-1.04704544166765	0.149838998112829	-6.98780327454687	2.79223531050797e-12	2.98365463058513e-11	DOWN
TTC39C	6442.44968845237	-0.753888586570613	0.107910177696247	-6.98626026446468	2.82310155391925e-12	3.01497939030376e-11	NOT
ZDHHC7	1053.76073857445	0.463384736303048	0.0663371559710822	6.9852969956241	2.84254008707225e-12	3.03407203033626e-11	NOT
CD302	433.665139100451	-0.777359860024781	0.111315978110241	-6.98336279500619	2.8819689966097e-12	3.07446934067523e-11	NOT
CALY	15.9228682913691	1.63229706780023	0.233842353047416	6.98033117836977	2.94485039552527e-12	3.13931307027939e-11	UP
PIPOX	15336.9891472432	-0.864847561190155	0.123898742314597	-6.98027716047498	2.94598293985163e-12	3.13931307027939e-11	NOT
TFF2	45.352682866937	2.79108982074882	0.399862118234305	6.98013063371344	2.94905718499387e-12	3.14086709614936e-11	UP
CCS	2930.70147061185	-0.566603891149487	0.0811800949792538	-6.97959138005796	2.96039826223746e-12	3.15121911408048e-11	NOT
CDH3	21.3868151360502	1.42879226503792	0.204787987985472	6.9769339456535	3.01691461635057e-12	3.20962065670531e-11	UP
DLEU7	6.42024212266269	1.18817682988151	0.170309012047721	6.97659398992099	3.02422044440617e-12	3.21387494685198e-11	UP
RETSAT	7018.64364116632	-0.573227867930858	0.0821636431386849	-6.97666079586199	3.02278338116217e-12	3.21387494685198e-11	NOT
NCOA5	1094.72637184245	0.322323171432611	0.0462432328541419	6.97016950456874	3.16559343209646e-12	3.36227538468082e-11	NOT
PLEKHG4	142.999113794036	1.34378617679666	0.19279499425007	6.97002628114746	3.16881783570181e-12	3.3638619482543e-11	UP
ITGB5	7409.04449850709	0.452295100670694	0.0649043861560162	6.96863690511569	3.20026462567747e-12	3.39538993063827e-11	NOT
DVL3	2929.49761298626	0.341912669409073	0.0490677135917963	6.96818018164674	3.21066866566339e-12	3.40456993205124e-11	NOT
ACTR3	4205.25700207729	0.292161373138146	0.0419336137814781	6.96723575174416	3.23228783876612e-12	3.42562588452001e-11	NOT
STAC	48.4480601826665	1.67124115971312	0.239883950918587	6.96687357913457	3.24061623000368e-12	3.43258079905076e-11	UP
ALDH9A1	5127.02991473685	-0.525367454079132	0.0754127739834484	-6.96655786981712	3.24789333121478e-12	3.43841517858506e-11	NOT
LZTS2	1399.14059542598	0.542116633145186	0.0778245646979386	6.96588069909944	3.2635562058922e-12	3.45154243794119e-11	NOT
TNFAIP8	387.572050244291	0.738759551674304	0.106054195203886	6.96586825494323	3.26384472960638e-12	3.45154243794119e-11	NOT
FUT4	213.259082753669	1.0648247413952	0.152886626667187	6.96479976442397	3.28871168956757e-12	3.47594829310086e-11	UP
FMNL2	557.928425801454	0.964451838756922	0.138480227496321	6.96454545312284	3.29465758685512e-12	3.47746313991005e-11	NOT
PRIM2	364.529191491662	0.421626150151863	0.0605392503601017	6.96450893666392	3.29551222087479e-12	3.47746313991005e-11	NOT
ZNF71	188.317732352897	0.628255480431808	0.0902070914462809	6.96459081386012	3.293596263308e-12	3.47746313991005e-11	NOT
TRMT6	634.05155612223	0.364620574209929	0.0523767373393172	6.96149841957075	3.36672337317466e-12	3.55067836160585e-11	NOT
SLC10A3	620.940511119923	0.566219183126189	0.0813429227838987	6.96089055750365	3.38128382179661e-12	3.56410052300763e-11	NOT
AC069544.2	295.29393966817	0.373615585834509	0.0536771384663724	6.96042293812982	3.39252696441073e-12	3.57401336624668e-11	NOT
DPF1	7.55449270352291	1.0799806787169	0.155170186046956	6.9599754065519	3.40332145335906e-12	3.58344307090683e-11	UP
MTBP	121.235952052182	0.623815575459842	0.0896802729824018	6.95599550173375	3.50081031864116e-12	3.68409583992573e-11	NOT
PLCB1	736.94902127242	0.855865368491811	0.123089310669648	6.95320628440936	3.57075952491281e-12	3.75567385745294e-11	NOT
PDCL3	585.362666658599	0.364835815512521	0.0524791715478214	6.9520117172594	3.60113484747285e-12	3.78557371716224e-11	NOT
ZNF385D	235.931081090088	-1.80024960727456	0.258957736151577	-6.95190510246356	3.60385811904202e-12	3.78638866269296e-11	DOWN
FFAR2	21.7823294780398	1.29035049261554	0.185688622120718	6.94900138672295	3.67880933421942e-12	3.86304792162199e-11	UP
CNKSR3	1211.33777190115	-0.547101812840378	0.0787433738013039	-6.94790921990339	3.70739427957187e-12	3.89096234406255e-11	NOT
MRPL39	784.163408383868	-0.372556051311701	0.0536263980729428	-6.94725106849334	3.72472490892199e-12	3.90704144925616e-11	NOT
TPGS2	1518.74062509264	0.494434652300777	0.0711776422885756	6.94648820055305	3.74491237069672e-12	3.92609826047638e-11	NOT
CCDC112	118.327894818017	0.742357252481069	0.106874197167483	6.94608494993156	3.75562672611286e-12	3.93520844611621e-11	NOT
MGAT5	1079.49174164264	0.636009200491816	0.0915798476715605	6.94485977715078	3.78836423302747e-12	3.96737260761611e-11	NOT
PHETA1	973.345618926615	0.510914012165266	0.0735689116798097	6.94469988068998	3.79265736952595e-12	3.96972974105956e-11	NOT
SAMD10	343.180349441119	0.501920471176128	0.0722869462374031	6.94344549467801	3.82650287905334e-12	4.00299980948115e-11	NOT
C3	517034.013381009	-0.695307990489645	0.100143687757197	-6.94310351517564	3.83578133445941e-12	4.01054770295253e-11	NOT
PTAFR	284.09600781765	0.889981565826242	0.128192850044053	6.94252109630452	3.8516340956662e-12	4.02495762997118e-11	NOT
SUGCT	931.717016318828	-0.657119720989022	0.0946548328366402	-6.9422733239951	3.85839762815151e-12	4.02985893059543e-11	NOT
NPAS1	31.1714511885904	1.03461880063058	0.149082765005305	6.93989543723421	3.92390265376958e-12	4.09607389265947e-11	UP
A1CF	7805.55200524804	-0.609110251243643	0.0877707693582324	-6.93978480190355	3.92697678873382e-12	4.09708254657108e-11	NOT
PXMP2	348.496843059401	-0.78120354023231	0.112584996714593	-6.93878903076834	3.95475195789999e-12	4.12384730717286e-11	NOT
CCDC185	5.19335780428581	2.40658435472537	0.346888758032013	6.93762567682656	3.98744554487635e-12	4.15570933274861e-11	UP
FAM166C	4.88316158269006	2.41221299640913	0.347813318014335	6.93536696691331	4.051680207578e-12	4.22039165030512e-11	UP
CYP1A1	3060.30590546629	-2.12881688104906	0.306965654132353	-6.93503280380411	4.06126909821584e-12	4.22811395083135e-11	DOWN
ACP3	17.1621129510256	1.68199670045215	0.242584068912784	6.93366513304252	4.1007471451653e-12	4.26692838654057e-11	UP
FAM122A	648.266042543937	-0.35508440101172	0.0512126873563234	-6.9335240804909	4.10483998868396e-12	4.26890181166667e-11	NOT
FBLN1	2273.19430542536	1.20653829107537	0.174020893136804	6.93329559070168	4.11147844952601e-12	4.27351907077204e-11	UP
SLC16A5	98.5342411924545	0.905645111774195	0.130631893345496	6.93280246179194	4.12584153176377e-12	4.28615616530692e-11	NOT
COQ9	2140.66559386367	-0.521702558299511	0.0752586951442338	-6.93212335531017	4.14570202186453e-12	4.30448772430453e-11	NOT
FOXK2	1519.0771141707	0.407947661396704	0.0588584319446442	6.93099778431702	4.17882597686427e-12	4.33656382874057e-11	NOT
TUBA1B	1811.55071021516	0.618806879009686	0.0892988220396348	6.92961972930653	4.2197336169387e-12	4.37667888540222e-11	NOT
PDE11A	110.053152040227	-1.25415046283917	0.181005512343087	-6.92879706592576	4.24434129236303e-12	4.39985395731521e-11	DOWN
RWDD2B	785.706483456826	-0.43674320625036	0.0630360657506207	-6.92846549113924	4.25429915433643e-12	4.40782583490603e-11	NOT
CCDC28A	1129.37848115314	-0.472253294657999	0.0681736521439829	-6.92721131707304	4.292172122175e-12	4.44232958140125e-11	NOT
TTLL1	129.640525183244	0.455713149639052	0.065785412630527	6.92726748099141	4.29046906295735e-12	4.44232958140125e-11	NOT
FABP3	195.915456003226	0.927018155333913	0.133830409382535	6.92681252049499	4.30428391015516e-12	4.45249421829089e-11	NOT
RUSC1	1038.43047333781	0.516959933172511	0.0746548729977713	6.92466429067456	4.37010608113587e-12	4.51817829250202e-11	NOT
LARP6	208.037384980654	1.17856266528041	0.170211528954576	6.92410597871389	4.38737379008662e-12	4.53121064601029e-11	UP
UNC5B	677.715856905537	0.839672558174396	0.121267816092761	6.92411709247001	4.38702940753225e-12	4.53121064601029e-11	NOT
GLYCTK	6323.9906003035	-0.722520068516112	0.104458986170067	-6.91678231817984	4.62017181409585e-12	4.76657534769538e-11	NOT
TMEM130	27.1649503124809	1.64365276163369	0.23763201271811	6.9167985526574	4.61964261113578e-12	4.76657534769538e-11	UP
MUC5AC	10.4760230854555	2.73603041452327	0.395595555730529	6.91623142598446	4.63816477387733e-12	4.78259993155722e-11	UP
RXFP4	2.72875383780666	2.02124587008415	0.292266374892421	6.91576603989475	4.65341848813732e-12	4.79578447263654e-11	UP
SNX8	1491.82698643835	0.470237240050237	0.0679978701035218	6.9154701365548	4.6631427183497e-12	4.80325940734304e-11	NOT
DOCK3	22.9550655710685	1.00347661833872	0.145128779398996	6.91438750118545	4.6988912784081e-12	4.83751852639928e-11	UP
PFN2	630.310722914446	1.16899140247963	0.169080794730094	6.91380357151569	4.71828398707385e-12	4.85491190348091e-11	UP
PPP1CC	3916.82073017588	0.323971648867955	0.0468705719215446	6.9120481271328	4.77705718340448e-12	4.91278626845677e-11	NOT
MXI1	1783.41978088901	-0.484617437425091	0.0701181910330647	-6.91143667977068	4.7976968040023e-12	4.93140310837614e-11	NOT
SYK	367.942137266313	0.854800898172804	0.123689869758173	6.91083998911176	4.8179225724871e-12	4.94957510789809e-11	NOT
TTPA	2929.28751678845	-1.03882177231273	0.150335147877124	-6.9100392488509	4.84519631687758e-12	4.97496464929474e-11	DOWN
SLC52A3	104.033323258448	1.31533163995045	0.190359038529751	6.9097409301365	4.8553958970473e-12	4.9828051769223e-11	UP
P3H1	1948.57685464142	0.418113008831265	0.0605121397030641	6.90957237478241	4.86116814281302e-12	4.98609631619296e-11	NOT
C11orf80	210.669325671533	0.689836328760259	0.0998398631663115	6.90942782655001	4.86612361245385e-12	4.98854665903299e-11	NOT
SERPINA6	23364.2398023139	-0.823435961765628	0.119186880448732	-6.90878021696211	4.88838612331023e-12	5.00872752128524e-11	NOT
CSNK1E	1342.81307029954	0.452287717546785	0.0654755119817837	6.90773854006088	4.92440488191231e-12	5.04268835045792e-11	NOT
NIT1	2419.94179611579	-0.438293188743198	0.0634502041115391	-6.90767184882057	4.92671974971425e-12	5.04268835045792e-11	NOT
TUBG1	1536.75712764789	0.497292041729374	0.0720079856141444	6.90606795188132	4.98271378175093e-12	5.0973161987312e-11	NOT
OSBPL10	169.826348779264	0.933519454209886	0.135191410711358	6.90516837791571	5.01439158486952e-12	5.12702415755438e-11	NOT
ZCCHC24	1349.59690195797	-0.539550048028759	0.0781542890345116	-6.90365243794237	5.06822144760544e-12	5.17933860552613e-11	NOT
TFRC	3869.64468217923	0.579908462064305	0.0840132133278709	6.90258638008699	5.10641515531904e-12	5.21562750257153e-11	NOT
ABHD17B	593.129801856742	-0.381008844901503	0.0552085267632235	-6.90126810547873	5.15403535691797e-12	5.26073133518217e-11	NOT
SH3PXD2B	644.959923626495	0.572180141613523	0.0829100670533182	6.9012143150911	5.1559876490827e-12	5.26073133518217e-11	NOT
CISH	1553.65840250533	-0.753373906868883	0.109170424218044	-6.90089749366721	5.16750122283004e-12	5.26971255341802e-11	NOT
SLC7A1	456.305714505367	1.07011708700429	0.155088482208787	6.90004229691058	5.1987058092342e-12	5.29875431641768e-11	UP
ABCA9	268.031503160682	-0.967785838311562	0.140279982691176	-6.89895892304271	5.23850146808734e-12	5.33372200289228e-11	NOT
PAG1	964.021368728091	0.820868462747594	0.118984393466741	6.89895908892495	5.23849535192435e-12	5.33372200289228e-11	NOT
KCNG3	1.76124823282402	2.48110777818343	0.359689880896409	6.89790819802904	5.27738300571844e-12	5.37049704095022e-11	UP
ALDOA	128.028670522051	0.75905606623076	0.110043391522722	6.89778873340185	5.28182160169439e-12	5.37220128059308e-11	NOT
ADGRE5	1345.76154349584	0.777253551827799	0.112690679199831	6.8972301644355	5.30262330528304e-12	5.39053813727962e-11	NOT
RIMKLA	38.22441187484	1.28802394733273	0.18692328447133	6.89065544175308	5.553590510736e-12	5.64271504219423e-11	UP
SLC4A8	20.0322808721371	0.897900882336542	0.130337946433477	6.88902124750615	5.61775491422729e-12	5.70492697324116e-11	NOT
C3orf80	25.357293197014	1.28918948556973	0.187153996533946	6.88838875709445	5.6427833351333e-12	5.72735141958151e-11	UP
ZNF107	165.035110921138	0.708177147877287	0.102836660994258	6.88642689319551	5.72111398168926e-12	5.80382528507798e-11	NOT
OTOGL	5.90999099940088	1.33727412662016	0.194200105633427	6.8860628178257	5.73576707618861e-12	5.81565491183505e-11	UP
HP	395462.441060153	-1.23567117718719	0.179473876758893	-6.88496398195708	5.78021579001682e-12	5.85766706520109e-11	DOWN
ACTL6A	777.191667663484	0.431840458067467	0.0627246398272829	6.88470207651367	5.79085977808673e-12	5.86539559701259e-11	NOT
GPR146	41.5695379025152	-0.831751025874865	0.120814040936002	-6.8845559624602	5.79680628314894e-12	5.86836061070656e-11	NOT
CFL2	3177.21505187587	-0.547352239947563	0.0795227831027967	-6.88296131738771	5.86209500823704e-12	5.93136599037498e-11	NOT
ISYNA1	1297.62427137723	1.1681248929206	0.169718063124065	6.88273759091095	5.87131238514229e-12	5.93760139594228e-11	UP
CCM2L	85.9847979674311	-0.623162387824353	0.0905476461706891	-6.88214894785498	5.89563198146864e-12	5.95909510264202e-11	NOT
FREM1	39.1214856672114	1.82640405030432	0.265434228294814	6.88081586929232	5.95107324258823e-12	6.01200678878313e-11	UP
SLC28A3	17.3844410557632	1.97524949736904	0.287150239122533	6.87880150615566	6.03581910219994e-12	6.09445277347845e-11	UP
LMO7	2522.78960006272	-0.55113058843124	0.0801240260610141	-6.87846848848505	6.04994289119672e-12	6.10554205483856e-11	NOT
ASPA	139.498942317119	-1.02508550961564	0.149031529449596	-6.87831302142229	6.05654757283132e-12	6.10903555646717e-11	DOWN
FXYD3	5.20695631270589	2.04179516819361	0.296862860630831	6.87790707080977	6.07382684093206e-12	6.12328694539401e-11	UP
DNAAF4	2.74061021825167	1.38402045001174	0.201301402820291	6.87536415852655	6.18317025734737e-12	6.23028928419186e-11	UP
RAI1	606.48243134975	0.622060929354552	0.0904847787374045	6.87475769996447	6.20953111396362e-12	6.25360913275185e-11	NOT
SERPINA10	11321.6716131728	-0.765897538089528	0.111424398480719	-6.87369686112381	6.25590755222671e-12	6.29705205036927e-11	NOT
SLC22A15	172.659533199442	1.27627547384757	0.185689104206015	6.87318450538479	6.27842748377237e-12	6.31644901667099e-11	UP
GHR	2502.01704540452	-1.00826964638081	0.146708431676138	-6.87260871690451	6.30383033906449e-12	6.33872479567493e-11	DOWN
COL22A1	201.468824546725	2.01638886428031	0.293476779491188	6.87069303328258	6.38907440430466e-12	6.4211188829612e-11	UP
ZNF605	441.978042086573	0.468833391014595	0.0682462558171098	6.86973058670064	6.43232667249434e-12	6.46124721102184e-11	NOT
DUSP10	1693.62847197471	-0.654818878689546	0.0953206966509282	-6.86964008548473	6.43640851906823e-12	6.4620078711327e-11	NOT
ADAMDEC1	78.7276042227591	1.54323462679705	0.224665100759736	6.86904473181812	6.46332390873006e-12	6.48568026917843e-11	UP
ADRA1B	255.670624535256	-1.02172248482522	0.148747578491763	-6.86883440513824	6.47285892659048e-12	6.49189674696281e-11	DOWN
SLC25A28	1549.28193454507	-0.448045121135361	0.0652466838760515	-6.86694088524879	6.55932341398404e-12	6.57522275387353e-11	NOT
SLC41A1	651.835285313864	0.778934140724376	0.113441928163233	6.86636901660872	6.58565868964603e-12	6.59821896652834e-11	NOT
DGCR6L	3079.95672731924	-0.578931751760808	0.0843311385002574	-6.86498204644825	6.64996159641799e-12	6.65921192939601e-11	NOT
BTD	4104.08980793	-0.589851091640426	0.0859231298474783	-6.86486971188628	6.65519652093023e-12	6.66095304371382e-11	NOT
FAM102B	378.609152257891	0.622032504537619	0.0906119205741292	6.8647977064865	6.65855418219681e-12	6.66095304371382e-11	NOT
NR1I2	1407.79091077855	-1.22538249898873	0.178509610129855	-6.86451837577448	6.67159528405186e-12	6.6705657168784e-11	DOWN
AGTRAP	1053.79695165232	0.546445918306816	0.0796168864211629	6.86344245385569	6.72206110594655e-12	6.71756821163409e-11	NOT
LDLRAD3	163.585129540334	0.782819086075293	0.114115273638238	6.85989755023452	6.89099496228793e-12	6.88285041531297e-11	NOT
ESRP2	2263.54322236663	-0.623285301689732	0.0908745279191669	-6.85874596503155	6.94676430201129e-12	6.93499012522822e-11	NOT
MYCT1	279.303768015987	-0.615599726692347	0.0897717335523063	-6.85738931769277	7.01303208628852e-12	6.99755157398306e-11	NOT
KCNJ11	152.186920224709	1.10879350031879	0.161721400818076	6.85619525127723	7.07187061664788e-12	7.05263977300076e-11	UP
HNRNPA3	7478.55737304944	0.269874324769859	0.0393656405127443	6.85558068545816	7.10234210152022e-12	7.07939607319223e-11	NOT
REN	120.65585739441	-1.54192373913197	0.224943145033959	-6.85472650833254	7.14490781338369e-12	7.1181739194638e-11	DOWN
ZNF365	4.8750621728432	1.54658801907475	0.225693302746285	6.85260927220937	7.25149551094271e-12	7.22066179539926e-11	UP
CAPN8	58.0324089108468	1.21545626255822	0.177401240575846	6.85145300344485	7.3103616010204e-12	7.27555035530126e-11	UP
C15orf39	841.368952769192	0.564526513954777	0.0824055693141083	6.8505869039379	7.35476155900685e-12	7.31225066099315e-11	NOT
IKZF5	669.506949743567	-0.409437019218561	0.0597664299218864	-6.85061864584662	7.35312967831865e-12	7.31225066099315e-11	NOT
TOR4A	352.758804858635	0.893387175092616	0.130425997263788	6.84976303677964	7.39724169261234e-12	7.35072529546554e-11	NOT
ERO1A	2986.57617648194	0.451792098624102	0.0659934232673449	6.84601701587527	7.5934450923668e-12	7.54183915484586e-11	NOT
LYPD1	108.249103510469	1.4581888614397	0.213017684476639	6.84538875268647	7.62684691331117e-12	7.57114522237126e-11	UP
PDLIM2	571.756020175279	-0.548743296330105	0.080163790466326	-6.84527631662593	7.63283978351164e-12	7.57322648658069e-11	NOT
IFNGR2	1399.96748935767	0.495874527253748	0.0724513832750393	6.84423823036358	7.68838845727582e-12	7.61282949021218e-11	NOT
NUDT11	7.58105498261348	1.62911493735864	0.238027232200678	6.84423762061457	7.68842120146448e-12	7.61282949021218e-11	UP
SLC25A47	5577.73347777817	-1.6683070154672	0.243746708379996	-6.84442890144117	7.67815591143033e-12	7.61282949021218e-11	DOWN
TGFBR3	1102.0371684044	-0.826874393753935	0.120811705280089	-6.84432350190669	7.68381062767161e-12	7.61282949021218e-11	NOT
ASPHD2	34.5310582141049	0.801162393529284	0.117096127141446	6.84192050657256	7.81384481848568e-12	7.73308053650235e-11	NOT
CYP39A1	745.130667885404	-1.40488484761923	0.205387529716046	-6.84016624359582	7.91013315724088e-12	7.82438972912422e-11	DOWN
SEC31B	207.326292089276	-0.679032887300769	0.0992812901286198	-6.83948492632475	7.9478420685623e-12	7.85769106239295e-11	NOT
CCT2	4208.56467981655	0.348298624005625	0.0509322348364117	6.83847125743292	8.00427186742009e-12	7.90945766583855e-11	NOT
AKAP6	179.398607917868	-0.721396092884809	0.105502944227034	-6.83768683585192	8.04820899705222e-12	7.94883324571667e-11	NOT
HORMAD2	51.922012554816	-1.60767685250745	0.23513863160692	-6.83714471552679	8.07871232463107e-12	7.97490764113023e-11	DOWN
ARHGAP22	83.1607232352411	0.790836771808198	0.115689207148461	6.83587338266859	8.15069105753821e-12	8.04187726321676e-11	NOT
RTL1	6.12027548829592	2.51683936402724	0.368204398276296	6.83544079269425	8.17532588688125e-12	8.06209077946783e-11	UP
DUSP15	43.4878467410816	1.36735255524898	0.200096728930901	6.8334578109029	8.28918824000762e-12	8.17023082256735e-11	UP
SPRED3	26.5147588018505	0.921408338974296	0.134845966279467	6.83304339311632	8.31317957030895e-12	8.18972485089179e-11	NOT
HOXA5	56.4440476778049	1.13706297621818	0.166414674433274	6.83270859430188	8.33261130080442e-12	8.20470951639997e-11	UP
GOT1	14228.4887450613	-0.814602335196491	0.11922818485058	-6.83229671086053	8.35657808688215e-12	8.22414219112549e-11	NOT
KAT2B	1531.06484846228	-0.630052851168533	0.0922371732960203	-6.83079097780328	8.44477026626629e-12	8.30673075229847e-11	NOT
TMEM200C	44.4282805807312	1.33393438767034	0.195386405708854	6.82716068618427	8.66116676047633e-12	8.51528064356997e-11	UP
TBC1D2	716.882353448919	-0.603650458501268	0.0884260432771323	-6.82661392650345	8.69422560930537e-12	8.54346123195493e-11	NOT
LGI4	249.68502126931	1.02185927711881	0.149690231784598	6.82649271723519	8.70157103617922e-12	8.54635857656471e-11	UP
NCF2	513.278189177172	0.91503481921164	0.134080834111068	6.82450124417975	8.82313096390196e-12	8.66137356289709e-11	NOT
CD300LB	41.9514689937536	1.20186325576607	0.17611215379265	6.82441972279274	8.82814233452308e-12	8.66191835215169e-11	UP
RASSF3	1113.07933965057	0.672149368760601	0.0984946455363003	6.82422242448581	8.84028241399564e-12	8.66945354595526e-11	NOT
TMTC2	95.8761114943169	0.903971784853067	0.132479767411666	6.82347050054878	8.88669963148475e-12	8.71057895800147e-11	NOT
KPNB1	5597.67202209436	0.308781031767788	0.0452736161369703	6.82033064983378	9.08312056890084e-12	8.89861968234504e-11	NOT
ADM2	833.965532936116	0.95676470132856	0.140284804202261	6.8201592237254	9.09396613519563e-12	8.90475666346587e-11	NOT
C2CD4C	29.9801717582639	1.19675434436187	0.175501939785115	6.81903770309992	9.16523474768337e-12	8.970023554417e-11	UP
KLHDC10	2816.97409175351	-0.472784333442212	0.0693451726870936	-6.81784059541619	9.24191043296316e-12	9.04051399524433e-11	NOT
SCARF1	421.019701767453	-0.452024550839648	0.0663044474825255	-6.81740920861725	9.26969484978695e-12	9.05542989421467e-11	NOT
TK2	1125.98260180219	-0.436641862025464	0.0640482738786735	-6.81738687997422	9.27113520064166e-12	9.05542989421467e-11	NOT
ZC3H13	1832.3630379875	-0.562989319724707	0.0825799748139149	-6.81750413454767	9.26357392205858e-12	9.05542989421467e-11	NOT
TDRD1	5.58669094933316	2.19693059673288	0.322258904973566	6.81728437236851	9.27775045985303e-12	9.05733981356923e-11	UP
PGD	5907.91549381732	0.614708967690287	0.0901864908332751	6.81597611804944	9.36258499579775e-12	9.13557051020688e-11	NOT
XPOT	3172.23746621775	0.446724095405088	0.0655515478281752	6.81485197841627	9.43608723010642e-12	9.2026707221063e-11	NOT
SALL4	184.398999834498	1.62810727704226	0.238964286565922	6.81318242336233	9.54629605661495e-12	9.30548427544759e-11	UP
CCDC183	36.1386952542371	0.854395123489897	0.12540814283554	6.81291584558707	9.5640094564336e-12	9.31807778469674e-11	NOT
SCN4B	131.346925848536	-0.833868777069747	0.122440764171075	-6.81038527254421	9.73377120644733e-12	9.47872299297178e-11	NOT
HOXA11	14.908065172619	2.25806077264357	0.331575297307245	6.81009951881669	9.75312530564741e-12	9.49281404936748e-11	UP
ZNF195	530.169144074472	0.379046650276312	0.0556695979768689	6.80886271953694	9.83732934683736e-12	9.56997850422812e-11	NOT
UNC119	950.935640082937	0.5791267552596	0.0850587546902	6.80854965921954	9.85875589158737e-12	9.58602492570204e-11	NOT
[truncated: 17,438 more rows]
